# Supplementary material for: PARma: identification of microRNA target sites in AGO-PAR-CLIP data
Source: Genome Biol. 2013 Jul 29;14(7):R79. doi: 10.1186/gb-2013-14-7-r79 (PMC4054675; doi:10.1186/gb-2013-14-7-r79)
Supplement: Additional file 1 — Zip file containing the runnable PARma pipeline including documentation and source code. [file gb-2013-14-7-r79-S1.ZIP]

Archive with 29 entries (29 files):
- README.txt
- annotations/hairpin.bed
- annotations/hg19_simplified.gff3
- annotations/hsa.gff
- annotations/miR_Family_Info.txt
- annotations/mirnas.fasta
- bin/PARma
- bin/collections-generic-4.01.jar
- bin/colt.jar
- bin/commons-cli-1.2.jar
- bin/commons-logging-1.1.1.jar
- bin/commons-math-2.0.jar
- bin/ext-1.1.1.jar
- bin/jep-2.4.1.jar
- bin/joptimizer-2.0.0.jar
- bin/match_grid.sh
- bin/sam-1.16.jar
- bin/train.parma
- bin/train_grid.sh
- bin/annotate.parma
- bin/fetch_biomart_exon.pl
- bin/fetch_biomart_gene.pl
- bin/cluster_finder.parma
- bin/integrate.parma
- bin/match.parma
- bin/pnma_files.jar
- bin/pnma_utils.jar
- bin/PARma_mini.jar
- bin/commons-compress-1.5.jar
