# Supplementary material for: PARma: identification of microRNA target sites in AGO-PAR-CLIP data
Source: Genome Biol. 2013 Jul 29;14(7):R79. doi: 10.1186/gb-2013-14-7-r79 (PMC4054675; doi:10.1186/gb-2013-14-7-r79)
Supplement: Additional file 1 — Zip file containing the runnable PARma pipeline including documentation and source code. [file gb-2013-14-7-r79-S1.ZIP › README.txt]

########################
# Pipeline description #
########################

Folder structure
----------------
annotations		various annotation files
bin			script files
bed			input files
cluster			results of step 1
assignments_7mer	results of step 2

Input files
-----------

The input for the pipeline are one or several bed files containing aligned PAR-Clip reads. The name field must contain
the number of reads mapping at the corresponding genomic location, a mismatch string (see SAM file format specification
and the number of times this read has been aligned to the genome. Spliced alignments can be given using the block fields
of the BED specification.

Example:

chr1    1230808   1230827   12|15C4|5|3    0       +
chr3    45310234   45310254   1|13C6|5|1    0       -
chr1    523103  529628  3|16C3|1  0       +                               2       6,14    0,6511

The first line represents a sequence that has been sequenced 12 times, and which could be aligned to the watson strand of
chromosome 1 at position 1230808 (zero based inclusive) through 1230827 (exclusive). The read has a mismatch at position 16:
C has been sequenced instead of the T at the corresponding position in GGCCCACCCCACACTTACT.
The mismatch string always corresponds to the 5' to 3' direction, not the genomic (watson strand) direction: The genomic
sequences for the second line are:

+ 5' AAATATATACCTACTTTATA 3'
- 3' TTTATATATGGATGAAATAT 5'

The read from the experiment thus was TATAAAGTAGGTACATATTT (- strand from 5' to 3' with a C at position 14)
The third line is a spliced alignment.


Step 0: Preliminaries
---------------------
These need only to be done once.
a) Copy/softlink each genomic fasta files into the annotations directory and create an index
 bin/PARma Fasta -index annotations/<genome.fasta>
b) Download gene annotations from Ensembl Biomart
 bin/fetch_biomart.pl > annotations/ensembl_coordinates_full.csv
c) Edit script files
 bin/cluster_finder.parma
 - Include all your genome indices
 - Include all bed files
   addReadData -n BCBL1_A -b bed/BCBL1_A.bed -r 50
   -n is the name that is internally used
   -b is the bed file
   -r is the read length
 bin/integrate.parma
 - Include all experiment profile files (generated by match.parma) 
   addProfileFile -n BCBL1_A -f assignments_7/clusters.BCBL1_A.final.profiles

d) Add mature microRNA sequences to annotations/mirnas.fasta
 does already contain all human and kshv microRNAs


Step 1: Identify PAR-Clip clusters
-----------------------------------
 bin/cluster_finder.parma

Input: Bed files from bed/
Output;	-Bed file containing all clusters
	-Quantification file containing read counts and normalized read counts for each cluster
	-Removed reads file: not all splicing conflicts can be resolved, all removed reads are reported here
	-details file for each input: Containing PAR-Clip information for each cluster
	-present.ids file for each input: Containing ids of all clusters that have been called in the respective Input
	-normalization factors


Step 2: Assign miRNAs to clusters
---------------------------------
a) Compute model
Call for each experiment:
  bin/train.parma -in <details-file> -out <output-file> -k 7

You may also edit the bin/train_grid.sh in order to compute model parameters in parallel on a grid.

b) Assign seeds
Call for each experiment:
  bin/match.parma -targets <details-file> -kmer <kmers-file> -model <model-file-prefix> -output <output-file>

You may also edit the bin/match_grid.sh in order to assign seeds in parallel on a grid.

c) Integrate experiments and write final tables
Call once:
  bin/integrate.parma
