# Supplementary material for: PARma: identification of microRNA target sites in AGO-PAR-CLIP data
Source: Genome Biol. 2013 Jul 29;14(7):R79. doi: 10.1186/gb-2013-14-7-r79 (PMC4054675; doi:10.1186/gb-2013-14-7-r79)
Supplement: Additional file 1 — Zip file containing the runnable PARma pipeline including documentation and source code. [file gb-2013-14-7-r79-S1.ZIP › annotations/hairpin.bed]

gi|139472801|ref|NC_009333.1|	118072	118142	kshv-mir-K12-10a	1	-
gi|139472801|ref|NC_009333.1|	120822	120893	kshv-mir-K12-11	1	-
gi|139472801|ref|NC_009333.1|	122094	122161	kshv-mir-K12-1	1	-
gi|139472801|ref|NC_009333.1|	121921	122012	kshv-miR-K12-2	1	-
gi|139472801|ref|NC_009333.1|	119547	119613	kshv-mir-K12-9	1	-
gi|139472801|ref|NC_009333.1|	120189	120259	kshv-mir-K12-8	1	-
gi|139472801|ref|NC_009333.1|	120601	120673	kshv-mir-K12-7	1	-
gi|139472801|ref|NC_009333.1|	121007	121070	kshv-mir-K12-6	1	-
gi|139472801|ref|NC_009333.1|	121510	121580	kshv-mir-K12-5	1	-
gi|139472801|ref|NC_009333.1|	121660	121730	kshv-mir-K12-4	1	-
gi|139472801|ref|NC_009333.1|	121791	121861	kshv-mir-K12-3	1	-
gi|139472801|ref|NC_009333.1|	117779	117877	kshv-mir-K12-12	1	-
