# Supplementary material for: PARma: identification of microRNA target sites in AGO-PAR-CLIP data
Source: Genome Biol. 2013 Jul 29;14(7):R79. doi: 10.1186/gb-2013-14-7-r79 (PMC4054675; doi:10.1186/gb-2013-14-7-r79)
Supplement: Additional file 1 — Zip file containing the runnable PARma pipeline including documentation and source code. [file gb-2013-14-7-r79-S1.ZIP › annotations/hg19_simplified.gff3]

chr1	Rfam	ncRNA	30408	30459	60.81	+	.	ID=RF00951.1;Name=RF00951;Alias=miRNA;Note=AL627309.15/19895-19946
chr1	Rfam	ncRNA	157784	157887	66.33	-	.	ID=RF00026.1;Name=RF00026;Alias=U6;Note=AL627309.15/147374-147271
chr1	Rfam	ncRNA	564813	564881	36.53	+	.	ID=RF00005.1;Name=RF00005;Alias=tRNA;Note=AC114498.2/43445-43513
chr1	Rfam	ncRNA	564879	564950	32.53	-	.	ID=RF00005.2;Name=RF00005;Alias=tRNA;Note=AC114498.2/43582-43511
chr1	Rfam	ncRNA	564952	565019	28.03	+	.	ID=RF00005.3;Name=RF00005;Alias=tRNA;Note=AC114498.2/43584-43651
chr1	Rfam	ncRNA	566062	566129	31.81	+	.	ID=RF00005.4;Name=RF00005;Alias=tRNA;Note=AC114498.2/44694-44761
chr1	Rfam	ncRNA	566137	566205	31.18	-	.	ID=RF00005.5;Name=RF00005;Alias=tRNA;Note=AC114498.2/44837-44769
chr1	Rfam	ncRNA	566207	566279	36.14	-	.	ID=RF00005.6;Name=RF00005;Alias=tRNA;Note=AC114498.2/44911-44839
chr1	Rfam	ncRNA	566311	566376	26.31	-	.	ID=RF00005.7;Name=RF00005;Alias=tRNA;Note=AC114498.2/45008-44943
chr1	Rfam	ncRNA	566377	566441	37.66	-	.	ID=RF00005.8;Name=RF00005;Alias=tRNA;Note=AC114498.2/45073-45009
chr1	Rfam	ncRNA	568069	568136	31.87	+	.	ID=RF00005.9;Name=RF00005;Alias=tRNA;Note=AC114498.2/46701-46768
chr1	Rfam	ncRNA	568844	568913	31.94	+	.	ID=RF00005.10;Name=RF00005;Alias=tRNA;Note=AC114498.2/47476-47545
chr1	Rfam	ncRNA	693613	693716	63.81	-	.	ID=RF00026.2;Name=RF00026;Alias=U6;Note=AL669831.13/60799-60696
chr1	Rfam	regulatory_region	831525	831809	38.68	-	.	ID=RF01417.1;Name=RF01417;Alias=RSV_RNA;Note=AL645608.30/20279-19995
chr1	Rfam	ncRNA	1102495	1102568	74.59	+	.	ID=RF00241.1;Name=RF00241;Alias=miRNA;Note=AL390719.47/106206-106279
chr1	Rfam	ncRNA	1103249	1103325	78.37	+	.	ID=RF00241.2;Name=RF00241;Alias=miRNA;Note=AL390719.47/106960-107036
chr1	Rfam	ncRNA	1340841	1341132	106.99	-	.	ID=RF00017.1;Name=RF00017;Alias=SRP_euk_arch;Note=AL391244.11/51320-51611
chr1	Rfam	ncRNA	2698462	2698554	26.42	+	.	ID=RF01037.1;Name=RF01037;Alias=miRNA;Note=AL592464.24/14242-14334
chr1	Rfam	ncRNA	2743947	2743999	46.43	+	.	ID=RF00951.2;Name=RF00951;Alias=miRNA;Note=AL592464.24/59727-59779
chr1	Rfam	ncRNA	2960917	2960982	56.79	-	.	ID=RF00994.1;Name=RF00994;Alias=miRNA;Note=AL008733.10/125867-125932
chr1	Rfam	ncRNA	3076486	3076537	63.39	-	.	ID=RF00951.3;Name=RF00951;Alias=miRNA;Note=AL008733.10/10312-10363
chr1	Rfam	ncRNA	3477262	3477347	64.65	-	.	ID=RF00892.1;Name=RF00892;Alias=miRNA;Note=AL513320.30/58635-58550
chr1	Rfam	ncRNA	3566903	3566956	35.27	-	.	ID=RF00951.4;Name=RF00951;Alias=miRNA;Note=AL136528.11/118839-118892
chr1	Rfam	ncRNA	3699379	3699673	107.32	+	.	ID=RF00017.2;Name=RF00017;Alias=SRP_euk_arch;Note=AL365330.16/13685-13979
chr1	Rfam	ncRNA	4550874	4550925	59.36	-	.	ID=RF00951.5;Name=RF00951;Alias=miRNA;Note=AL355602.11/73162-73111
chr1	Rfam	ncRNA	4952136	4952219	77.41	-	.	ID=RF01061.1;Name=RF01061;Alias=miRNA;Note=AL137795.10/52824-52907
chr1	Rfam	ncRNA	5476885	5476968	84.85	-	.	ID=RF01061.2;Name=RF01061;Alias=miRNA;Note=BX284671.5/14335-14252
chr1	Rfam	ncRNA	5875934	5876016	89.25	+	.	ID=RF01061.3;Name=RF01061;Alias=miRNA;Note=AL356693.37/2993-3075
chr1	Rfam	ncRNA	5966012	5966063	45.38	+	.	ID=RF00951.6;Name=RF00951;Alias=miRNA;Note=AL356261.23/22461-22512
chr1	Rfam	ncRNA	6112863	6112914	56.89	+	.	ID=RF00951.7;Name=RF00951;Alias=miRNA;Note=AL035406.25/90642-90591
chr1	Rfam	ncRNA	6499343	6499393	49.97	+	.	ID=RF00951.8;Name=RF00951;Alias=miRNA;Note=AL031848.11/13545-13495
chr1	Rfam	ncRNA	6600914	6601024	46.66	+	.	ID=RF00026.3;Name=RF00026;Alias=U6;Note=AL591866.13/38044-38154
chr1	Rfam	ncRNA	6812779	6812881	71.82	+	.	ID=RF01210.1;Name=RF01210;Alias=snoRNA;Note=AL591163.22/45923-46025
chr1	Rfam	ncRNA	7279420	7279584	97.60	+	.	ID=RF00003.1;Name=RF00003;Alias=U1;Note=Z98052.1/55115-55279
chr1	Rfam	ncRNA	7561690	7561737	34.41	+	.	ID=RF00951.9;Name=RF00951;Alias=miRNA;Note=AL157716.17/8194-8241
chr1	Rfam	ncRNA	7908963	7909066	48.29	+	.	ID=RF01045.1;Name=RF01045;Alias=miRNA;Note=Z98884.11/126122-126225
chr1	Rfam	ncRNA	7922471	7922555	76.16	-	.	ID=RF01061.4;Name=RF01061;Alias=miRNA;Note=Z98884.11/139714-139630
chr1	Rfam	ncRNA	7965515	7965597	84.85	+	.	ID=RF01061.5;Name=RF01061;Alias=miRNA;Note=AL009183.10/20047-20129
chr1	Rfam	ncRNA	7990339	7990408	29.98	-	.	ID=RF00005.11;Name=RF00005;Alias=tRNA;Note=AL009183.10/44940-44871
chr1	Rfam	ncRNA	8042941	8043043	43.36	-	.	ID=RF00019.1;Name=RF00019;Alias=Y_RNA;Note=AL034417.14/31827-31725
chr1	Rfam	ncRNA	8167039	8167142	58.12	-	.	ID=RF00998.1;Name=RF00998;Alias=miRNA;Note=AL672201.14/35647-35544
chr1	Rfam	ncRNA	8169275	8169358	60.73	-	.	ID=RF01061.6;Name=RF01061;Alias=miRNA;Note=AL672201.14/37863-37780
chr1	Rfam	ncRNA	8170998	8171063	69.46	+	.	ID=RF00994.2;Name=RF00994;Alias=miRNA;Note=AL672201.14/39503-39568
chr1	Rfam	ncRNA	8266494	8266657	68.23	-	.	ID=RF00003.2;Name=RF00003;Alias=U1;Note=AL358876.11/91617-91454
chr1	Rfam	ncRNA	8335184	8335438	53.65	-	.	ID=RF00017.3;Name=RF00017;Alias=SRP_euk_arch;Note=AL358876.11/160398-160144
chr1	Rfam	ncRNA	8352217	8352323	59.62	-	.	ID=RF00026.4;Name=RF00026;Alias=U6;Note=AL356072.21/8099-7993
chr1	Rfam	ncRNA	8388127	8388239	64.43	+	.	ID=RF00019.2;Name=RF00019;Alias=Y_RNA;Note=AL356072.21/43903-44015
chr1	Rfam	ncRNA	8571854	8571978	76.51	-	.	ID=RF00599.1;Name=RF00599;Alias=snoRNA;Note=AL096855.48/107423-107299
chr1	Rfam	ncRNA	8573023	8573090	31.91	+	.	ID=RF00875.1;Name=RF00875;Alias=miRNA;Note=AL096855.48/108468-108535
chr1	Rfam	ncRNA	8856633	8856731	25.25	-	.	ID=RF00019.3;Name=RF00019;Alias=Y_RNA;Note=AL357552.25/110460-110362
chr1	Rfam	ncRNA	8943486	8943592	65.94	-	.	ID=RF00026.5;Name=RF00026;Alias=U6;Note=AL139415.10/28952-28846
chr1	Rfam	ncRNA	9039637	9039933	133.42	-	.	ID=RF00017.4;Name=RF00017;Alias=SRP_euk_arch;Note=AL139415.10/125293-124997
chr1	Rfam	ncRNA	9142755	9142938	193.21	+	.	ID=RF00424.1;Name=RF00424;Alias=scaRNA;Note=AL158048.35/50425-50242
chr1	Rfam	ncRNA	9211739	9211828	83.82	-	.	ID=RF00456.1;Name=RF00456;Alias=miRNA;Note=AL591166.12/20647-20558
chr1	Rfam	ncRNA	9338495	9338546	55.57	+	.	ID=RF00951.10;Name=RF00951;Alias=miRNA;Note=Z98044.13/3189-3138
chr1	Rfam	ncRNA	9497728	9497837	25.92	-	.	ID=RF00001.1;Name=RF00001;Alias=5S_rRNA;Note=AL928921.21/9771-9662
chr1	Rfam	ncRNA	10007376	10007694	218.96	+	.	ID=RF00100.1;Name=RF00100;Alias=7SK;Note=AL357140.33/152185-152503
chr1	Rfam	ncRNA	10223326	10223432	78.02	+	.	ID=RF00026.6;Name=RF00026;Alias=U6;Note=AL096841.6/70332-70438
chr1	Rfam	ncRNA	10359024	10359130	112.94	+	.	ID=RF00026.7;Name=RF00026;Alias=U6;Note=AL358013.19/113608-113714
chr1	Rfam	ncRNA	10432590	10432803	60.40	+	.	ID=RF00017.5;Name=RF00017;Alias=SRP_euk_arch;Note=AL139424.21/17562-17775
chr1	Rfam	ncRNA	10445285	10445389	55.49	+	.	ID=RF01045.2;Name=RF01045;Alias=miRNA;Note=AL139424.21/30257-30361
chr1	Rfam	ncRNA	10450059	10450353	51.64	+	.	ID=RF00017.6;Name=RF00017;Alias=SRP_euk_arch;Note=AL139424.21/35031-35325
chr1	Rfam	ncRNA	10676893	10677170	72.88	+	.	ID=RF00017.7;Name=RF00017;Alias=SRP_euk_arch;Note=AL139423.25/25418-25695
chr1	Rfam	ncRNA	10744634	10744736	55.41	+	.	ID=RF01016.1;Name=RF01016;Alias=miRNA;Note=AL139423.25/93159-93261
chr1	Rfam	ncRNA	10813135	10813186	53.49	-	.	ID=RF00951.11;Name=RF00951;Alias=miRNA;Note=AL031984.13/9369-9318
chr1	Rfam	ncRNA	11059919	11060002	49.27	-	.	ID=RF00019.4;Name=RF00019;Alias=Y_RNA;Note=AL713997.13/6855-6772
chr1	Rfam	ncRNA	11212407	11212509	58.57	+	.	ID=RF00026.8;Name=RF00026;Alias=U6;Note=AL391561.20/37929-38031
chr1	Rfam	ncRNA	11229564	11229670	64.28	-	.	ID=RF01210.2;Name=RF01210;Alias=snoRNA;Note=AL391561.20/55192-55086
chr1	Rfam	ncRNA	11286311	11286417	78.72	+	.	ID=RF00026.9;Name=RF00026;Alias=U6;Note=AL049653.7/38308-38414
chr1	Rfam	ncRNA	11458331	11458414	52.90	-	.	ID=RF01061.7;Name=RF01061;Alias=miRNA;Note=AL590989.15/5958-5875
chr1	Rfam	ncRNA	11471340	11471405	58.11	+	.	ID=RF00994.3;Name=RF00994;Alias=miRNA;Note=AL590989.15/18884-18949
chr1	Rfam	ncRNA	11545030	11545115	68.83	+	.	ID=RF01061.8;Name=RF01061;Alias=miRNA;Note=AL590989.15/92574-92659
chr1	Rfam	ncRNA	11926280	11926360	49.43	+	.	ID=RF01061.9;Name=RF01061;Alias=miRNA;Note=AL021155.1/51737-51817
chr1	Rfam	ncRNA	11968209	11968328	102.16	+	.	ID=RF00020.1;Name=RF00020;Alias=U5;Note=AL021155.1/93666-93785
chr1	Rfam	ncRNA	11969865	11969984	92.32	-	.	ID=RF00020.2;Name=RF00020;Alias=U5;Note=AL021155.1/95441-95322
chr1	Rfam	ncRNA	12084069	12084181	34.86	-	.	ID=RF00019.5;Name=RF00019;Alias=Y_RNA;Note=AL096840.25/102135-102023
chr1	Rfam	ncRNA	12096799	12097071	68.96	-	.	ID=RF00017.8;Name=RF00017;Alias=SRP_euk_arch;Note=AL096840.25/115025-114753
chr1	Rfam	ncRNA	12137938	12138041	81.71	-	.	ID=RF00026.10;Name=RF00026;Alias=U6;Note=AL357835.11/31470-31367
chr1	Rfam	ncRNA	12281205	12281328	44.33	-	.	ID=RF00156.1;Name=RF00156;Alias=snoRNA;Note=AL031276.1/90344-90467
chr1	Rfam	ncRNA	12325846	12325911	69.21	+	.	ID=RF00994.4;Name=RF00994;Alias=miRNA;Note=AL031276.1/45826-45761
chr1	Rfam	ncRNA	12567300	12567451	175.38	+	.	ID=RF01293.1;Name=RF01293;Alias=ACA59;Note=AL031296.1/85969-86120
chr1	Rfam	ncRNA	12630000	12630100	70.72	-	.	ID=RF00619.1;Name=RF00619;Alias=U6atac;Note=AL645761.8/25887-25787
chr1	Rfam	ncRNA	12788912	12788977	55.90	-	.	ID=RF00994.5;Name=RF00994;Alias=miRNA;Note=AL513016.5/114587-114522
chr1	Rfam	ncRNA	12799693	12799796	108.87	+	.	ID=RF01210.3;Name=RF01210;Alias=snoRNA;Note=AL513016.5/125303-125406
chr1	Rfam	regulatory_region	12841648	12841938	76.64	-	.	ID=RF01417.2;Name=RF01417;Alias=RSV_RNA;Note=AL023753.1/14166-14456
chr1	Rfam	ncRNA	12982374	12982480	94.70	+	.	ID=RF00026.11;Name=RF00026;Alias=U6;Note=AL358783.7/9173-9279
chr1	Rfam	ncRNA	13384735	13384841	94.70	-	.	ID=RF00026.12;Name=RF00026;Alias=U6;Note=AL365443.16/172322-172428
chr1	Rfam	regulatory_region	13462434	13462724	68.30	+	.	ID=RF01417.3;Name=RF01417;Alias=RSV_RNA;Note=AL365443.16/94729-94439
chr1	Rfam	regulatory_region	13683270	13683560	68.30	+	.	ID=RF01417.4;Name=RF01417;Alias=RSV_RNA;Note=AL603890.14/60435-60725
chr1	Rfam	ncRNA	13949679	13949779	32.60	-	.	ID=RF00001.2;Name=RF00001;Alias=5S_rRNA;Note=AL359771.27/18537-18437
chr1	Rfam	ncRNA	14019491	14019573	64.52	+	.	ID=RF01061.10;Name=RF01061;Alias=miRNA;Note=AL359771.27/88249-88331
chr1	Rfam	ncRNA	14022565	14022694	62.67	-	.	ID=RF00564.1;Name=RF00564;Alias=scaRNA;Note=AL359771.27/91452-91323
chr1	Rfam	ncRNA	14157083	14157134	46.71	-	.	ID=RF00951.12;Name=RF00951;Alias=miRNA;Note=AL031277.1/39669-39720
chr1	Rfam	ncRNA	14347818	14347920	50.10	-	.	ID=RF01045.3;Name=RF01045;Alias=miRNA;Note=AL033525.10/70543-70645
chr1	Rfam	ncRNA	14450728	14450830	60.32	-	.	ID=RF00026.13;Name=RF00026;Alias=U6;Note=Z99291.1/64141-64243
chr1	Rfam	ncRNA	14461542	14461623	66.57	+	.	ID=RF01061.11;Name=RF01061;Alias=miRNA;Note=Z99291.1/53429-53348
chr1	Rfam	ncRNA	14836931	14836982	47.32	-	.	ID=RF00951.13;Name=RF00951;Alias=miRNA;Note=AL358793.14/20669-20618
chr1	Rfam	ncRNA	14892216	14892281	68.45	-	.	ID=RF00994.6;Name=RF00994;Alias=miRNA;Note=AL358793.14/75968-75903
chr1	Rfam	ncRNA	15716324	15716376	48.10	-	.	ID=RF00951.14;Name=RF00951;Alias=miRNA;Note=AL031283.26/109531-109479
chr1	Rfam	ncRNA	15868660	15868799	142.13	+	.	ID=RF00602.1;Name=RF00602;Alias=scaRNA;Note=AL121992.24/6341-6480
chr1	Rfam	ncRNA	15934258	15934301	36.54	-	.	ID=RF00066.1;Name=RF00066;Alias=U7;Note=AL121992.24/71982-71939
chr1	Rfam	ncRNA	15934573	15934640	38.78	-	.	ID=RF00066.2;Name=RF00066;Alias=U7;Note=AL121992.24/72321-72254
chr1	Rfam	ncRNA	16089985	16090248	50.92	+	.	ID=RF00017.9;Name=RF00017;Alias=SRP_euk_arch;Note=AL450998.19/40726-40989
chr1	Rfam	ncRNA	16237392	16237492	103.25	+	.	ID=RF01210.4;Name=RF01210;Alias=snoRNA;Note=AL034555.2/27024-27124
chr1	Rfam	regulatory_region	16432058	16432345	53.87	-	.	ID=RF01417.5;Name=RF01417;Alias=RSV_RNA;Note=BX571793.2/29701-29414
chr1	Rfam	ncRNA	16840617	16840780	168.25	-	.	ID=RF00003.3;Name=RF00003;Alias=U1;Note=AL137802.7/69730-69567
chr1	Rfam	ncRNA	16847080	16847153	62.06	-	.	ID=RF00005.12;Name=RF00005;Alias=tRNA;Note=AL137802.7/76103-76030
chr1	Rfam	ncRNA	16858893	16858966	46.92	-	.	ID=RF00005.13;Name=RF00005;Alias=tRNA;Note=AL137802.7/87916-87843
chr1	Rfam	ncRNA	16860576	16860719	43.43	-	.	ID=RF00003.4;Name=RF00003;Alias=U1;Note=AL355149.13/3493-3350
chr1	Rfam	ncRNA	16861774	16861845	53.17	-	.	ID=RF00005.14;Name=RF00005;Alias=tRNA;Note=AL355149.13/4619-4548
chr1	Rfam	ncRNA	16872434	16872504	64.52	-	.	ID=RF00005.15;Name=RF00005;Alias=tRNA;Note=AL355149.13/15278-15208
chr1	Rfam	ncRNA	16874160	16874232	25.66	-	.	ID=RF00005.16;Name=RF00005;Alias=tRNA;Note=AL355149.13/17006-16934
chr1	Rfam	ncRNA	16879957	16880028	24.13	+	.	ID=RF00005.17;Name=RF00005;Alias=tRNA;Note=AL355149.13/22731-22802
chr1	Rfam	ncRNA	16993280	16993443	168.25	-	.	ID=RF00003.5;Name=RF00003;Alias=U1;Note=AL137798.8/45314-45477
chr1	Rfam	ncRNA	17004766	17004836	55.27	-	.	ID=RF00005.18;Name=RF00005;Alias=tRNA;Note=AL137798.8/33921-33991
chr1	Rfam	ncRNA	17006501	17006573	31.09	-	.	ID=RF00005.19;Name=RF00005;Alias=tRNA;Note=AL137798.8/32184-32256
chr1	Rfam	ncRNA	17035514	17035564	51.69	-	.	ID=RF00951.15;Name=RF00951;Alias=miRNA;Note=AL021920.1/27973-27923
chr1	Rfam	ncRNA	17053780	17053850	49.49	+	.	ID=RF00005.20;Name=RF00005;Alias=tRNA;Note=AL021920.1/46189-46259
chr1	Rfam	ncRNA	17067011	17067174	168.25	+	.	ID=RF00003.6;Name=RF00003;Alias=U1;Note=AL021920.1/59420-59583
chr1	Rfam	ncRNA	17180900	17180971	26.45	-	.	ID=RF00005.21;Name=RF00005;Alias=tRNA;Note=BX284668.4/5313-5242
chr1	Rfam	ncRNA	17186693	17186765	25.66	+	.	ID=RF00005.22;Name=RF00005;Alias=tRNA;Note=BX284668.4/11035-11107
chr1	Rfam	ncRNA	17188416	17188486	64.52	+	.	ID=RF00005.23;Name=RF00005;Alias=tRNA;Note=BX284668.4/12758-12828
chr1	Rfam	ncRNA	17199078	17199149	55.67	+	.	ID=RF00005.24;Name=RF00005;Alias=tRNA;Note=BX284668.4/23420-23491
chr1	Rfam	ncRNA	17200203	17200346	49.63	+	.	ID=RF00003.7;Name=RF00003;Alias=U1;Note=BX284668.4/24545-24688
chr1	Rfam	ncRNA	17201958	17202031	49.39	+	.	ID=RF00005.25;Name=RF00005;Alias=tRNA;Note=BX284668.4/26300-26373
chr1	Rfam	ncRNA	17216172	17216245	65.07	+	.	ID=RF00005.26;Name=RF00005;Alias=tRNA;Note=BX284668.4/40514-40587
chr1	Rfam	ncRNA	17222475	17222638	168.25	+	.	ID=RF00003.8;Name=RF00003;Alias=U1;Note=BX284668.4/46817-46980
chr1	Rfam	ncRNA	17476603	17476685	72.77	+	.	ID=RF01061.12;Name=RF01061;Alias=miRNA;Note=AL049569.13/7379-7297
chr1	Rfam	ncRNA	17484692	17484779	21.87	+	.	ID=RF00019.6;Name=RF00019;Alias=Y_RNA;Note=AL590644.14/2711-2798
chr1	Rfam	ncRNA	17581661	17581778	53.21	-	.	ID=RF01016.2;Name=RF01016;Alias=miRNA;Note=AL590644.14/99797-99680
chr1	Rfam	ncRNA	17600128	17600179	65.80	-	.	ID=RF00951.16;Name=RF00951;Alias=miRNA;Note=AL590644.14/118198-118147
chr1	Rfam	ncRNA	17776259	17776359	84.36	+	.	ID=RF01210.5;Name=RF01210;Alias=snoRNA;Note=AC004824.3/12556-12456
chr1	Rfam	ncRNA	18151104	18151155	27.46	-	.	ID=RF00951.17;Name=RF00951;Alias=miRNA;Note=AL136529.14/99259-99208
chr1	Rfam	ncRNA	18386558	18386639	63.87	-	.	ID=RF01061.13;Name=RF01061;Alias=miRNA;Note=AL365209.13/4102-4021
chr1	Rfam	ncRNA	18404469	18404572	48.26	-	.	ID=RF01045.4;Name=RF01045;Alias=miRNA;Note=AL365209.13/22035-21932
chr1	Rfam	ncRNA	18715494	18715542	26.01	-	.	ID=RF01028.1;Name=RF01028;Alias=miRNA;Note=AL591896.6/7335-7287
chr1	Rfam	ncRNA	18843589	18843672	42.51	-	.	ID=RF01061.14;Name=RF01061;Alias=miRNA;Note=AL031737.2/113616-113699
chr1	Rfam	ncRNA	18916601	18916686	51.54	+	.	ID=RF01061.15;Name=RF01061;Alias=miRNA;Note=AL031737.2/40687-40602
chr1	Rfam	ncRNA	19344632	19344706	31.14	-	.	ID=RF01061.16;Name=RF01061;Alias=miRNA;Note=AL139283.13/32818-32744
chr1	Rfam	ncRNA	19631570	19631676	101.88	-	.	ID=RF00026.14;Name=RF00026;Alias=U6;Note=AL035413.19/65096-65202
chr1	Rfam	ncRNA	19646299	19646554	77.72	-	.	ID=RF00017.10;Name=RF00017;Alias=SRP_euk_arch;Note=AL035413.19/50218-50473
chr1	Rfam	ncRNA	19750878	19751163	65.25	+	.	ID=RF00017.11;Name=RF00017;Alias=SRP_euk_arch;Note=AL445163.22/56107-56392
chr1	Rfam	ncRNA	19837087	19837227	72.62	+	.	ID=RF00015.1;Name=RF00015;Alias=U4;Note=AL359199.34/85287-85427
chr1	Rfam	ncRNA	19858664	19858768	103.61	-	.	ID=RF01210.6;Name=RF01210;Alias=snoRNA;Note=AL359199.34/106968-106864
chr1	Rfam	regulatory_region	19870114	19870397	49.65	+	.	ID=RF01417.6;Name=RF01417;Alias=RSV_RNA;Note=AL359199.34/118314-118597
chr1	Rfam	ncRNA	20111708	20111785	65.23	+	.	ID=RF01061.17;Name=RF01061;Alias=miRNA;Note=AL391883.17/3038-3115
chr1	Rfam	ncRNA	20129532	20129582	44.17	-	.	ID=RF00951.18;Name=RF00951;Alias=miRNA;Note=AL391883.17/20912-20862
chr1	Rfam	ncRNA	20297462	20297760	116.21	+	.	ID=RF00017.12;Name=RF00017;Alias=SRP_euk_arch;Note=AL358253.16/64421-64719
chr1	Rfam	regulatory_region	20326196	20326479	45.50	+	.	ID=RF01417.7;Name=RF01417;Alias=RSV_RNA;Note=AL358253.16/93155-93438
chr1	Rfam	ncRNA	20471650	20471702	44.17	-	.	ID=RF00951.19;Name=RF00951;Alias=miRNA;Note=AL158172.5/98351-98299
chr1	Rfam	ncRNA	20534082	20534166	79.46	+	.	ID=RF01061.18;Name=RF01061;Alias=miRNA;Note=Z98257.1/62088-62172
chr1	Rfam	ncRNA	21073694	21073810	31.29	-	.	ID=RF01029.1;Name=RF01029;Alias=miRNA;Note=AL663074.13/76048-75932
chr1	Rfam	ncRNA	21118423	21118476	26.64	-	.	ID=RF00066.3;Name=RF00066;Alias=U7;Note=AL606477.11/36929-36876
chr1	Rfam	ncRNA	21167734	21167795	39.01	+	.	ID=RF00066.4;Name=RF00066;Alias=U7;Note=AL606477.11/86187-86248
chr1	Rfam	ncRNA	21256921	21256987	54.25	-	.	ID=RF00994.7;Name=RF00994;Alias=miRNA;Note=AL358392.19/37479-37413
chr1	Rfam	ncRNA	21918952	21919003	48.00	-	.	ID=RF00951.20;Name=RF00951;Alias=miRNA;Note=AL359815.26/17296-17245
chr1	Rfam	ncRNA	22067633	22067688	59.14	+	.	ID=RF00066.5;Name=RF00066;Alias=U7;Note=AL590103.12/18275-18330
chr1	Rfam	ncRNA	22305444	22305729	56.85	-	.	ID=RF00017.13;Name=RF00017;Alias=SRP_euk_arch;Note=AL590556.20/83209-82924
chr1	Rfam	ncRNA	22313974	22314268	116.99	+	.	ID=RF00017.14;Name=RF00017;Alias=SRP_euk_arch;Note=AL590556.20/91454-91748
chr1	Rfam	ncRNA	22314309	22314412	77.13	+	.	ID=RF00026.15;Name=RF00026;Alias=U6;Note=AL590556.20/91789-91892
chr1	Rfam	ncRNA	22330078	22330361	55.17	-	.	ID=RF00017.15;Name=RF00017;Alias=SRP_euk_arch;Note=AL590556.20/107841-107558
chr1	Rfam	ncRNA	22337143	22337437	116.86	+	.	ID=RF00017.16;Name=RF00017;Alias=SRP_euk_arch;Note=AL590556.20/114623-114917
chr1	Rfam	ncRNA	22337478	22337581	78.06	+	.	ID=RF00026.16;Name=RF00026;Alias=U6;Note=AL590556.20/114958-115061
chr1	Rfam	ncRNA	22747883	22747934	56.41	-	.	ID=RF00951.21;Name=RF00951;Alias=miRNA;Note=AL358788.17/27845-27794
chr1	Rfam	ncRNA	23075318	23075401	88.39	+	.	ID=RF01061.19;Name=RF01061;Alias=miRNA;Note=AL611946.14/36222-36305
chr1	Rfam	ncRNA	23216345	23216396	55.92	-	.	ID=RF00951.22;Name=RF00951;Alias=miRNA;Note=AL035704.9/9790-9739
chr1	Rfam	ncRNA	23489197	23489303	80.37	+	.	ID=RF00026.17;Name=RF00026;Alias=U6;Note=AL049576.19/15979-16085
chr1	Rfam	ncRNA	23490446	23490546	58.51	+	.	ID=RF00026.18;Name=RF00026;Alias=U6;Note=AL049576.19/17228-17328
chr1	Rfam	ncRNA	23596698	23596789	57.91	-	.	ID=RF01061.20;Name=RF01061;Alias=miRNA;Note=AL109936.11/32811-32720
chr1	Rfam	ncRNA	23696747	23696839	49.54	+	.	ID=RF00019.7;Name=RF00019;Alias=Y_RNA;Note=AL109936.11/132769-132861
chr1	Rfam	ncRNA	23707297	23707355	40.94	-	.	ID=RF01061.21;Name=RF01061;Alias=miRNA;Note=AL109936.11/143377-143319
chr1	Rfam	ncRNA	24063119	24063380	123.95	-	.	ID=RF00017.17;Name=RF00017;Alias=SRP_euk_arch;Note=AL031295.1/36028-35767
chr1	Rfam	ncRNA	24208284	24208575	50.01	-	.	ID=RF00017.18;Name=RF00017;Alias=SRP_euk_arch;Note=AL590609.15/15107-14816
chr1	Rfam	ncRNA	24208745	24208842	75.00	+	.	ID=RF01210.7;Name=RF01210;Alias=snoRNA;Note=AL590609.15/15277-15374
chr1	Rfam	ncRNA	24553305	24553370	54.50	-	.	ID=RF00994.8;Name=RF00994;Alias=miRNA;Note=AL590683.16/91479-91414
chr1	Rfam	ncRNA	24606262	24606344	67.10	-	.	ID=RF01061.22;Name=RF01061;Alias=miRNA;Note=AL590683.16/144453-144371
chr1	Rfam	ncRNA	24712635	24712680	40.09	+	.	ID=RF00951.23;Name=RF00951;Alias=miRNA;Note=AL031431.8/40272-40317
chr1	Rfam	ncRNA	24855945	24856204	50.55	-	.	ID=RF00017.19;Name=RF00017;Alias=SRP_euk_arch;Note=AL034582.11/29787-29528
chr1	Rfam	ncRNA	24924314	24924359	26.01	+	.	ID=RF00951.24;Name=RF00951;Alias=miRNA;Note=AL445686.14/51259-51304
chr1	Rfam	ncRNA	24951902	24952004	49.10	-	.	ID=RF00019.8;Name=RF00019;Alias=Y_RNA;Note=AL445686.14/78949-78847
chr1	Rfam	ncRNA	24993474	24993578	93.09	-	.	ID=RF01210.8;Name=RF01210;Alias=snoRNA;Note=AL445648.18/14655-14551
chr1	Rfam	ncRNA	25104364	25104470	67.57	-	.	ID=RF00026.19;Name=RF00026;Alias=U6;Note=AL445648.18/125547-125441
chr1	Rfam	ncRNA	25142430	25142494	53.11	-	.	ID=RF00994.9;Name=RF00994;Alias=miRNA;Note=AL662924.24/31984-31920
chr1	Rfam	ncRNA	25477464	25477515	36.16	+	.	ID=RF00951.25;Name=RF00951;Alias=miRNA;Note=AL031432.1/12247-12298
chr1	Rfam	ncRNA	25611344	25611391	25.95	+	.	ID=RF00951.26;Name=RF00951;Alias=miRNA;Note=AL928711.18/18859-18906
chr1	Rfam	ncRNA	25667462	25667525	52.12	+	.	ID=RF00026.20;Name=RF00026;Alias=U6;Note=AL928711.18/74977-75040
chr1	Rfam	ncRNA	25672765	25672868	97.63	-	.	ID=RF01210.9;Name=RF01210;Alias=snoRNA;Note=AL928711.18/80383-80280
chr1	Rfam	ncRNA	25735033	25735080	29.15	-	.	ID=RF00951.27;Name=RF00951;Alias=miRNA;Note=AL031284.9/39274-39227
chr1	Rfam	ncRNA	26203987	26204096	38.19	+	.	ID=RF00019.9;Name=RF00019;Alias=Y_RNA;Note=AL033528.20/43107-42998
chr1	Rfam	ncRNA	26290688	26290791	80.94	+	.	ID=RF00026.21;Name=RF00026;Alias=U6;Note=AL592064.14/40908-41011
chr1	Rfam	ncRNA	26332497	26332621	69.13	+	.	ID=RF00492.1;Name=RF00492;Alias=scaRNA;Note=AL592064.14/82717-82841
chr1	Rfam	ncRNA	26332707	26332790	85.65	+	.	ID=RF00283.1;Name=RF00283;Alias=scaRNA;Note=AL592064.14/82927-83010
chr1	Rfam	ncRNA	26573245	26573338	31.04	+	.	ID=RF00012.1;Name=RF00012;Alias=U3;Note=AL355877.25/58242-58335
chr1	Rfam	ncRNA	26590277	26590369	42.78	-	.	ID=RF01029.2;Name=RF01029;Alias=miRNA;Note=AL355877.25/75366-75274
chr1	Rfam	ncRNA	26674956	26675210	53.71	-	.	ID=RF00017.20;Name=RF00017;Alias=SRP_euk_arch;Note=AL451139.40/85120-84866
chr1	Rfam	ncRNA	26919737	26920037	123.37	-	.	ID=RF00017.21;Name=RF00017;Alias=SRP_euk_arch;Note=AL627313.16/47114-47414
chr1	Rfam	ncRNA	26920431	26920532	72.96	-	.	ID=RF00019.10;Name=RF00019;Alias=Y_RNA;Note=AL627313.16/46619-46720
chr1	Rfam	ncRNA	26928860	26928923	35.83	-	.	ID=RF00066.6;Name=RF00066;Alias=U7;Note=AL627313.16/38228-38291
chr1	Rfam	ncRNA	26968777	26968880	111.66	-	.	ID=RF01210.10;Name=RF01210;Alias=snoRNA;Note=AL627082.8/36194-36297
chr1	Rfam	ncRNA	26983103	26983187	76.81	+	.	ID=RF01061.23;Name=RF01061;Alias=miRNA;Note=AL627082.8/21971-21887
chr1	Rfam	ncRNA	27090115	27090393	54.38	+	.	ID=RF00017.22;Name=RF00017;Alias=SRP_euk_arch;Note=AL034380.26/132608-132330
chr1	Rfam	ncRNA	27141313	27141601	108.93	+	.	ID=RF00017.23;Name=RF00017;Alias=SRP_euk_arch;Note=AL034380.26/81410-81122
chr1	Rfam	ncRNA	27581955	27582058	23.06	-	.	ID=RF00019.11;Name=RF00019;Alias=Y_RNA;Note=AL590640.19/42938-43041
chr1	Rfam	ncRNA	27602736	27602839	61.60	+	.	ID=RF00998.2;Name=RF00998;Alias=miRNA;Note=AL590640.19/22260-22157
chr1	Rfam	ncRNA	27638800	27638885	68.14	+	.	ID=RF00876.1;Name=RF00876;Alias=miRNA;Note=AL663123.1/65936-65851
chr1	Rfam	ncRNA	27651710	27651816	111.56	+	.	ID=RF00026.22;Name=RF00026;Alias=U6;Note=AL663123.1/53026-52920
chr1	Rfam	ncRNA	28002114	28002220	102.10	-	.	ID=RF00026.23;Name=RF00026;Alias=U6;Note=AL445490.6/34157-34263
chr1	Rfam	ncRNA	28020242	28020346	73.14	+	.	ID=RF00026.24;Name=RF00026;Alias=U6;Note=AL445490.6/16135-16031
chr1	Rfam	ncRNA	28151049	28151154	72.85	+	.	ID=RF00026.25;Name=RF00026;Alias=U6;Note=AL020997.1/114773-114878
chr1	Rfam	ncRNA	28160912	28161077	196.33	+	.	ID=RF00553.1;Name=RF00553;Alias=scaRNA;Note=AL020997.1/124636-124801
chr1	Rfam	ncRNA	28227452	28227517	61.66	+	.	ID=RF00994.10;Name=RF00994;Alias=miRNA;Note=AL109927.61/57967-58032
chr1	Rfam	ncRNA	28328154	28328405	65.29	-	.	ID=RF00017.24;Name=RF00017;Alias=SRP_euk_arch;Note=AL512288.19/32828-33079
chr1	Rfam	ncRNA	28358397	28358691	128.03	-	.	ID=RF00017.25;Name=RF00017;Alias=SRP_euk_arch;Note=AL512288.19/2542-2836
chr1	Rfam	ncRNA	28469248	28469352	61.65	-	.	ID=RF00026.26;Name=RF00026;Alias=U6;Note=AL137792.11/33176-33280
chr1	Rfam	ncRNA	28470667	28470728	65.05	-	.	ID=RF00066.7;Name=RF00066;Alias=U7;Note=AL137792.11/31800-31861
chr1	Rfam	ncRNA	28581831	28581895	65.10	+	.	ID=RF00994.11;Name=RF00994;Alias=miRNA;Note=AL353622.33/106280-106216
chr1	Rfam	ncRNA	28634287	28634552	49.84	-	.	ID=RF00017.26;Name=RF00017;Alias=SRP_euk_arch;Note=AL353622.33/53559-53824
chr1	Rfam	ncRNA	28749066	28749166	78.26	-	.	ID=RF00019.12;Name=RF00019;Alias=Y_RNA;Note=CR589951.3/7648-7548
chr1	Rfam	ncRNA	28833878	28834083	198.95	+	.	ID=RF00045.1;Name=RF00045;Alias=snoRNA;Note=AL513497.21/6862-7067
chr1	Rfam	ncRNA	28835071	28835274	213.03	+	.	ID=RF00045.2;Name=RF00045;Alias=snoRNA;Note=AL513497.21/8055-8258
chr1	Rfam	ncRNA	28843988	28844087	85.27	+	.	ID=RF01210.11;Name=RF01210;Alias=snoRNA;Note=AL513497.21/16972-17071
chr1	Rfam	ncRNA	28905261	28905334	86.08	-	.	ID=RF00608.1;Name=RF00608;Alias=snoRNA;Note=AL513497.21/78318-78245
chr1	Rfam	ncRNA	28906276	28906405	144.83	-	.	ID=RF00420.1;Name=RF00420;Alias=snoRNA;Note=AL513497.21/79389-79260
chr1	Rfam	ncRNA	28906893	28907024	155.87	-	.	ID=RF00405.1;Name=RF00405;Alias=snoRNA;Note=AL513497.21/80008-79877
chr1	Rfam	ncRNA	28907432	28907566	160.44	-	.	ID=RF00190.1;Name=RF00190;Alias=snoRNA;Note=AL513497.21/80550-80416
chr1	Rfam	ncRNA	28975112	28975245	130.38	+	.	ID=RF00548.1;Name=RF00548;Alias=U11;Note=AL840644.2/14276-14409
chr1	Rfam	ncRNA	29016177	29016306	128.56	+	.	ID=RF00422.1;Name=RF00422;Alias=scaRNA;Note=AL645729.14/35264-35393
chr1	Rfam	ncRNA	29208238	29208347	44.93	-	.	ID=RF00019.13;Name=RF00019;Alias=Y_RNA;Note=AL009181.1/76757-76866
chr1	Rfam	ncRNA	29295135	29295180	37.54	-	.	ID=RF01061.24;Name=RF01061;Alias=miRNA;Note=AL138785.8/12077-12032
chr1	Rfam	ncRNA	29312222	29312322	56.66	+	.	ID=RF00019.14;Name=RF00019;Alias=Y_RNA;Note=AL138785.8/29119-29219
chr1	Rfam	ncRNA	29580087	29580173	57.52	-	.	ID=RF01061.25;Name=RF01061;Alias=miRNA;Note=AL645859.10/9895-9809
chr1	Rfam	ncRNA	30117436	30117487	65.49	-	.	ID=RF00951.28;Name=RF00951;Alias=miRNA;Note=AC092265.3/56062-56011
chr1	Rfam	ncRNA	30357766	30357848	67.50	+	.	ID=RF01061.26;Name=RF01061;Alias=miRNA;Note=AL645944.11/139350-139432
chr1	Rfam	ncRNA	31316670	31316957	194.81	+	.	ID=RF00100.2;Name=RF00100;Alias=7SK;Note=AL445235.30/12194-12481
chr1	Rfam	ncRNA	31408535	31408620	95.69	-	.	ID=RF00188.1;Name=RF00188;Alias=snoRNA;Note=AL445235.30/104144-104059
chr1	Rfam	ncRNA	31421964	31422049	95.69	-	.	ID=RF00188.2;Name=RF00188;Alias=snoRNA;Note=AL445235.30/117573-117488
chr1	Rfam	ncRNA	31441011	31441083	80.09	-	.	ID=RF00188.3;Name=RF00188;Alias=snoRNA;Note=AL445235.30/136607-136535
chr1	Rfam	ncRNA	31474743	31474848	60.29	+	.	ID=RF01045.5;Name=RF01045;Alias=miRNA;Note=AL356320.8/4789-4894
chr1	Rfam	regulatory_region	31567720	31567784	25.22	-	.	ID=RF00031.1;Name=RF00031;Alias=SECIS;Note=AL356320.8/97830-97766
chr1	Rfam	ncRNA	31970419	31970525	105.98	-	.	ID=RF00026.27;Name=RF00026;Alias=U6;Note=AC114494.2/99763-99657
chr1	Rfam	ncRNA	32330827	32330878	34.27	+	.	ID=RF00951.29;Name=RF00951;Alias=miRNA;Note=AL354919.16/117657-117708
chr1	Rfam	ncRNA	32726086	32726199	25.73	-	.	ID=RF00012.2;Name=RF00012;Alias=U3;Note=AL121991.50/36170-36057
chr1	Rfam	ncRNA	32752053	32752162	25.03	-	.	ID=RF00019.15;Name=RF00019;Alias=Y_RNA;Note=AL109945.15/2618-2509
chr1	Rfam	ncRNA	32923436	32923733	136.88	+	.	ID=RF00017.27;Name=RF00017;Alias=SRP_euk_arch;Note=AL356986.11/65366-65663
chr1	Rfam	ncRNA	33105552	33105653	63.76	+	.	ID=RF00019.16;Name=RF00019;Alias=Y_RNA;Note=AC114489.2/4148-4249
chr1	Rfam	ncRNA	33267386	33267448	60.39	-	.	ID=RF00994.12;Name=RF00994;Alias=miRNA;Note=AC114489.2/166044-165982
chr1	Rfam	ncRNA	33574492	33574594	67.19	+	.	ID=RF00998.3;Name=RF00998;Alias=miRNA;Note=AL020995.14/118411-118513
chr1	Rfam	ncRNA	33592427	33592477	35.97	+	.	ID=RF00951.30;Name=RF00951;Alias=miRNA;Note=AL020995.14/136346-136396
chr1	Rfam	ncRNA	33802167	33802465	179.75	-	.	ID=RF00100.3;Name=RF00100;Alias=7SK;Note=AL513327.34/134694-134396
chr1	Rfam	ncRNA	33907629	33907712	64.72	+	.	ID=RF01061.27;Name=RF01061;Alias=miRNA;Note=AL138837.12/53193-53276
chr1	Rfam	ncRNA	34020927	34020998	70.86	+	.	ID=RF00994.13;Name=RF00994;Alias=miRNA;Note=AL355178.7/7163-7234
chr1	Rfam	ncRNA	34569310	34569400	42.66	+	.	ID=RF01061.28;Name=RF01061;Alias=miRNA;Note=AL596224.10/55152-55242
chr1	Rfam	ncRNA	34578550	34578664	45.25	+	.	ID=RF00001.3;Name=RF00001;Alias=5S_rRNA;Note=AL596224.10/64392-64506
chr1	Rfam	ncRNA	34600548	34600701	48.44	-	.	ID=RF01045.6;Name=RF01045;Alias=miRNA;Note=AL596224.10/86543-86390
chr1	Rfam	ncRNA	34641467	34641550	87.40	+	.	ID=RF01061.29;Name=RF01061;Alias=miRNA;Note=AC115286.3/14525-14608
chr1	Rfam	ncRNA	34674608	34674659	53.08	-	.	ID=RF00951.31;Name=RF00951;Alias=miRNA;Note=AC115286.3/47717-47666
chr1	Rfam	ncRNA	34828341	34828392	55.78	-	.	ID=RF00951.32;Name=RF00951;Alias=miRNA;Note=AL360092.10/78418-78367
chr1	Rfam	ncRNA	35135200	35135295	112.38	-	.	ID=RF00990.1;Name=RF00990;Alias=miRNA;Note=AC099565.2/88549-88454
chr1	Rfam	ncRNA	35244164	35244247	84.26	-	.	ID=RF01061.30;Name=RF01061;Alias=miRNA;Note=AL121988.10/54108-54191
chr1	Rfam	ncRNA	35340987	35341037	40.34	-	.	ID=RF00951.33;Name=RF00951;Alias=miRNA;Note=AC114490.2/5227-5177
chr1	Rfam	ncRNA	35661570	35661663	39.43	+	.	ID=RF00019.17;Name=RF00019;Alias=Y_RNA;Note=AL590434.16/81518-81611
chr1	Rfam	ncRNA	35729823	35730083	52.14	-	.	ID=RF00017.28;Name=RF00017;Alias=SRP_euk_arch;Note=AL590434.16/150031-149771
chr1	Rfam	ncRNA	35757801	35758099	81.39	-	.	ID=RF00017.29;Name=RF00017;Alias=SRP_euk_arch;Note=AL590434.16/178047-177749
chr1	Rfam	ncRNA	35775875	35776026	73.58	+	.	ID=RF00091.1;Name=RF00091;Alias=snoRNA;Note=AL160000.15/11914-12065
chr1	Rfam	ncRNA	35843622	35843687	57.21	-	.	ID=RF00994.14;Name=RF00994;Alias=miRNA;Note=AL356362.21/36680-36615
chr1	Rfam	ncRNA	35865598	35865894	53.56	+	.	ID=RF00017.30;Name=RF00017;Alias=SRP_euk_arch;Note=AL356362.21/58591-58887
chr1	Rfam	ncRNA	35893417	35893494	59.61	-	.	ID=RF00019.18;Name=RF00019;Alias=Y_RNA;Note=AL356362.21/86487-86410
chr1	Rfam	ncRNA	36047024	36047125	61.42	+	.	ID=RF00998.4;Name=RF00998;Alias=miRNA;Note=AL157951.5/27717-27616
chr1	Rfam	ncRNA	36171626	36171875	60.09	-	.	ID=RF00017.31;Name=RF00017;Alias=SRP_euk_arch;Note=AL354864.16/107976-108225
chr1	Rfam	ncRNA	36342176	36342240	49.70	+	.	ID=RF00994.15;Name=RF00994;Alias=miRNA;Note=AL139286.13/121465-121401
chr1	Rfam	ncRNA	36657516	36657769	55.62	+	.	ID=RF00017.32;Name=RF00017;Alias=SRP_euk_arch;Note=AC114484.2/36682-36429
chr1	Rfam	ncRNA	36666832	36666879	35.01	-	.	ID=RF00951.34;Name=RF00951;Alias=miRNA;Note=AC114484.2/27319-27366
chr1	Rfam	ncRNA	36868322	36868460	44.94	-	.	ID=RF00015.2;Name=RF00015;Alias=U4;Note=AC119675.2/36788-36650
chr1	Rfam	ncRNA	36884051	36884179	128.37	-	.	ID=RF00092.1;Name=RF00092;Alias=snoRNA;Note=AC119675.2/52507-52379
chr1	Rfam	ncRNA	37107308	37107359	61.45	-	.	ID=RF00951.35;Name=RF00951;Alias=miRNA;Note=AL080286.16/89636-89585
chr1	Rfam	ncRNA	37183476	37183541	80.67	-	.	ID=RF00994.16;Name=RF00994;Alias=miRNA;Note=AL596257.5/47634-47699
chr1	Rfam	ncRNA	37439842	37439925	63.09	-	.	ID=RF01061.31;Name=RF01061;Alias=miRNA;Note=AL355386.9/86834-86917
chr1	Rfam	ncRNA	37669211	37669317	82.70	+	.	ID=RF00026.28;Name=RF00026;Alias=U6;Note=AL031430.2/16729-16623
chr1	Rfam	regulatory_region	38010192	38010221	38.31	+	.	ID=RF00037.1;Name=RF00037;Alias=IRE;Note=AL034379.8/68035-68064
chr1	Rfam	ncRNA	38203627	38203726	33.51	-	.	ID=RF00019.19;Name=RF00019;Alias=Y_RNA;Note=AC104336.2/58702-58603
chr1	Rfam	ncRNA	38215874	38215974	90.63	+	.	ID=RF01210.12;Name=RF01210;Alias=snoRNA;Note=AC104336.2/70850-70950
chr1	Rfam	ncRNA	38293459	38293532	48.97	-	.	ID=RF01061.32;Name=RF01061;Alias=miRNA;Note=AL929472.21/56586-56513
chr1	Rfam	ncRNA	38349909	38349989	35.03	+	.	ID=RF00092.2;Name=RF00092;Alias=snoRNA;Note=AL929472.21/112963-113043
chr1	Rfam	ncRNA	38350695	38350789	77.34	+	.	ID=RF00026.29;Name=RF00026;Alias=U6;Note=AL929472.21/113749-113843
chr1	Rfam	ncRNA	38457134	38457241	69.92	+	.	ID=RF00026.30;Name=RF00026;Alias=U6;Note=AL603790.41/63581-63688
chr1	Rfam	ncRNA	38587606	38587684	52.89	-	.	ID=RF01061.33;Name=RF01061;Alias=miRNA;Note=AL139158.11/96444-96366
chr1	Rfam	ncRNA	38862331	38862437	93.64	+	.	ID=RF00026.31;Name=RF00026;Alias=U6;Note=AL513479.12/103106-103212
chr1	Rfam	ncRNA	38874406	38874508	58.95	-	.	ID=RF00998.5;Name=RF00998;Alias=miRNA;Note=AL513479.12/115283-115181
chr1	Rfam	ncRNA	39173432	39173491	35.91	-	.	ID=RF01061.34;Name=RF01061;Alias=miRNA;Note=AL354702.7/29342-29283
chr1	Rfam	regulatory_region	39174380	39174634	264.27	+	.	ID=RF00223.1;Name=RF00223;Alias=IRES_Bip;Note=AL354702.7/30231-30485
chr1	Rfam	ncRNA	39271719	39271817	60.44	-	.	ID=RF00998.6;Name=RF00998;Alias=miRNA;Note=AL139260.19/22246-22148
chr1	Rfam	ncRNA	39362165	39362247	74.78	+	.	ID=RF01061.35;Name=RF01061;Alias=miRNA;Note=AL139260.19/112594-112676
chr1	Rfam	ncRNA	39392542	39392649	68.45	+	.	ID=RF00026.32;Name=RF00026;Alias=U6;Note=AL139260.19/142971-143078
chr1	Rfam	ncRNA	39416497	39416597	56.47	-	.	ID=RF00019.20;Name=RF00019;Alias=Y_RNA;Note=AL714019.7/13888-13788
chr1	Rfam	ncRNA	39586612	39586715	74.32	-	.	ID=RF00026.33;Name=RF00026;Alias=U6;Note=AL355477.14/51428-51325
chr1	Rfam	ncRNA	39619836	39619968	39.23	-	.	ID=RF00001.4;Name=RF00001;Alias=5S_rRNA;Note=AL356055.13/23494-23362
chr1	Rfam	ncRNA	39648410	39648505	71.46	-	.	ID=RF00998.7;Name=RF00998;Alias=miRNA;Note=AL356055.13/52031-51936
chr1	Rfam	ncRNA	39787387	39787478	50.66	-	.	ID=RF01045.7;Name=RF01045;Alias=miRNA;Note=AL442071.30/95716-95625
chr1	Rfam	ncRNA	39970196	39970265	33.91	+	.	ID=RF00005.27;Name=RF00005;Alias=tRNA;Note=AL365277.23/47286-47355
chr1	Rfam	ncRNA	40033046	40033180	162.16	-	.	ID=RF00431.1;Name=RF00431;Alias=snoRNA;Note=AL365277.23/110270-110136
chr1	Rfam	ncRNA	40173533	40173605	30.70	+	.	ID=RF01061.36;Name=RF01061;Alias=miRNA;Note=AL035404.20/122386-122458
chr1	Rfam	ncRNA	40189238	40189299	50.42	-	.	ID=RF00066.8;Name=RF00066;Alias=U7;Note=AL035404.20/138152-138091
chr1	Rfam	ncRNA	40290665	40290755	39.09	+	.	ID=RF01029.3;Name=RF01029;Alias=miRNA;Note=AL033527.26/65523-65613
chr1	Rfam	ncRNA	40347238	40347350	46.38	-	.	ID=RF00019.21;Name=RF00019;Alias=Y_RNA;Note=AL033527.26/122208-122096
chr1	Rfam	regulatory_region	40367467	40367687	203.15	-	.	ID=RF00261.1;Name=RF00261;Alias=IRES_L-myc;Note=AL033527.26/142545-142325
chr1	Rfam	ncRNA	40410562	40410670	62.20	-	.	ID=RF00019.22;Name=RF00019;Alias=Y_RNA;Note=AL663070.15/21031-20923
chr1	Rfam	ncRNA	40486822	40486906	30.27	+	.	ID=RF01061.37;Name=RF01061;Alias=miRNA;Note=AL663070.15/97183-97267
chr1	Rfam	ncRNA	40549953	40550017	68.36	+	.	ID=RF00994.17;Name=RF00994;Alias=miRNA;Note=AL512599.33/47271-47335
chr1	Rfam	regulatory_region	40598658	40598716	55.04	+	.	ID=RF00381.1;Name=RF00381;Alias=Antizyme_FSE;Note=AL512599.33/95976-96034
chr1	Rfam	ncRNA	40643515	40643621	88.27	+	.	ID=RF00026.34;Name=RF00026;Alias=U6;Note=AL512599.33/140833-140939
chr1	Rfam	ncRNA	40699416	40699526	47.22	+	.	ID=RF00019.23;Name=RF00019;Alias=Y_RNA;Note=AL050341.18/8092-8202
chr1	Rfam	ncRNA	40986989	40987054	55.94	+	.	ID=RF00994.18;Name=RF00994;Alias=miRNA;Note=AL603839.9/56343-56408
chr1	Rfam	ncRNA	41042227	41042325	67.02	-	.	ID=RF00998.8;Name=RF00998;Alias=miRNA;Note=AL356379.10/49201-49103
chr1	Rfam	ncRNA	41192581	41192645	51.56	-	.	ID=RF00994.19;Name=RF00994;Alias=miRNA;Note=AL354914.9/6711-6647
chr1	Rfam	ncRNA	41220038	41220109	79.18	+	.	ID=RF00131.1;Name=RF00131;Alias=miRNA;Note=AL354914.9/34104-34175
chr1	Rfam	ncRNA	41270518	41270811	158.24	+	.	ID=RF00017.33;Name=RF00017;Alias=SRP_euk_arch;Note=AC119677.2/39810-40103
chr1	Rfam	ncRNA	41347314	41347427	51.39	-	.	ID=RF01016.3;Name=RF01016;Alias=miRNA;Note=AC119677.2/116719-116606
chr1	Rfam	ncRNA	41932608	41932699	23.16	-	.	ID=RF00001.5;Name=RF00001;Alias=5S_rRNA;Note=AL445933.32/32424-32333
chr1	Rfam	ncRNA	42224812	42224895	89.03	-	.	ID=RF01061.38;Name=RF01061;Alias=miRNA;Note=AL451006.6/14264-14181
chr1	Rfam	ncRNA	43034704	43034810	101.72	+	.	ID=RF00026.35;Name=RF00026;Alias=U6;Note=AL445669.9/134171-134277
chr1	Rfam	ncRNA	43457109	43457215	94.48	+	.	ID=RF00026.36;Name=RF00026;Alias=U6;Note=AC099795.2/99875-99981
chr1	Rfam	ncRNA	43489220	43489308	56.11	-	.	ID=RF00026.37;Name=RF00026;Alias=U6;Note=AL161637.13/13518-13430
chr1	Rfam	ncRNA	43653973	43654075	59.07	+	.	ID=RF00998.9;Name=RF00998;Alias=miRNA;Note=AC093420.2/3212-3314
chr1	Rfam	ncRNA	43662088	43662207	47.65	+	.	ID=RF00001.6;Name=RF00001;Alias=5S_rRNA;Note=AC093420.2/11327-11446
chr1	Rfam	ncRNA	44182138	44182227	51.16	+	.	ID=RF00026.38;Name=RF00026;Alias=U6;Note=AL451062.12/33801-33890
chr1	Rfam	ncRNA	44209851	44209930	25.05	+	.	ID=RF00876.2;Name=RF00876;Alias=miRNA;Note=AL451062.12/61514-61593
chr1	Rfam	ncRNA	44406768	44406819	30.68	+	.	ID=RF00951.36;Name=RF00951;Alias=miRNA;Note=AL357079.24/61157-61208
chr1	Rfam	ncRNA	44582772	44583069	119.52	-	.	ID=RF00017.34;Name=RF00017;Alias=SRP_euk_arch;Note=AL139220.13/132688-132391
chr1	Rfam	ncRNA	44619057	44619152	60.48	-	.	ID=RF00019.24;Name=RF00019;Alias=Y_RNA;Note=AL359839.4/22859-22764
chr1	Rfam	ncRNA	44856394	44856495	78.91	+	.	ID=RF00026.39;Name=RF00026;Alias=U6;Note=AL359373.21/22176-22277
chr1	Rfam	ncRNA	44931831	44931897	65.58	-	.	ID=RF00994.20;Name=RF00994;Alias=miRNA;Note=AL359373.21/97679-97613
chr1	Rfam	ncRNA	45078388	45078439	55.94	+	.	ID=RF00951.37;Name=RF00951;Alias=miRNA;Note=AL596225.11/128531-128582
chr1	Rfam	ncRNA	45187458	45187574	91.95	-	.	ID=RF00020.3;Name=RF00020;Alias=U5;Note=AL122004.17/90967-90851
chr1	Rfam	ncRNA	45196727	45196842	101.94	-	.	ID=RF00020.4;Name=RF00020;Alias=U5;Note=AL122004.17/100235-100120
chr1	Rfam	ncRNA	45238315	45238406	30.69	+	.	ID=RF00012.3;Name=RF00012;Alias=U3;Note=AL592166.16/36671-36762
chr1	Rfam	ncRNA	45241536	45241615	100.98	+	.	ID=RF00157.1;Name=RF00157;Alias=snoRNA;Note=AL592166.16/39892-39971
chr1	Rfam	ncRNA	45242162	45242265	61.01	+	.	ID=RF00218.1;Name=RF00218;Alias=snoRNA;Note=AL592166.16/40518-40621
chr1	Rfam	ncRNA	45243515	45243584	70.84	+	.	ID=RF00212.1;Name=RF00212;Alias=snoRNA;Note=AL592166.16/41871-41940
chr1	Rfam	ncRNA	45244062	45244130	87.84	+	.	ID=RF00212.2;Name=RF00212;Alias=snoRNA;Note=AL592166.16/42418-42486
chr1	Rfam	ncRNA	45285555	45285669	91.96	-	.	ID=RF00020.5;Name=RF00020;Alias=U5;Note=AL592166.16/84025-83911
chr1	Rfam	ncRNA	45378746	45378842	44.57	-	.	ID=RF01061.39;Name=RF01061;Alias=miRNA;Note=AL136380.22/88648-88552
chr1	Rfam	ncRNA	45697894	45697975	70.75	+	.	ID=RF01061.40;Name=RF01061;Alias=miRNA;Note=AL592294.15/160701-160782
chr1	Rfam	ncRNA	45824324	45824420	64.10	-	.	ID=RF01210.13;Name=RF01210;Alias=snoRNA;Note=AL359540.19/72855-72759
chr1	Rfam	ncRNA	46098723	46098825	60.09	-	.	ID=RF00998.10;Name=RF00998;Alias=miRNA;Note=AL604028.15/8254-8152
chr1	Rfam	ncRNA	46832150	46832220	24.93	+	.	ID=RF01169.1;Name=RF01169;Alias=snoRNA;Note=AL122001.32/57471-57401
chr1	Rfam	ncRNA	47090583	47090659	49.91	+	.	ID=RF01061.41;Name=RF01061;Alias=miRNA;Note=AL136373.21/97718-97794
chr1	Rfam	ncRNA	47202637	47202698	56.50	-	.	ID=RF00994.21;Name=RF00994;Alias=miRNA;Note=AL593856.8/90721-90660
chr1	Rfam	ncRNA	47338287	47338390	50.80	+	.	ID=RF01045.8;Name=RF01045;Alias=miRNA;Note=AL356793.19/70937-71040
chr1	Rfam	ncRNA	47560871	47560974	50.80	-	.	ID=RF01045.9;Name=RF01045;Alias=miRNA;Note=AL135960.1/182649-182752
chr1	Rfam	ncRNA	47968210	47968260	36.83	+	.	ID=RF00951.38;Name=RF00951;Alias=miRNA;Note=AL356458.13/56298-56348
chr1	Rfam	ncRNA	48047880	48047982	65.25	+	.	ID=RF00998.11;Name=RF00998;Alias=miRNA;Note=AL591415.9/22140-22242
chr1	Rfam	ncRNA	48393638	48393742	49.05	-	.	ID=RF01045.10;Name=RF01045;Alias=miRNA;Note=AC096541.2/164030-163926
chr1	Rfam	ncRNA	48809881	48809987	94.17	+	.	ID=RF00026.40;Name=RF00026;Alias=U6;Note=AL356968.41/17900-18006
chr1	Rfam	regulatory_region	48982687	48982970	41.80	-	.	ID=RF01417.8;Name=RF01417;Alias=RSV_RNA;Note=AL391844.12/19616-19333
chr1	Rfam	ncRNA	49578325	49578390	68.54	-	.	ID=RF00994.22;Name=RF00994;Alias=miRNA;Note=AC092264.2/40436-40371
chr1	Rfam	ncRNA	49617064	49617175	51.76	+	.	ID=RF01210.14;Name=RF01210;Alias=snoRNA;Note=AC092264.2/79110-79221
chr1	Rfam	ncRNA	50636272	50636376	48.18	+	.	ID=RF01045.11;Name=RF01045;Alias=miRNA;Note=AL592182.6/8349-8453
chr1	Rfam	ncRNA	50768550	50768654	63.84	-	.	ID=RF01045.12;Name=RF01045;Alias=miRNA;Note=AL596275.10/29858-29754
chr1	Rfam	ncRNA	50965430	50965529	63.93	-	.	ID=RF00019.25;Name=RF00019;Alias=Y_RNA;Note=AL049637.44/22341-22440
chr1	Rfam	ncRNA	51048076	51048183	86.32	+	.	ID=RF00026.41;Name=RF00026;Alias=U6;Note=AL603746.5/62207-62314
chr1	Rfam	ncRNA	51215968	51216025	48.05	+	.	ID=RF00026.42;Name=RF00026;Alias=U6;Note=AC118557.2/167251-167308
chr1	Rfam	ncRNA	51286661	51286744	72.22	-	.	ID=RF01061.42;Name=RF01061;Alias=miRNA;Note=AC091610.3/78016-78099
chr1	Rfam	ncRNA	51338092	51338158	67.10	+	.	ID=RF00994.23;Name=RF00994;Alias=miRNA;Note=AC091610.3/26668-26602
chr1	Rfam	ncRNA	51572894	51573003	49.42	+	.	ID=RF00019.26;Name=RF00019;Alias=Y_RNA;Note=AL162430.15/11098-11207
chr1	Rfam	ncRNA	51609843	51609949	57.32	-	.	ID=RF01045.13;Name=RF01045;Alias=miRNA;Note=AL162430.15/48153-48047
chr1	Rfam	ncRNA	51691705	51691809	48.69	+	.	ID=RF01045.14;Name=RF01045;Alias=miRNA;Note=AL162430.15/129909-130013
chr1	Rfam	ncRNA	51696925	51697028	101.79	-	.	ID=RF01210.15;Name=RF01210;Alias=snoRNA;Note=AL162430.15/135232-135129
chr1	Rfam	ncRNA	51847980	51848086	87.00	+	.	ID=RF00026.43;Name=RF00026;Alias=U6;Note=AL671986.7/76393-76499
chr1	Rfam	ncRNA	52004297	52004401	52.98	-	.	ID=RF00026.44;Name=RF00026;Alias=U6;Note=AC104170.2/121001-120897
chr1	Rfam	ncRNA	52190447	52190568	130.22	-	.	ID=RF00568.1;Name=RF00568;Alias=snoRNA;Note=AL050343.17/107475-107596
chr1	Rfam	ncRNA	52331305	52331381	37.13	+	.	ID=RF00019.27;Name=RF00019;Alias=Y_RNA;Note=AL589663.19/35263-35339
chr1	Rfam	ncRNA	52410425	52410489	54.41	+	.	ID=RF00994.24;Name=RF00994;Alias=miRNA;Note=AL445685.18/11442-11506
chr1	Rfam	ncRNA	52439082	52439207	55.64	+	.	ID=RF00001.7;Name=RF00001;Alias=5S_rRNA;Note=AL445685.18/40099-40224
chr1	Rfam	ncRNA	52461412	52461709	139.49	+	.	ID=RF00017.35;Name=RF00017;Alias=SRP_euk_arch;Note=AL445685.18/62429-62726
chr1	Rfam	ncRNA	52500181	52500231	25.84	-	.	ID=RF00951.39;Name=RF00951;Alias=miRNA;Note=AL445685.18/101248-101198
chr1	Rfam	ncRNA	52615777	52616089	81.64	+	.	ID=RF00017.36;Name=RF00017;Alias=SRP_euk_arch;Note=AL139156.11/69344-69656
chr1	Rfam	ncRNA	52877114	52877194	63.65	+	.	ID=RF01210.16;Name=RF01210;Alias=snoRNA;Note=AL513218.27/102244-102324
chr1	Rfam	ncRNA	52927596	52927699	54.39	-	.	ID=RF01045.15;Name=RF01045;Alias=miRNA;Note=AL138849.12/47201-47098
chr1	Rfam	ncRNA	53180071	53180365	114.92	+	.	ID=RF00017.37;Name=RF00017;Alias=SRP_euk_arch;Note=AC099784.2/109111-108817
chr1	Rfam	ncRNA	53219994	53220134	56.66	+	.	ID=RF00004.1;Name=RF00004;Alias=U2;Note=AC099784.2/69188-69048
chr1	Rfam	ncRNA	53270780	53270884	77.01	-	.	ID=RF00026.45;Name=RF00026;Alias=U6;Note=AC099784.2/18298-18402
chr1	Rfam	ncRNA	54154422	54154485	45.14	-	.	ID=RF00066.9;Name=RF00066;Alias=U7;Note=AL591720.12/118786-118723
chr1	Rfam	ncRNA	54236691	54236826	140.95	-	.	ID=RF00418.1;Name=RF00418;Alias=snoRNA;Note=AL049745.9/70858-70993
chr1	Rfam	regulatory_region	54376647	54376704	39.61	+	.	ID=RF00031.2;Name=RF00031;Alias=SECIS;Note=AL031427.15/57203-57260
chr1	Rfam	ncRNA	54434476	54434532	48.35	-	.	ID=RF00994.25;Name=RF00994;Alias=miRNA;Note=AL031427.15/115088-115032
chr1	Rfam	ncRNA	55043353	55043455	60.46	+	.	ID=RF00998.12;Name=RF00998;Alias=miRNA;Note=AC099796.2/112067-112169
chr1	Rfam	regulatory_region	55098922	55099207	49.72	+	.	ID=RF01417.9;Name=RF01417;Alias=RSV_RNA;Note=AL590093.10/37603-37888
chr1	Rfam	ncRNA	55238267	55238325	35.58	-	.	ID=RF01061.43;Name=RF01061;Alias=miRNA;Note=AL139244.21/116521-116463
chr1	Rfam	ncRNA	55423542	55423614	48.89	-	.	ID=RF00005.28;Name=RF00005;Alias=tRNA;Note=AL590440.1/18829-18757
chr1	Rfam	ncRNA	55629372	55629481	30.98	-	.	ID=RF01029.4;Name=RF01029;Alias=miRNA;Note=AC091609.2/63910-64019
chr1	Rfam	ncRNA	55685236	55685318	78.00	+	.	ID=RF01061.44;Name=RF01061;Alias=miRNA;Note=AC091609.2/8155-8073
chr1	Rfam	ncRNA	55747290	55747355	59.51	+	.	ID=RF00994.26;Name=RF00994;Alias=miRNA;Note=AL672061.2/55900-55965
chr1	Rfam	ncRNA	55842199	55842525	207.76	-	.	ID=RF00100.4;Name=RF00100;Alias=7SK;Note=AL049710.18/62846-63172
chr1	Rfam	ncRNA	55864187	55864293	78.15	+	.	ID=RF00026.46;Name=RF00026;Alias=U6;Note=AL049710.18/41184-41078
chr1	Rfam	ncRNA	55950544	55950645	65.36	-	.	ID=RF00019.28;Name=RF00019;Alias=Y_RNA;Note=AL109742.12/67202-67303
chr1	Rfam	ncRNA	56513390	56513455	67.03	-	.	ID=RF00994.27;Name=RF00994;Alias=miRNA;Note=AL357041.11/47816-47751
chr1	Rfam	ncRNA	56569680	56569745	55.25	-	.	ID=RF00994.28;Name=RF00994;Alias=miRNA;Note=AL357041.11/104106-104041
chr1	Rfam	ncRNA	56843005	56843089	79.34	+	.	ID=RF01061.45;Name=RF01061;Alias=miRNA;Note=AC119674.2/19917-20001
chr1	Rfam	ncRNA	56989109	56989207	46.97	-	.	ID=RF01061.46;Name=RF01061;Alias=miRNA;Note=AC099562.2/107650-107552
chr1	Rfam	ncRNA	57231797	57231901	60.77	-	.	ID=RF01045.16;Name=RF01045;Alias=miRNA;Note=AL035705.22/17849-17953
chr1	Rfam	ncRNA	57335938	57336020	69.35	-	.	ID=RF01061.47;Name=RF01061;Alias=miRNA;Note=AL121998.7/95891-95973
chr1	Rfam	ncRNA	57403351	57403402	57.22	+	.	ID=RF00951.40;Name=RF00951;Alias=miRNA;Note=AL121998.7/28560-28509
chr1	Rfam	ncRNA	57431952	57432035	81.92	-	.	ID=RF01061.48;Name=RF01061;Alias=miRNA;Note=AL161740.16/225-142
chr1	Rfam	ncRNA	57879684	57879749	78.62	+	.	ID=RF00994.29;Name=RF00994;Alias=miRNA;Note=AL355004.11/7142-7207
chr1	Rfam	ncRNA	58222750	58222849	54.37	+	.	ID=RF01045.17;Name=RF01045;Alias=miRNA;Note=AL137855.10/50054-50153
chr1	Rfam	ncRNA	59031301	59031604	107.86	-	.	ID=RF00017.38;Name=RF00017;Alias=SRP_euk_arch;Note=AL035411.28/15183-14880
chr1	Rfam	ncRNA	59075454	59075565	45.93	-	.	ID=RF01029.5;Name=RF01029;Alias=miRNA;Note=AL035411.28/59144-59033
chr1	Rfam	ncRNA	59187951	59188044	28.93	+	.	ID=RF00019.29;Name=RF00019;Alias=Y_RNA;Note=AL136985.11/8862-8955
chr1	Rfam	ncRNA	59344994	59345059	60.05	+	.	ID=RF00994.30;Name=RF00994;Alias=miRNA;Note=AC105277.2/4294-4359
chr1	Rfam	ncRNA	59515752	59515835	70.45	-	.	ID=RF01061.49;Name=RF01061;Alias=miRNA;Note=AL592431.15/15394-15311
chr1	Rfam	ncRNA	59531012	59531114	67.61	-	.	ID=RF01045.18;Name=RF01045;Alias=miRNA;Note=AL592431.15/30673-30571
chr1	Rfam	ncRNA	59792995	59793060	47.40	-	.	ID=RF00994.31;Name=RF00994;Alias=miRNA;Note=AC093424.3/49999-49934
chr1	Rfam	ncRNA	60414221	60414288	43.64	-	.	ID=RF01061.50;Name=RF01061;Alias=miRNA;Note=AC113175.2/117473-117406
chr1	Rfam	ncRNA	60427186	60427288	57.01	-	.	ID=RF00998.13;Name=RF00998;Alias=miRNA;Note=AL445285.10/2942-2840
chr1	Rfam	ncRNA	60440431	60440726	120.45	-	.	ID=RF00017.39;Name=RF00017;Alias=SRP_euk_arch;Note=AL445285.10/16380-16085
chr1	Rfam	ncRNA	60532060	60532127	55.17	-	.	ID=RF00994.32;Name=RF00994;Alias=miRNA;Note=AC097066.2/90642-90709
chr1	Rfam	ncRNA	60938859	60938910	45.99	+	.	ID=RF00951.41;Name=RF00951;Alias=miRNA;Note=AL603844.7/160601-160652
chr1	Rfam	ncRNA	61159591	61159656	64.17	+	.	ID=RF00994.33;Name=RF00994;Alias=miRNA;Note=AC099792.2/35210-35275
chr1	Rfam	ncRNA	61955603	61955654	45.73	-	.	ID=RF00951.42;Name=RF00951;Alias=miRNA;Note=AL590393.7/26248-26197
chr1	Rfam	ncRNA	62008120	62008217	58.13	+	.	ID=RF00998.14;Name=RF00998;Alias=miRNA;Note=AC099791.2/39843-39940
chr1	Rfam	ncRNA	62066570	62066661	50.31	+	.	ID=RF01061.51;Name=RF01061;Alias=miRNA;Note=AC099791.2/98293-98384
chr1	Rfam	ncRNA	62116151	62116233	70.22	+	.	ID=RF01061.52;Name=RF01061;Alias=miRNA;Note=AC099791.2/147874-147956
chr1	Rfam	ncRNA	62282091	62282194	83.34	+	.	ID=RF00026.47;Name=RF00026;Alias=U6;Note=AL449143.18/8556-8659
chr1	Rfam	ncRNA	62318171	62318274	66.46	+	.	ID=RF00026.48;Name=RF00026;Alias=U6;Note=AL449143.18/44636-44739
chr1	Rfam	ncRNA	62448534	62448617	63.12	-	.	ID=RF01061.53;Name=RF01061;Alias=miRNA;Note=AL353802.14/90009-89926
chr1	Rfam	ncRNA	62538120	62538411	96.70	+	.	ID=RF00017.40;Name=RF00017;Alias=SRP_euk_arch;Note=AL136458.16/30511-30802
chr1	Rfam	ncRNA	62677229	62677338	55.05	+	.	ID=RF00019.30;Name=RF00019;Alias=Y_RNA;Note=AL162739.24/42890-42999
chr1	Rfam	ncRNA	62701918	62702009	56.52	-	.	ID=RF01045.19;Name=RF01045;Alias=miRNA;Note=AL162739.24/67670-67579
chr1	Rfam	ncRNA	62763821	62763928	77.01	-	.	ID=RF00026.49;Name=RF00026;Alias=U6;Note=AL139343.9/47588-47481
chr1	Rfam	ncRNA	62942667	62942771	63.08	+	.	ID=RF01045.20;Name=RF01045;Alias=miRNA;Note=AL451044.7/22754-22858
chr1	Rfam	ncRNA	63557255	63557317	56.11	-	.	ID=RF00994.34;Name=RF00994;Alias=miRNA;Note=AL162400.11/107080-107018
chr1	Rfam	ncRNA	63640819	63640888	57.36	-	.	ID=RF00994.35;Name=RF00994;Alias=miRNA;Note=AC096543.2/74811-74742
chr1	Rfam	ncRNA	63652007	63652121	23.76	-	.	ID=RF00001.8;Name=RF00001;Alias=5S_rRNA;Note=AC096543.2/86044-85930
chr1	Rfam	ncRNA	63704614	63704845	67.72	+	.	ID=RF00100.5;Name=RF00100;Alias=7SK;Note=AC096543.2/138537-138768
chr1	Rfam	ncRNA	63799430	63799491	52.50	+	.	ID=RF00066.10;Name=RF00066;Alias=U7;Note=AL049636.22/63053-63114
chr1	Rfam	ncRNA	63803934	63804043	26.30	+	.	ID=RF00019.31;Name=RF00019;Alias=Y_RNA;Note=AL049636.22/67557-67666
chr1	Rfam	ncRNA	63995288	63995569	61.45	-	.	ID=RF00017.41;Name=RF00017;Alias=SRP_euk_arch;Note=AL109925.11/147706-147987
chr1	Rfam	ncRNA	64002382	64002441	55.48	-	.	ID=RF00066.11;Name=RF00066;Alias=U7;Note=AL109925.11/140834-140893
chr1	Rfam	ncRNA	64045237	64045339	57.89	+	.	ID=RF00998.15;Name=RF00998;Alias=miRNA;Note=AL109925.11/98038-97936
chr1	Rfam	ncRNA	64121414	64121716	122.14	+	.	ID=RF00017.42;Name=RF00017;Alias=SRP_euk_arch;Note=AL109925.11/21861-21559
chr1	Rfam	ncRNA	64146185	64146283	39.93	-	.	ID=RF01061.54;Name=RF01061;Alias=miRNA;Note=AL512663.4/5009-4911
chr1	Rfam	ncRNA	64262025	64262128	71.75	-	.	ID=RF01045.21;Name=RF01045;Alias=miRNA;Note=AL161742.7/47683-47580
chr1	Rfam	ncRNA	64266312	64266415	59.83	-	.	ID=RF01045.22;Name=RF01045;Alias=miRNA;Note=AL161742.7/51970-51867
chr1	Rfam	ncRNA	64290744	64290840	57.95	-	.	ID=RF00998.16;Name=RF00998;Alias=miRNA;Note=AL161742.7/76395-76299
chr1	Rfam	ncRNA	64494566	64494672	90.02	-	.	ID=RF00026.50;Name=RF00026;Alias=U6;Note=AL137859.3/60576-60470
chr1	Rfam	ncRNA	64532312	64532413	50.91	-	.	ID=RF00019.32;Name=RF00019;Alias=Y_RNA;Note=AL808030.1/3083-2982
chr1	Rfam	ncRNA	64850081	64850142	61.17	-	.	ID=RF00066.12;Name=RF00066;Alias=U7;Note=AL513044.13/55495-55434
chr1	Rfam	ncRNA	64852701	64852763	55.21	+	.	ID=RF00994.36;Name=RF00994;Alias=miRNA;Note=AL513044.13/58054-58116
chr1	Rfam	ncRNA	64911074	64911156	76.02	+	.	ID=RF01061.55;Name=RF01061;Alias=miRNA;Note=AL355515.12/6525-6607
chr1	Rfam	ncRNA	65078888	65078953	50.58	+	.	ID=RF00994.37;Name=RF00994;Alias=miRNA;Note=AL590405.19/71131-71196
chr1	Rfam	ncRNA	65204940	65205023	82.59	+	.	ID=RF01061.56;Name=RF01061;Alias=miRNA;Note=AC099678.2/65387-65470
chr1	Rfam	ncRNA	65488651	65488757	65.17	-	.	ID=RF00026.51;Name=RF00026;Alias=U6;Note=AL357078.35/35592-35486
chr1	Rfam	ncRNA	65524117	65524191	93.90	-	.	ID=RF00253.1;Name=RF00253;Alias=miRNA;Note=AL357078.35/71026-70952
chr1	Rfam	ncRNA	65538398	65538449	37.92	-	.	ID=RF00951.43;Name=RF00951;Alias=miRNA;Note=AL357078.35/85284-85233
chr1	Rfam	ncRNA	65557221	65557298	50.31	-	.	ID=RF01061.57;Name=RF01061;Alias=miRNA;Note=AL357078.35/104133-104056
chr1	Rfam	ncRNA	65881499	65881689	96.12	+	.	ID=RF00004.2;Name=RF00004;Alias=U2;Note=AC119800.2/14011-14201
chr1	Rfam	ncRNA	66037232	66037335	93.15	+	.	ID=RF01210.17;Name=RF01210;Alias=snoRNA;Note=AC097063.2/58764-58867
chr1	Rfam	ncRNA	66173967	66174031	38.92	-	.	ID=RF01061.58;Name=RF01061;Alias=miRNA;Note=AL513493.11/14509-14445
chr1	Rfam	ncRNA	66226743	66227035	98.31	-	.	ID=RF00017.43;Name=RF00017;Alias=SRP_euk_arch;Note=AL513493.11/67513-67221
chr1	Rfam	ncRNA	66560144	66560229	48.47	-	.	ID=RF00015.3;Name=RF00015;Alias=U4;Note=AL590783.5/86814-86729
chr1	Rfam	ncRNA	66850001	66850105	71.34	+	.	ID=RF01045.23;Name=RF01045;Alias=miRNA;Note=AL359701.27/21469-21573
chr1	Rfam	ncRNA	67196657	67196741	45.58	-	.	ID=RF01061.59;Name=RF01061;Alias=miRNA;Note=AL354978.20/14961-14877
chr1	Rfam	ncRNA	67227693	67227758	70.81	-	.	ID=RF00994.38;Name=RF00994;Alias=miRNA;Note=AL354978.20/45978-45913
chr1	Rfam	ncRNA	67568328	67568462	50.39	-	.	ID=RF00322.1;Name=RF00322;Alias=snoRNA;Note=AL133320.8/101547-101413
chr1	Rfam	ncRNA	67661823	67661926	57.05	+	.	ID=RF00026.52;Name=RF00026;Alias=U6;Note=AL109843.25/63763-63866
chr1	Rfam	ncRNA	67733284	67733409	97.01	-	.	ID=RF00618.1;Name=RF00618;Alias=U4atac;Note=AL389925.10/20736-20611
chr1	Rfam	ncRNA	67760118	67760199	37.02	+	.	ID=RF01061.60;Name=RF01061;Alias=miRNA;Note=AL389925.10/47445-47526
chr1	Rfam	ncRNA	67882897	67883001	70.29	+	.	ID=RF00026.53;Name=RF00026;Alias=U6;Note=AL590559.3/6373-6477
chr1	Rfam	ncRNA	68006810	68006916	98.68	+	.	ID=RF00026.54;Name=RF00026;Alias=U6;Note=AL590559.3/130286-130392
chr1	Rfam	ncRNA	68122516	68122812	101.17	-	.	ID=RF00017.44;Name=RF00017;Alias=SRP_euk_arch;Note=AL139258.13/85111-84815
chr1	Rfam	ncRNA	68238276	68238336	51.53	-	.	ID=RF00066.13;Name=RF00066;Alias=U7;Note=AL136120.8/102266-102206
chr1	Rfam	ncRNA	68300981	68301033	29.79	-	.	ID=RF01061.61;Name=RF01061;Alias=miRNA;Note=AL391703.9/53630-53578
chr1	Rfam	ncRNA	68731973	68732076	52.96	-	.	ID=RF01045.24;Name=RF01045;Alias=miRNA;Note=AL513284.12/154535-154432
chr1	Rfam	ncRNA	69063250	69063315	49.61	+	.	ID=RF00994.39;Name=RF00994;Alias=miRNA;Note=AL035412.22/14105-14170
chr1	Rfam	ncRNA	69332858	69332923	47.82	-	.	ID=RF00994.40;Name=RF00994;Alias=miRNA;Note=AL691520.7/198804-198869
chr1	Rfam	ncRNA	69341082	69341147	48.41	+	.	ID=RF00994.41;Name=RF00994;Alias=miRNA;Note=AL691520.7/190645-190580
chr1	Rfam	ncRNA	69613442	69613493	45.27	+	.	ID=RF00951.44;Name=RF00951;Alias=miRNA;Note=AL358854.10/8254-8305
chr1	Rfam	ncRNA	70227720	70227771	43.13	-	.	ID=RF00951.45;Name=RF00951;Alias=miRNA;Note=AL359412.12/11215-11164
chr1	Rfam	ncRNA	70345275	70345577	90.39	+	.	ID=RF00017.45;Name=RF00017;Alias=SRP_euk_arch;Note=AL391728.19/68234-68536
chr1	Rfam	ncRNA	70445489	70445571	75.75	+	.	ID=RF01061.62;Name=RF01061;Alias=miRNA;Note=AL158840.14/16698-16780
chr1	Rfam	ncRNA	70590907	70590990	60.09	+	.	ID=RF01061.63;Name=RF01061;Alias=miRNA;Note=AL157948.10/76451-76534
chr1	Rfam	ncRNA	70645829	70646123	108.03	-	.	ID=RF00017.46;Name=RF00017;Alias=SRP_euk_arch;Note=AL353771.8/38797-38503
chr1	Rfam	ncRNA	70830543	70830595	32.58	+	.	ID=RF00951.46;Name=RF00951;Alias=miRNA;Note=AL158839.11/38535-38587
chr1	Rfam	ncRNA	70960878	70960986	31.12	+	.	ID=RF01029.6;Name=RF01029;Alias=miRNA;Note=AL354872.9/100759-100867
chr1	Rfam	ncRNA	71533314	71533400	70.96	-	.	ID=RF00697.1;Name=RF00697;Alias=miRNA;Note=AL512443.7/12834-12748
chr1	Rfam	ncRNA	71607664	71607746	52.45	-	.	ID=RF01061.64;Name=RF01061;Alias=miRNA;Note=AL360297.12/33567-33485
chr1	Rfam	ncRNA	71659697	71659762	65.42	-	.	ID=RF00994.42;Name=RF00994;Alias=miRNA;Note=AL360297.12/85583-85518
chr1	Rfam	ncRNA	72529002	72529080	42.03	+	.	ID=RF01061.65;Name=RF01061;Alias=miRNA;Note=AL513349.11/24534-24612
chr1	Rfam	ncRNA	72529121	72529198	52.84	+	.	ID=RF01061.66;Name=RF01061;Alias=miRNA;Note=AL513349.11/24653-24730
chr1	Rfam	ncRNA	72669165	72669229	65.71	+	.	ID=RF00994.43;Name=RF00994;Alias=miRNA;Note=AL365362.9/17109-17173
chr1	Rfam	ncRNA	72831552	72831655	52.74	+	.	ID=RF01045.25;Name=RF01045;Alias=miRNA;Note=AL512292.5/80128-80231
chr1	Rfam	ncRNA	73183346	73183452	65.15	-	.	ID=RF00026.55;Name=RF00026;Alias=U6;Note=AL513166.7/142918-142812
chr1	Rfam	ncRNA	73342289	73342339	39.89	+	.	ID=RF00951.47;Name=RF00951;Alias=miRNA;Note=AL583808.6/112980-113030
chr1	Rfam	ncRNA	73380808	73380889	52.26	+	.	ID=RF01061.67;Name=RF01061;Alias=miRNA;Note=AL583808.6/151499-151580
chr1	Rfam	ncRNA	73385340	73385436	39.00	-	.	ID=RF01029.7;Name=RF01029;Alias=miRNA;Note=AL583808.6/156127-156031
chr1	Rfam	ncRNA	73629598	73629646	33.70	-	.	ID=RF00951.48;Name=RF00951;Alias=miRNA;Note=AL606463.6/16548-16500
chr1	Rfam	ncRNA	73657287	73657538	79.68	-	.	ID=RF00100.6;Name=RF00100;Alias=7SK;Note=AL606463.6/44440-44189
chr1	Rfam	ncRNA	74215200	74215306	36.33	-	.	ID=RF00001.9;Name=RF00001;Alias=5S_rRNA;Note=AL591463.7/101164-101058
chr1	Rfam	ncRNA	74307197	74307222	22.77	-	.	ID=RF01327.1;Name=RF01327;Alias=CRISPR-DR14;Note=AL359200.13/8369-8344
chr1	Rfam	ncRNA	74349396	74349505	29.29	+	.	ID=RF00618.2;Name=RF00618;Alias=U4atac;Note=AL359200.13/50543-50652
chr1	Rfam	ncRNA	74428520	74428585	50.67	+	.	ID=RF00994.44;Name=RF00994;Alias=miRNA;Note=AC090530.3/67790-67855
chr1	Rfam	ncRNA	74750155	74750239	47.93	-	.	ID=RF01061.68;Name=RF01061;Alias=miRNA;Note=AC093158.2/29800-29716
chr1	Rfam	ncRNA	74769708	74769773	68.67	+	.	ID=RF00994.45;Name=RF00994;Alias=miRNA;Note=AC093158.2/49269-49334
chr1	Rfam	ncRNA	75069816	75069881	57.00	-	.	ID=RF00994.46;Name=RF00994;Alias=miRNA;Note=AC096950.2/26520-26455
chr1	Rfam	ncRNA	75648730	75648832	70.31	+	.	ID=RF00026.56;Name=RF00026;Alias=U6;Note=AC118550.2/11531-11633
chr1	Rfam	ncRNA	75816715	75816795	59.76	+	.	ID=RF01061.69;Name=RF01061;Alias=miRNA;Note=AC093156.2/192034-191954
chr1	Rfam	ncRNA	76003700	76003804	40.98	-	.	ID=RF00026.57;Name=RF00026;Alias=U6;Note=AC093156.2/4945-5049
chr1	Rfam	ncRNA	76252757	76252835	76.42	+	.	ID=RF00279.1;Name=RF00279;Alias=snoRNA;Note=AL357314.11/74156-74234
chr1	Rfam	ncRNA	76253574	76253657	84.55	+	.	ID=RF00279.2;Name=RF00279;Alias=snoRNA;Note=AL357314.11/74973-75056
chr1	Rfam	ncRNA	76255162	76255233	96.06	+	.	ID=RF00279.3;Name=RF00279;Alias=snoRNA;Note=AL357314.11/76561-76632
chr1	Rfam	ncRNA	77218820	77218925	71.44	+	.	ID=RF00026.58;Name=RF00026;Alias=U6;Note=AC099060.2/36591-36696
chr1	Rfam	ncRNA	77442600	77442703	50.55	+	.	ID=RF01045.26;Name=RF01045;Alias=miRNA;Note=AC096951.2/69632-69735
chr1	Rfam	ncRNA	77473426	77473500	46.23	+	.	ID=RF01061.70;Name=RF01061;Alias=miRNA;Note=AC096951.2/100458-100532
chr1	Rfam	ncRNA	77507057	77507132	41.59	-	.	ID=RF01061.71;Name=RF01061;Alias=miRNA;Note=AL035409.15/51789-51864
chr1	Rfam	ncRNA	77742330	77742420	72.14	+	.	ID=RF01061.72;Name=RF01061;Alias=miRNA;Note=AC093433.2/125744-125834
chr1	Rfam	ncRNA	77886010	77886071	75.40	+	.	ID=RF00066.14;Name=RF00066;Alias=U7;Note=AC093575.2/158651-158590
chr1	Rfam	ncRNA	78080555	78080637	23.99	+	.	ID=RF00001.10;Name=RF00001;Alias=5S_rRNA;Note=AC118549.2/37730-37812
chr1	Rfam	ncRNA	78111009	78111301	112.22	+	.	ID=RF00017.47;Name=RF00017;Alias=SRP_euk_arch;Note=AC114487.2/4948-5240
chr1	Rfam	ncRNA	78118170	78118272	60.54	-	.	ID=RF00998.17;Name=RF00998;Alias=miRNA;Note=AC114487.2/12211-12109
chr1	Rfam	ncRNA	78245589	78245684	34.18	+	.	ID=RF00001.11;Name=RF00001;Alias=5S_rRNA;Note=AC114487.2/139528-139623
chr1	Rfam	ncRNA	78554672	78554767	41.51	-	.	ID=RF00026.59;Name=RF00026;Alias=U6;Note=AC103591.3/3194-3289
chr1	Rfam	ncRNA	78560491	78560599	44.97	-	.	ID=RF00001.12;Name=RF00001;Alias=5S_rRNA;Note=AC093118.2/86298-86190
chr1	Rfam	ncRNA	78617478	78617536	59.57	+	.	ID=RF01061.73;Name=RF01061;Alias=miRNA;Note=AL136459.12/2361-2419
chr1	Rfam	ncRNA	78840849	78840953	37.27	-	.	ID=RF00001.13;Name=RF00001;Alias=5S_rRNA;Note=AL158841.6/94462-94358
chr1	Rfam	ncRNA	78932454	78932521	55.82	+	.	ID=RF00994.47;Name=RF00994;Alias=miRNA;Note=AL136324.6/33761-33828
chr1	Rfam	ncRNA	79025916	79025997	51.92	-	.	ID=RF01061.74;Name=RF01061;Alias=miRNA;Note=AL136324.6/127304-127223
chr1	Rfam	ncRNA	79048336	79048420	67.85	+	.	ID=RF01061.75;Name=RF01061;Alias=miRNA;Note=AL354946.8/15885-15969
chr1	Rfam	ncRNA	79065165	79065253	55.16	+	.	ID=RF01061.76;Name=RF01061;Alias=miRNA;Note=AL354946.8/32714-32802
chr1	Rfam	ncRNA	79152745	79152828	81.44	+	.	ID=RF01061.77;Name=RF01061;Alias=miRNA;Note=AC104837.2/83393-83476
chr1	Rfam	ncRNA	79195126	79195220	51.58	+	.	ID=RF01045.27;Name=RF01045;Alias=miRNA;Note=AC104837.2/125774-125868
chr1	Rfam	ncRNA	79600826	79600908	49.76	-	.	ID=RF01061.78;Name=RF01061;Alias=miRNA;Note=AC093430.3/138350-138268
chr1	Rfam	ncRNA	80212292	80212357	55.21	-	.	ID=RF00994.48;Name=RF00994;Alias=miRNA;Note=AL591173.6/69930-69865
chr1	Rfam	ncRNA	80373997	80374048	48.35	-	.	ID=RF00951.49;Name=RF00951;Alias=miRNA;Note=AL360080.21/155325-155274
chr1	Rfam	ncRNA	80492167	80492246	61.01	-	.	ID=RF01061.79;Name=RF01061;Alias=miRNA;Note=AC099671.2/98328-98249
chr1	Rfam	ncRNA	81065390	81065473	79.72	-	.	ID=RF01061.80;Name=RF01061;Alias=miRNA;Note=AL136234.12/95005-94922
chr1	Rfam	ncRNA	81270299	81270379	29.44	+	.	ID=RF01061.81;Name=RF01061;Alias=miRNA;Note=AC091613.3/7320-7400
chr1	Rfam	ncRNA	81348826	81348908	50.67	-	.	ID=RF01061.82;Name=RF01061;Alias=miRNA;Note=AC091613.3/85929-85847
chr1	Rfam	ncRNA	81508666	81508749	65.59	+	.	ID=RF01061.83;Name=RF01061;Alias=miRNA;Note=AC098653.2/22151-22068
chr1	Rfam	ncRNA	81646474	81646539	61.06	-	.	ID=RF00994.49;Name=RF00994;Alias=miRNA;Note=AL158218.11/5929-5994
chr1	Rfam	ncRNA	81717474	81717781	112.23	+	.	ID=RF00100.7;Name=RF00100;Alias=7SK;Note=AC093154.2/44194-44501
chr1	Rfam	ncRNA	81785780	81785845	72.55	-	.	ID=RF00994.50;Name=RF00994;Alias=miRNA;Note=AC093154.2/112565-112500
chr1	Rfam	ncRNA	82174862	82174943	53.14	+	.	ID=RF01061.84;Name=RF01061;Alias=miRNA;Note=AL358939.9/51668-51749
chr1	Rfam	ncRNA	82312941	82313045	67.73	+	.	ID=RF01045.28;Name=RF01045;Alias=miRNA;Note=AL359705.10/31397-31501
chr1	Rfam	ncRNA	82616138	82616233	62.20	-	.	ID=RF01061.85;Name=RF01061;Alias=miRNA;Note=AC093580.2/55113-55018
chr1	Rfam	ncRNA	82916394	82916465	73.81	-	.	ID=RF01061.86;Name=RF01061;Alias=miRNA;Note=AL157906.8/2381-2310
chr1	Rfam	ncRNA	82982323	82982374	44.24	-	.	ID=RF00951.50;Name=RF00951;Alias=miRNA;Note=AL157906.8/68290-68239
chr1	Rfam	ncRNA	83025861	83025934	56.12	-	.	ID=RF01061.87;Name=RF01061;Alias=miRNA;Note=AL157906.8/111850-111777
chr1	Rfam	ncRNA	83125714	83125772	47.03	-	.	ID=RF01061.88;Name=RF01061;Alias=miRNA;Note=AL357973.10/97983-97925
chr1	Rfam	ncRNA	83460120	83460230	35.94	+	.	ID=RF01029.8;Name=RF01029;Alias=miRNA;Note=AL354654.15/102826-102936
chr1	Rfam	ncRNA	83485637	83485702	61.90	-	.	ID=RF00994.51;Name=RF00994;Alias=miRNA;Note=AL354654.15/128408-128343
chr1	Rfam	ncRNA	83521754	83521838	68.45	+	.	ID=RF01061.89;Name=RF01061;Alias=miRNA;Note=AL109626.6/19980-20064
chr1	Rfam	ncRNA	83555793	83555844	30.96	-	.	ID=RF00951.51;Name=RF00951;Alias=miRNA;Note=AL109626.6/54070-54019
chr1	Rfam	ncRNA	83642371	83642436	55.14	-	.	ID=RF00994.52;Name=RF00994;Alias=miRNA;Note=AL391429.1/11295-11230
chr1	Rfam	ncRNA	83698268	83698315	35.17	-	.	ID=RF00951.52;Name=RF00951;Alias=miRNA;Note=AL691465.4/25721-25674
chr1	Rfam	ncRNA	83751715	83751779	52.80	+	.	ID=RF00994.53;Name=RF00994;Alias=miRNA;Note=AC116099.2/29816-29880
chr1	Rfam	ncRNA	83773404	83773468	57.22	-	.	ID=RF00994.54;Name=RF00994;Alias=miRNA;Note=AC116099.2/51569-51505
chr1	Rfam	ncRNA	84483153	84483235	58.90	-	.	ID=RF01061.90;Name=RF01061;Alias=miRNA;Note=AC104454.3/91656-91574
chr1	Rfam	ncRNA	84605050	84605132	57.91	+	.	ID=RF01061.91;Name=RF01061;Alias=miRNA;Note=AL450063.14/10329-10411
chr1	Rfam	ncRNA	84617322	84617387	64.31	-	.	ID=RF00994.55;Name=RF00994;Alias=miRNA;Note=AL450063.14/22666-22601
chr1	Rfam	ncRNA	84739111	84739211	57.43	+	.	ID=RF00998.18;Name=RF00998;Alias=miRNA;Note=AL359273.11/15512-15612
chr1	Rfam	ncRNA	84743004	84743140	121.11	+	.	ID=RF00410.1;Name=RF00410;Alias=snoRNA;Note=AL359273.11/19405-19541
chr1	Rfam	ncRNA	84760812	84760877	59.77	-	.	ID=RF00994.56;Name=RF00994;Alias=miRNA;Note=AL359273.11/37278-37213
chr1	Rfam	ncRNA	85027078	85027143	47.63	+	.	ID=RF00994.57;Name=RF00994;Alias=miRNA;Note=AL359762.24/71640-71705
chr1	Rfam	ncRNA	85088610	85088693	71.43	+	.	ID=RF01061.92;Name=RF01061;Alias=miRNA;Note=AC114482.2/9607-9690
chr1	Rfam	ncRNA	85160192	85160257	66.51	+	.	ID=RF00994.58;Name=RF00994;Alias=miRNA;Note=AC114482.2/81189-81254
chr1	Rfam	ncRNA	85258790	85258841	68.29	-	.	ID=RF00951.53;Name=RF00951;Alias=miRNA;Note=AC104169.2/66602-66551
chr1	Rfam	ncRNA	85372980	85373085	58.58	-	.	ID=RF01045.29;Name=RF01045;Alias=miRNA;Note=AL139150.12/62276-62171
chr1	Rfam	ncRNA	85458813	85458878	71.76	-	.	ID=RF00994.59;Name=RF00994;Alias=miRNA;Note=AL358789.22/16322-16257
chr1	Rfam	ncRNA	85458983	85459067	44.59	+	.	ID=RF01061.93;Name=RF01061;Alias=miRNA;Note=AL358789.22/16427-16511
chr1	Rfam	ncRNA	85729979	85730085	27.97	+	.	ID=RF00019.33;Name=RF00019;Alias=Y_RNA;Note=AL590113.8/53813-53919
chr1	Rfam	ncRNA	85849102	85849167	70.42	+	.	ID=RF00994.60;Name=RF00994;Alias=miRNA;Note=AL078459.8/77146-77211
chr1	Rfam	ncRNA	85900858	85900967	56.18	-	.	ID=RF00019.34;Name=RF00019;Alias=Y_RNA;Note=AL360219.18/45165-45056
chr1	Rfam	ncRNA	86027092	86027129	32.00	-	.	ID=RF01061.94;Name=RF01061;Alias=miRNA;Note=AC092807.2/67130-67093
chr1	Rfam	ncRNA	86057963	86058039	79.21	+	.	ID=RF00136.1;Name=RF00136;Alias=snoRNA;Note=AC092807.2/97964-98040
chr1	Rfam	ncRNA	86349363	86349481	53.79	-	.	ID=RF00001.14;Name=RF00001;Alias=5S_rRNA;Note=AL359971.11/25900-25782
chr1	Rfam	ncRNA	86574592	86574672	57.25	-	.	ID=RF01061.95;Name=RF01061;Alias=miRNA;Note=AL356059.27/35949-35869
chr1	Rfam	ncRNA	86689567	86689658	52.36	-	.	ID=RF01061.96;Name=RF01061;Alias=miRNA;Note=AL445427.23/76517-76426
chr1	Rfam	ncRNA	86735949	86736053	50.24	-	.	ID=RF01045.30;Name=RF01045;Alias=miRNA;Note=AL136382.6/13780-13676
chr1	Rfam	ncRNA	87028097	87028200	53.79	+	.	ID=RF01045.31;Name=RF01045;Alias=miRNA;Note=AL122002.16/95384-95487
chr1	Rfam	ncRNA	87071953	87072036	79.78	-	.	ID=RF01061.97;Name=RF01061;Alias=miRNA;Note=AL356270.11/27559-27476
chr1	Rfam	regulatory_region	87328492	87328561	34.90	-	.	ID=RF00031.3;Name=RF00031;Alias=SECIS;Note=AL121989.12/30321-30252
chr1	Rfam	ncRNA	87417531	87417593	48.19	-	.	ID=RF00994.61;Name=RF00994;Alias=miRNA;Note=AL121989.12/119353-119291
chr1	Rfam	ncRNA	87464543	87464649	51.47	-	.	ID=RF01045.32;Name=RF01045;Alias=miRNA;Note=AC093155.2/56735-56629
chr1	Rfam	ncRNA	87552000	87552087	31.71	+	.	ID=RF01029.9;Name=RF01029;Alias=miRNA;Note=AC093155.2/144086-144173
chr1	Rfam	ncRNA	87617026	87617077	55.03	+	.	ID=RF00951.54;Name=RF00951;Alias=miRNA;Note=AL139139.9/21352-21403
chr1	Rfam	ncRNA	87777577	87777676	43.35	+	.	ID=RF00928.1;Name=RF00928;Alias=miRNA;Note=AC099062.2/237-138
chr1	Rfam	ncRNA	87918923	87919056	57.25	-	.	ID=RF00001.15;Name=RF00001;Alias=5S_rRNA;Note=AC104838.3/110025-109892
chr1	Rfam	ncRNA	88338670	88338723	38.01	+	.	ID=RF00951.55;Name=RF00951;Alias=miRNA;Note=AL445437.4/97359-97412
chr1	Rfam	ncRNA	88388475	88388557	64.63	-	.	ID=RF01061.98;Name=RF01061;Alias=miRNA;Note=AL355144.16/45252-45170
chr1	Rfam	ncRNA	88388708	88388792	62.86	+	.	ID=RF01061.99;Name=RF01061;Alias=miRNA;Note=AL355144.16/45403-45487
chr1	Rfam	ncRNA	88433197	88433248	30.78	-	.	ID=RF00951.56;Name=RF00951;Alias=miRNA;Note=AL355144.16/89943-89892
chr1	Rfam	ncRNA	88828582	88828670	65.36	-	.	ID=RF01061.100;Name=RF01061;Alias=miRNA;Note=AL049861.18/115561-115473
chr1	Rfam	ncRNA	88943514	88943797	98.24	-	.	ID=RF00017.48;Name=RF00017;Alias=SRP_euk_arch;Note=AL445438.27/89525-89242
chr1	Rfam	ncRNA	89256058	89256140	58.19	+	.	ID=RF01061.101;Name=RF01061;Alias=miRNA;Note=AL136381.12/46776-46694
chr1	Rfam	ncRNA	89282462	89282568	94.33	+	.	ID=RF00026.60;Name=RF00026;Alias=U6;Note=AL136381.12/20372-20266
chr1	Rfam	ncRNA	89433077	89433159	80.78	+	.	ID=RF01061.102;Name=RF01061;Alias=miRNA;Note=AL445991.15/130344-130426
chr1	Rfam	ncRNA	89485929	89486048	36.21	-	.	ID=RF00019.35;Name=RF00019;Alias=Y_RNA;Note=AL160008.3/10996-10877
chr1	Rfam	ncRNA	89856452	89856543	34.16	-	.	ID=RF01029.10;Name=RF01029;Alias=miRNA;Note=AL691464.4/36327-36236
chr1	Rfam	ncRNA	89917941	89918006	65.03	+	.	ID=RF00994.62;Name=RF00994;Alias=miRNA;Note=AL596214.6/16016-16081
chr1	Rfam	ncRNA	90166005	90166088	70.13	-	.	ID=RF01061.103;Name=RF01061;Alias=miRNA;Note=AC093423.2/102378-102295
chr1	Rfam	ncRNA	90233771	90233877	88.81	-	.	ID=RF01210.18;Name=RF01210;Alias=snoRNA;Note=AC093423.2/170167-170061
chr1	Rfam	ncRNA	90391809	90391880	44.32	+	.	ID=RF01061.104;Name=RF01061;Alias=miRNA;Note=AL391497.9/102150-102221
chr1	Rfam	ncRNA	90453272	90453503	39.00	-	.	ID=RF00100.8;Name=RF00100;Alias=7SK;Note=AL391497.9/163844-163613
chr1	Rfam	ncRNA	90489467	90489569	51.73	-	.	ID=RF01045.33;Name=RF01045;Alias=miRNA;Note=AL161797.10/12148-12046
chr1	Rfam	ncRNA	90582578	90582663	57.24	-	.	ID=RF01061.105;Name=RF01061;Alias=miRNA;Note=AC135468.3/91766-91851
chr1	Rfam	ncRNA	90719014	90719117	67.53	-	.	ID=RF00026.61;Name=RF00026;Alias=U6;Note=AC098656.2/48466-48363
chr1	Rfam	ncRNA	90727420	90727485	45.01	+	.	ID=RF00994.63;Name=RF00994;Alias=miRNA;Note=AC098656.2/56769-56834
chr1	Rfam	ncRNA	90882355	90882416	45.91	+	.	ID=RF00994.64;Name=RF00994;Alias=miRNA;Note=AL627316.30/41494-41555
chr1	Rfam	ncRNA	91123307	91123520	127.07	+	.	ID=RF00012.4;Name=RF00012;Alias=U3;Note=AC092805.2/19984-20197
chr1	Rfam	ncRNA	91414156	91414316	34.19	+	.	ID=RF01029.11;Name=RF01029;Alias=miRNA;Note=AL136109.11/35291-35451
chr1	Rfam	ncRNA	91532338	91532439	63.33	+	.	ID=RF01045.34;Name=RF01045;Alias=miRNA;Note=AC119679.2/66020-66121
chr1	Rfam	ncRNA	91727182	91727281	60.19	+	.	ID=RF00019.36;Name=RF00019;Alias=Y_RNA;Note=BX323048.4/39680-39779
chr1	Rfam	ncRNA	91855418	91855521	59.35	-	.	ID=RF00998.19;Name=RF00998;Alias=miRNA;Note=AC098691.2/55343-55240
chr1	Rfam	ncRNA	91878206	91878282	46.50	+	.	ID=RF00004.3;Name=RF00004;Alias=U2;Note=AC098691.2/78028-78104
chr1	Rfam	ncRNA	92050034	92050137	52.39	+	.	ID=RF01045.35;Name=RF01045;Alias=miRNA;Note=AL714022.6/42406-42509
chr1	Rfam	ncRNA	92295333	92295631	82.55	-	.	ID=RF00017.49;Name=RF00017;Alias=SRP_euk_arch;Note=AL390780.27/14094-13796
chr1	Rfam	ncRNA	92404826	92405131	51.10	+	.	ID=RF00017.50;Name=RF00017;Alias=SRP_euk_arch;Note=AC114486.2/64194-64499
chr1	Rfam	ncRNA	92705345	92705396	45.34	-	.	ID=RF00951.57;Name=RF00951;Alias=miRNA;Note=AL451010.4/32786-32735
chr1	Rfam	ncRNA	92778077	92778142	53.96	-	.	ID=RF00994.65;Name=RF00994;Alias=miRNA;Note=AL451010.4/105532-105467
chr1	Rfam	ncRNA	92796419	92796521	51.20	-	.	ID=RF01045.36;Name=RF01045;Alias=miRNA;Note=AL451010.4/123911-123809
chr1	Rfam	ncRNA	92818770	92818870	61.55	+	.	ID=RF00998.20;Name=RF00998;Alias=miRNA;Note=AL451010.4/146160-146260
chr1	Rfam	ncRNA	92861546	92861648	59.51	-	.	ID=RF00998.21;Name=RF00998;Alias=miRNA;Note=AC104456.2/6894-6792
chr1	Rfam	ncRNA	92867948	92868242	131.15	-	.	ID=RF00017.51;Name=RF00017;Alias=SRP_euk_arch;Note=AC104456.2/13488-13194
chr1	Rfam	ncRNA	93007781	93007850	50.78	-	.	ID=RF00994.66;Name=RF00994;Alias=miRNA;Note=AC104456.2/153096-153027
chr1	Rfam	ncRNA	93146653	93146733	62.55	+	.	ID=RF01061.106;Name=RF01061;Alias=miRNA;Note=AC104332.2/75644-75724
chr1	Rfam	ncRNA	93166376	93166491	62.73	-	.	ID=RF00015.4;Name=RF00015;Alias=U4;Note=AC104332.2/95482-95367
chr1	Rfam	ncRNA	93302846	93302940	104.72	+	.	ID=RF00068.1;Name=RF00068;Alias=snoRNA;Note=AL162740.13/5517-5611
chr1	Rfam	ncRNA	93303575	93303627	29.67	+	.	ID=RF00155.1;Name=RF00155;Alias=snoRNA;Note=AL162740.13/6246-6298
chr1	Rfam	ncRNA	93306276	93306408	155.48	+	.	ID=RF00155.2;Name=RF00155;Alias=snoRNA;Note=AL162740.13/8947-9079
chr1	Rfam	ncRNA	93311616	93311739	110.51	+	.	ID=RF00432.1;Name=RF00432;Alias=snoRNA;Note=AL162740.13/14287-14410
chr1	Rfam	ncRNA	93435161	93435267	78.28	-	.	ID=RF00026.62;Name=RF00026;Alias=U6;Note=AC093577.2/159202-159308
chr1	Rfam	ncRNA	93440386	93440680	103.49	-	.	ID=RF00017.52;Name=RF00017;Alias=SRP_euk_arch;Note=AC093577.2/153789-154083
chr1	Rfam	ncRNA	93449348	93449413	66.70	+	.	ID=RF00994.67;Name=RF00994;Alias=miRNA;Note=AC093577.2/145121-145056
chr1	Rfam	ncRNA	93475814	93475908	72.97	+	.	ID=RF00026.63;Name=RF00026;Alias=U6;Note=AC093577.2/118655-118561
chr1	Rfam	ncRNA	93491809	93492099	126.18	+	.	ID=RF00100.9;Name=RF00100;Alias=7SK;Note=AC093577.2/102660-102370
chr1	Rfam	ncRNA	93492967	93493063	46.43	-	.	ID=RF00019.37;Name=RF00019;Alias=Y_RNA;Note=AC093577.2/101406-101502
chr1	Rfam	ncRNA	93787982	93788055	41.53	+	.	ID=RF01061.107;Name=RF01061;Alias=miRNA;Note=AL137159.7/27490-27563
chr1	Rfam	ncRNA	93851268	93851374	65.31	+	.	ID=RF00019.38;Name=RF00019;Alias=Y_RNA;Note=AL137159.7/90776-90882
chr1	Rfam	ncRNA	93953890	93954009	44.83	-	.	ID=RF00001.16;Name=RF00001;Alias=5S_rRNA;Note=AC095034.2/130596-130477
chr1	Rfam	ncRNA	93981834	93981906	63.82	-	.	ID=RF00005.29;Name=RF00005;Alias=tRNA;Note=AC095034.2/158493-158421
chr1	Rfam	ncRNA	94312388	94312466	100.87	+	.	ID=RF00915.1;Name=RF00915;Alias=miRNA;Note=AL049796.28/42934-42856
chr1	Rfam	ncRNA	94313129	94313213	41.10	+	.	ID=RF00005.30;Name=RF00005;Alias=tRNA;Note=AL049796.28/42193-42109
chr1	Rfam	ncRNA	94399510	94399573	34.98	+	.	ID=RF00005.31;Name=RF00005;Alias=tRNA;Note=AL117351.12/49512-49449
chr1	Rfam	ncRNA	94484597	94484653	32.72	+	.	ID=RF00951.58;Name=RF00951;Alias=miRNA;Note=AC093579.2/141727-141671
chr1	Rfam	ncRNA	94616294	94616610	52.30	+	.	ID=RF00017.53;Name=RF00017;Alias=SRP_euk_arch;Note=AC093579.2/10030-9714
chr1	Rfam	ncRNA	94616974	94617077	102.21	+	.	ID=RF01210.19;Name=RF01210;Alias=snoRNA;Note=AC093579.2/9350-9247
chr1	Rfam	ncRNA	94856812	94856886	49.90	-	.	ID=RF01061.108;Name=RF01061;Alias=miRNA;Note=AC097059.2/9770-9844
chr1	Rfam	ncRNA	94903925	94903990	64.50	+	.	ID=RF00994.68;Name=RF00994;Alias=miRNA;Note=AC118469.2/39369-39434
chr1	Rfam	regulatory_region	94912752	94913037	50.56	+	.	ID=RF01417.10;Name=RF01417;Alias=RSV_RNA;Note=AC118469.2/48196-48481
chr1	Rfam	ncRNA	94978520	94978613	55.74	-	.	ID=RF01045.37;Name=RF01045;Alias=miRNA;Note=AL138758.7/19511-19418
chr1	Rfam	ncRNA	95097152	95097253	70.43	+	.	ID=RF00998.22;Name=RF00998;Alias=miRNA;Note=AC093117.2/116886-116987
chr1	Rfam	ncRNA	95141877	95141965	56.13	-	.	ID=RF01061.109;Name=RF01061;Alias=miRNA;Note=AC093117.2/161699-161611
chr1	Rfam	ncRNA	95550008	95550119	24.30	-	.	ID=RF00723.1;Name=RF00723;Alias=miRNA;Note=AC095033.2/43941-43830
chr1	Rfam	ncRNA	95591067	95591165	43.20	-	.	ID=RF00019.39;Name=RF00019;Alias=Y_RNA;Note=AC092802.2/531-433
chr1	Rfam	ncRNA	95616530	95616613	60.73	+	.	ID=RF01061.110;Name=RF01061;Alias=miRNA;Note=AC092802.2/25896-25979
chr1	Rfam	ncRNA	95918738	95918820	64.47	-	.	ID=RF01061.111;Name=RF01061;Alias=miRNA;Note=AL109756.9/69818-69736
chr1	Rfam	ncRNA	95970532	95970615	84.32	-	.	ID=RF01061.112;Name=RF01061;Alias=miRNA;Note=AL356479.12/10222-10139
chr1	Rfam	ncRNA	96105670	96105721	42.67	-	.	ID=RF00951.59;Name=RF00951;Alias=miRNA;Note=AC096538.2/122095-122044
chr1	Rfam	ncRNA	96169134	96169215	66.28	+	.	ID=RF01061.113;Name=RF01061;Alias=miRNA;Note=AL683887.15/14460-14541
chr1	Rfam	ncRNA	96352107	96352191	52.04	+	.	ID=RF01061.114;Name=RF01061;Alias=miRNA;Note=AC092812.2/70940-71024
chr1	Rfam	ncRNA	96408150	96408233	69.96	+	.	ID=RF01061.115;Name=RF01061;Alias=miRNA;Note=AC092812.2/126983-127066
chr1	Rfam	ncRNA	96691457	96691616	97.83	+	.	ID=RF00003.9;Name=RF00003;Alias=U1;Note=AL138801.20/65028-65187
chr1	Rfam	ncRNA	96829742	96829839	36.38	+	.	ID=RF01061.116;Name=RF01061;Alias=miRNA;Note=BX546457.1/58333-58430
chr1	Rfam	ncRNA	97048765	97049081	76.65	+	.	ID=RF00017.54;Name=RF00017;Alias=SRP_euk_arch;Note=AL139347.10/27169-27485
chr1	Rfam	ncRNA	97116633	97116716	60.34	-	.	ID=RF01061.117;Name=RF01061;Alias=miRNA;Note=AL357150.7/21210-21127
chr1	Rfam	ncRNA	97153382	97153433	43.34	-	.	ID=RF00951.60;Name=RF00951;Alias=miRNA;Note=AL357150.7/57927-57876
chr1	Rfam	ncRNA	97161412	97161723	125.06	-	.	ID=RF00100.10;Name=RF00100;Alias=7SK;Note=AL357150.7/66217-65906
chr1	Rfam	ncRNA	97287579	97287658	56.26	-	.	ID=RF01061.118;Name=RF01061;Alias=miRNA;Note=AL357952.7/4874-4795
chr1	Rfam	ncRNA	97357410	97357493	68.43	+	.	ID=RF01061.119;Name=RF01061;Alias=miRNA;Note=AL592205.4/33170-33253
chr1	Rfam	ncRNA	97368261	97368346	56.74	+	.	ID=RF01061.120;Name=RF01061;Alias=miRNA;Note=AL592205.4/44021-44106
chr1	Rfam	ncRNA	97621466	97621569	50.00	+	.	ID=RF01045.38;Name=RF01045;Alias=miRNA;Note=AC099787.2/128496-128393
chr1	Rfam	ncRNA	97740213	97740296	74.74	-	.	ID=RF01061.121;Name=RF01061;Alias=miRNA;Note=AC099787.2/9666-9749
chr1	Rfam	ncRNA	97858223	97858288	64.30	-	.	ID=RF00994.69;Name=RF00994;Alias=miRNA;Note=AC093576.3/40335-40270
chr1	Rfam	ncRNA	97942788	97942853	63.37	-	.	ID=RF00994.70;Name=RF00994;Alias=miRNA;Note=AC093576.3/124900-124835
chr1	Rfam	ncRNA	98511627	98511726	93.47	-	.	ID=RF00694.1;Name=RF00694;Alias=miRNA;Note=AC104453.2/57631-57730
chr1	Rfam	ncRNA	98752393	98752475	61.26	+	.	ID=RF01061.122;Name=RF01061;Alias=miRNA;Note=AL137794.5/44958-44876
chr1	Rfam	ncRNA	98838941	98839024	81.87	+	.	ID=RF01061.123;Name=RF01061;Alias=miRNA;Note=AL160056.16/43591-43674
chr1	Rfam	ncRNA	99177495	99177557	47.98	-	.	ID=RF00994.71;Name=RF00994;Alias=miRNA;Note=AL627442.10/51228-51166
chr1	Rfam	ncRNA	99207464	99207540	35.54	-	.	ID=RF00100.11;Name=RF00100;Alias=7SK;Note=AL627442.10/81211-81135
chr1	Rfam	ncRNA	99256238	99256299	35.59	-	.	ID=RF01061.124;Name=RF01061;Alias=miRNA;Note=AL627442.10/129970-129909
chr1	Rfam	ncRNA	99751711	99751762	57.38	-	.	ID=RF00951.61;Name=RF00951;Alias=miRNA;Note=AL136147.10/142870-142819
chr1	Rfam	ncRNA	99777795	99777898	62.83	-	.	ID=RF00998.23;Name=RF00998;Alias=miRNA;Note=AL139425.8/19867-19764
chr1	Rfam	ncRNA	99778395	99778480	42.21	+	.	ID=RF01061.125;Name=RF01061;Alias=miRNA;Note=AL139425.8/20364-20449
chr1	Rfam	ncRNA	99857108	99857173	45.87	+	.	ID=RF00994.72;Name=RF00994;Alias=miRNA;Note=AL365220.24/32219-32284
chr1	Rfam	ncRNA	100178428	100178513	32.30	-	.	ID=RF01061.126;Name=RF01061;Alias=miRNA;Note=AC105270.2/103274-103189
chr1	Rfam	ncRNA	100250296	100250441	66.49	-	.	ID=RF00015.5;Name=RF00015;Alias=U4;Note=AL451051.6/19158-19013
chr1	Rfam	ncRNA	100257218	100257309	59.99	+	.	ID=RF00019.40;Name=RF00019;Alias=Y_RNA;Note=AL451051.6/25935-26026
chr1	Rfam	ncRNA	100295004	100295108	65.53	+	.	ID=RF01045.39;Name=RF01045;Alias=miRNA;Note=AL451051.6/63721-63825
chr1	Rfam	ncRNA	100444495	100444601	67.98	+	.	ID=RF00026.64;Name=RF00026;Alias=U6;Note=AC118553.3/84841-84947
chr1	Rfam	ncRNA	100466193	100466295	97.17	-	.	ID=RF00026.65;Name=RF00026;Alias=U6;Note=AC118553.3/106641-106539
chr1	Rfam	ncRNA	100497172	100497283	53.04	+	.	ID=RF01029.12;Name=RF01029;Alias=miRNA;Note=AC118553.3/137518-137629
chr1	Rfam	ncRNA	100718608	100718709	48.83	+	.	ID=RF01045.40;Name=RF01045;Alias=miRNA;Note=AL445928.8/147940-148041
chr1	Rfam	ncRNA	100746797	100746864	83.24	+	.	ID=RF00979.1;Name=RF00979;Alias=miRNA;Note=AL663111.8/4549-4616
chr1	Rfam	ncRNA	100779551	100779652	63.75	+	.	ID=RF00998.24;Name=RF00998;Alias=miRNA;Note=AC104457.2/155157-155056
chr1	Rfam	ncRNA	100838039	100838104	53.30	-	.	ID=RF00994.73;Name=RF00994;Alias=miRNA;Note=AC104457.2/96604-96669
chr1	Rfam	ncRNA	100844238	100844321	67.93	-	.	ID=RF01061.127;Name=RF01061;Alias=miRNA;Note=AC104457.2/90387-90470
chr1	Rfam	ncRNA	101138932	101139015	68.85	-	.	ID=RF01061.128;Name=RF01061;Alias=miRNA;Note=AC099670.2/16810-16893
chr1	Rfam	ncRNA	101480384	101480449	56.33	-	.	ID=RF00994.74;Name=RF00994;Alias=miRNA;Note=AC093157.2/32377-32312
chr1	Rfam	ncRNA	101557617	101557682	46.40	-	.	ID=RF00994.75;Name=RF00994;Alias=miRNA;Note=AC093157.2/109610-109545
chr1	Rfam	ncRNA	101598709	101598895	197.07	+	.	ID=RF00424.2;Name=RF00424;Alias=scaRNA;Note=AC093157.2/150637-150823
chr1	Rfam	ncRNA	101694220	101694321	104.74	-	.	ID=RF01210.20;Name=RF01210;Alias=snoRNA;Note=AL109741.19/28155-28054
chr1	Rfam	ncRNA	101746454	101746573	58.38	-	.	ID=RF01016.4;Name=RF01016;Alias=miRNA;Note=AL109741.19/80407-80288
chr1	Rfam	ncRNA	102019792	102019857	78.23	-	.	ID=RF00994.76;Name=RF00994;Alias=miRNA;Note=AC114483.2/92614-92549
chr1	Rfam	ncRNA	102194198	102194293	38.79	-	.	ID=RF00026.66;Name=RF00026;Alias=U6;Note=AC104334.2/42591-42686
chr1	Rfam	ncRNA	102325407	102325513	49.74	+	.	ID=RF00026.67;Name=RF00026;Alias=U6;Note=AL356280.21/13467-13573
chr1	Rfam	ncRNA	102572162	102572245	52.79	-	.	ID=RF00004.4;Name=RF00004;Alias=U2;Note=AL592154.6/89054-88971
chr1	Rfam	ncRNA	103146182	103146276	47.84	+	.	ID=RF01061.129;Name=RF01061;Alias=miRNA;Note=AL645488.6/24896-24990
chr1	Rfam	ncRNA	103229251	103229332	52.22	-	.	ID=RF01061.130;Name=RF01061;Alias=miRNA;Note=AC099567.2/4405-4324
chr1	Rfam	ncRNA	103637716	103637798	60.95	-	.	ID=RF01061.131;Name=RF01061;Alias=miRNA;Note=AC093150.4/177136-177054
chr1	Rfam	ncRNA	103810632	103810720	54.06	-	.	ID=RF01061.132;Name=RF01061;Alias=miRNA;Note=BX649201.1/47080-46992
chr1	Rfam	ncRNA	103844173	103844256	62.00	+	.	ID=RF01061.133;Name=RF01061;Alias=miRNA;Note=BX649201.1/80533-80616
chr1	Rfam	ncRNA	103850290	103850355	62.59	-	.	ID=RF00994.77;Name=RF00994;Alias=miRNA;Note=BX649201.1/86715-86650
chr1	Rfam	ncRNA	103950364	103950452	54.06	-	.	ID=RF01061.134;Name=RF01061;Alias=miRNA;Note=AC095032.3/36546-36458
chr1	Rfam	ncRNA	103983905	103983988	62.00	+	.	ID=RF01061.135;Name=RF01061;Alias=miRNA;Note=AC095032.3/69999-70082
chr1	Rfam	ncRNA	103990022	103990087	62.59	-	.	ID=RF00994.78;Name=RF00994;Alias=miRNA;Note=AC095032.3/76181-76116
chr1	Rfam	ncRNA	104066184	104066501	103.63	+	.	ID=RF00100.12;Name=RF00100;Alias=7SK;Note=AC095032.3/152278-152595
chr1	Rfam	ncRNA	104568305	104568388	73.67	+	.	ID=RF01061.136;Name=RF01061;Alias=miRNA;Note=AL136455.6/19439-19356
chr1	Rfam	ncRNA	104695924	104696005	51.42	-	.	ID=RF00875.2;Name=RF00875;Alias=miRNA;Note=AC092506.3/100816-100897
chr1	Rfam	regulatory_region	104696601	104696630	41.59	-	.	ID=RF00037.2;Name=RF00037;Alias=IRE;Note=AC092506.3/100191-100220
chr1	Rfam	ncRNA	104864997	104865109	46.35	-	.	ID=RF01029.13;Name=RF01029;Alias=miRNA;Note=AC098652.2/99499-99387
chr1	Rfam	ncRNA	105450079	105450152	32.80	-	.	ID=RF01061.137;Name=RF01061;Alias=miRNA;Note=AL591888.4/122878-122951
chr1	Rfam	ncRNA	105474768	105474817	30.14	-	.	ID=RF00999.1;Name=RF00999;Alias=miRNA;Note=AL591888.4/98213-98262
chr1	Rfam	ncRNA	105692407	105692473	60.99	+	.	ID=RF00994.79;Name=RF00994;Alias=miRNA;Note=AL583863.16/25600-25666
chr1	Rfam	ncRNA	105739940	105740000	30.35	-	.	ID=RF01061.138;Name=RF01061;Alias=miRNA;Note=AL583863.16/73193-73133
chr1	Rfam	ncRNA	105825887	105825972	50.97	-	.	ID=RF01061.139;Name=RF01061;Alias=miRNA;Note=AC114497.1/47793-47708
chr1	Rfam	ncRNA	107154144	107154209	51.89	-	.	ID=RF00994.80;Name=RF00994;Alias=miRNA;Note=AL499605.6/95143-95078
chr1	Rfam	ncRNA	107991087	107991184	53.84	-	.	ID=RF01045.41;Name=RF01045;Alias=miRNA;Note=AC114491.1/169762-169859
chr1	Rfam	ncRNA	109642815	109643234	459.91	+	.	ID=RF01268.1;Name=RF01268;Alias=snoRNA;Note=AL356488.22/22829-23248
chr1	Rfam	ncRNA	109750416	109750470	27.65	-	.	ID=RF00066.15;Name=RF00066;Alias=U7;Note=AL356389.20/56212-56158
chr1	Rfam	ncRNA	110134156	110134262	101.76	-	.	ID=RF00026.68;Name=RF00026;Alias=U6;Note=AL355310.20/52693-52587
chr1	Rfam	ncRNA	110141515	110141589	91.10	+	.	ID=RF00707.1;Name=RF00707;Alias=miRNA;Note=AL355310.20/59946-60020
chr1	Rfam	ncRNA	110156748	110156851	49.74	-	.	ID=RF01045.42;Name=RF01045;Alias=miRNA;Note=AL355310.20/75282-75179
chr1	Rfam	ncRNA	110661123	110661233	47.55	+	.	ID=RF01029.14;Name=RF01029;Alias=miRNA;Note=AL160006.16/64838-64948
chr1	Rfam	regulatory_region	110766216	110766329	103.70	+	.	ID=RF00485.1;Name=RF00485;Alias=K_chan_RES;Note=AL137790.4/34810-34923
chr1	Rfam	ncRNA	110815106	110815229	83.86	+	.	ID=RF00402.1;Name=RF00402;Alias=snoRNA;Note=AL137790.4/83700-83823
chr1	Rfam	ncRNA	111001444	111001524	64.20	+	.	ID=RF01061.140;Name=RF01061;Alias=miRNA;Note=AL358215.16/5221-5301
chr1	Rfam	regulatory_region	111060033	111060146	115.66	-	.	ID=RF00485.2;Name=RF00485;Alias=K_chan_RES;Note=AL358215.16/63923-63810
chr1	Rfam	regulatory_region	111146169	111146282	105.66	-	.	ID=RF00485.3;Name=RF00485;Alias=K_chan_RES;Note=AL365361.12/50530-50417
chr1	Rfam	regulatory_region	111215986	111216099	107.36	-	.	ID=RF00485.4;Name=RF00485;Alias=K_chan_RES;Note=AL365361.12/120347-120234
chr1	Rfam	ncRNA	111307030	111307128	68.01	-	.	ID=RF00019.41;Name=RF00019;Alias=Y_RNA;Note=AL354713.7/20193-20095
chr1	Rfam	ncRNA	111584456	111584547	27.98	+	.	ID=RF00001.17;Name=RF00001;Alias=5S_rRNA;Note=AL360270.18/129844-129935
chr1	Rfam	ncRNA	111897936	111898001	76.46	-	.	ID=RF00994.81;Name=RF00994;Alias=miRNA;Note=AL356387.16/43990-43925
chr1	Rfam	ncRNA	111989420	111989530	64.86	+	.	ID=RF00019.42;Name=RF00019;Alias=Y_RNA;Note=AL390195.10/45840-45950
chr1	Rfam	ncRNA	112032939	112033045	83.38	-	.	ID=RF00026.69;Name=RF00026;Alias=U6;Note=AL390195.10/89465-89359
chr1	Rfam	ncRNA	112118744	112118835	51.51	+	.	ID=RF01045.43;Name=RF01045;Alias=miRNA;Note=AL391063.14/24057-24148
chr1	Rfam	ncRNA	112191715	112191830	36.93	-	.	ID=RF00989.1;Name=RF00989;Alias=miRNA;Note=AL049557.19/649-534
chr1	Rfam	ncRNA	112193053	112193159	86.37	-	.	ID=RF00026.70;Name=RF00026;Alias=U6;Note=AL049557.19/1978-1872
chr1	Rfam	regulatory_region	112329620	112329733	91.36	-	.	ID=RF00485.5;Name=RF00485;Alias=K_chan_RES;Note=AL450997.5/10273-10160
chr1	Rfam	ncRNA	112738124	112738228	71.90	+	.	ID=RF01210.21;Name=RF01210;Alias=snoRNA;Note=AL445426.20/56631-56735
chr1	Rfam	ncRNA	112870272	112870375	57.02	+	.	ID=RF00998.25;Name=RF00998;Alias=miRNA;Note=AL591521.8/31662-31765
chr1	Rfam	ncRNA	112913626	112913729	111.27	+	.	ID=RF01210.22;Name=RF01210;Alias=snoRNA;Note=AL591521.8/75016-75119
chr1	Rfam	ncRNA	113081771	113081874	48.39	+	.	ID=RF01045.44;Name=RF01045;Alias=miRNA;Note=AL109932.15/21967-22070
chr1	Rfam	ncRNA	113177341	113177406	56.43	-	.	ID=RF00066.16;Name=RF00066;Alias=U7;Note=AL929470.20/20262-20197
chr1	Rfam	ncRNA	113195210	113195310	109.69	+	.	ID=RF01210.23;Name=RF01210;Alias=snoRNA;Note=AL603832.28/5146-5246
chr1	Rfam	ncRNA	113494884	113494972	56.65	-	.	ID=RF01061.141;Name=RF01061;Alias=miRNA;Note=AL158844.14/44929-44841
chr1	Rfam	ncRNA	113665355	113665458	50.75	-	.	ID=RF01045.45;Name=RF01045;Alias=miRNA;Note=AL357055.18/95230-95127
chr1	Rfam	ncRNA	113878199	113878261	50.38	-	.	ID=RF00994.82;Name=RF00994;Alias=miRNA;Note=AL365225.13/22578-22516
chr1	Rfam	ncRNA	113911565	113911629	68.98	+	.	ID=RF00994.83;Name=RF00994;Alias=miRNA;Note=AL365225.13/55882-55946
chr1	Rfam	ncRNA	114206342	114206442	60.14	+	.	ID=RF00998.26;Name=RF00998;Alias=miRNA;Note=AL133517.11/92301-92201
chr1	Rfam	ncRNA	114209021	114209085	69.14	-	.	ID=RF00994.84;Name=RF00994;Alias=miRNA;Note=AL133517.11/89558-89622
chr1	Rfam	ncRNA	114431727	114431827	57.48	-	.	ID=RF00998.27;Name=RF00998;Alias=miRNA;Note=AL137856.24/96292-96192
chr1	Rfam	ncRNA	114722791	114722895	56.19	-	.	ID=RF01045.46;Name=RF01045;Alias=miRNA;Note=AL121999.18/136049-136153
chr1	Rfam	ncRNA	115033346	115033454	36.60	+	.	ID=RF00019.43;Name=RF00019;Alias=Y_RNA;Note=AL390241.19/30544-30652
chr1	Rfam	ncRNA	115240250	115240545	115.79	-	.	ID=RF00017.55;Name=RF00017;Alias=SRP_euk_arch;Note=AL096773.6/107185-107480
chr1	Rfam	ncRNA	115270341	115270445	51.72	+	.	ID=RF00019.44;Name=RF00019;Alias=Y_RNA;Note=AL096773.6/77389-77285
chr1	Rfam	ncRNA	115483787	115483892	31.64	+	.	ID=RF01029.15;Name=RF01029;Alias=miRNA;Note=AL358372.11/116955-117060
chr1	Rfam	ncRNA	115583792	115583871	42.98	-	.	ID=RF00671.1;Name=RF00671;Alias=miRNA;Note=AL109660.14/39475-39396
chr1	Rfam	ncRNA	115657386	115657433	33.39	-	.	ID=RF00951.62;Name=RF00951;Alias=miRNA;Note=AL109660.14/113037-112990
chr1	Rfam	ncRNA	115729105	115729209	51.61	-	.	ID=RF01045.47;Name=RF01045;Alias=miRNA;Note=AL049825.18/110951-111055
chr1	Rfam	ncRNA	115745970	115746041	47.09	-	.	ID=RF01061.142;Name=RF01061;Alias=miRNA;Note=AL049825.18/94119-94190
chr1	Rfam	ncRNA	115948349	115948414	57.76	-	.	ID=RF00994.85;Name=RF00994;Alias=miRNA;Note=AL512638.5/89493-89428
chr1	Rfam	ncRNA	116149092	116149390	88.81	+	.	ID=RF00017.56;Name=RF00017;Alias=SRP_euk_arch;Note=AL592436.7/64677-64975
chr1	Rfam	ncRNA	116164493	116164626	96.14	-	.	ID=RF00406.1;Name=RF00406;Alias=snoRNA;Note=AL592436.7/80211-80078
chr1	Rfam	ncRNA	116719729	116719855	49.28	-	.	ID=RF01045.48;Name=RF01045;Alias=miRNA;Note=AL121982.19/83263-83137
chr1	Rfam	ncRNA	116821228	116821442	75.84	+	.	ID=RF00012.5;Name=RF00012;Alias=U3;Note=AL355538.13/42268-42482
chr1	Rfam	ncRNA	116956388	116956491	67.71	-	.	ID=RF00026.71;Name=RF00026;Alias=U6;Note=AL136376.10/52480-52377
chr1	Rfam	ncRNA	116995158	116995249	32.24	+	.	ID=RF00019.45;Name=RF00019;Alias=Y_RNA;Note=AL390066.5/22139-22230
chr1	Rfam	ncRNA	117006264	117006313	47.39	-	.	ID=RF00951.63;Name=RF00951;Alias=miRNA;Note=AL390066.5/33294-33245
chr1	Rfam	ncRNA	117093000	117093067	61.92	-	.	ID=RF00994.86;Name=RF00994;Alias=miRNA;Note=AL355794.5/16537-16470
chr1	Rfam	ncRNA	117102647	117102732	61.77	-	.	ID=RF01061.143;Name=RF01061;Alias=miRNA;Note=AL355794.5/26202-26117
chr1	Rfam	ncRNA	117134724	117134827	68.10	-	.	ID=RF01045.49;Name=RF01045;Alias=miRNA;Note=AL355794.5/58297-58194
chr1	Rfam	ncRNA	117214362	117214443	74.55	+	.	ID=RF00736.1;Name=RF00736;Alias=miRNA;Note=AL356748.20/49448-49529
chr1	Rfam	ncRNA	117241586	117241690	60.97	-	.	ID=RF01045.50;Name=RF01045;Alias=miRNA;Note=AL356748.20/76776-76672
chr1	Rfam	ncRNA	117304794	117304845	44.44	-	.	ID=RF00951.64;Name=RF00951;Alias=miRNA;Note=AL135798.5/60738-60789
chr1	Rfam	ncRNA	117447816	117447868	44.83	+	.	ID=RF00951.65;Name=RF00951;Alias=miRNA;Note=AL157904.24/84234-84286
chr1	Rfam	ncRNA	117504969	117505093	25.37	-	.	ID=RF00001.18;Name=RF00001;Alias=5S_rRNA;Note=AL445231.8/26377-26253
chr1	Rfam	ncRNA	117596288	117596388	68.35	-	.	ID=RF00998.28;Name=RF00998;Alias=miRNA;Note=AL445231.8/117672-117572
chr1	Rfam	ncRNA	117637265	117637350	97.57	+	.	ID=RF00997.1;Name=RF00997;Alias=miRNA;Note=AL391476.20/31705-31790
chr1	Rfam	ncRNA	117785836	117786130	113.34	-	.	ID=RF00017.57;Name=RF00017;Alias=SRP_euk_arch;Note=AL365264.13/9075-8781
chr1	Rfam	ncRNA	117996227	117996292	65.29	+	.	ID=RF00994.87;Name=RF00994;Alias=miRNA;Note=AL358072.21/94872-94937
chr1	Rfam	ncRNA	118034593	118034659	49.71	+	.	ID=RF00994.88;Name=RF00994;Alias=miRNA;Note=AL157902.6/5513-5579
chr1	Rfam	ncRNA	118231243	118231364	99.62	-	.	ID=RF00561.1;Name=RF00561;Alias=snoRNA;Note=AL390877.9/29566-29445
chr1	Rfam	ncRNA	118515189	118515293	55.43	-	.	ID=RF01045.51;Name=RF01045;Alias=miRNA;Note=AL121993.7/96095-95991
chr1	Rfam	ncRNA	118806995	118807112	31.81	-	.	ID=RF00001.19;Name=RF00001;Alias=5S_rRNA;Note=AL391557.11/78359-78242
chr1	Rfam	ncRNA	118926390	118926441	44.34	-	.	ID=RF00951.66;Name=RF00951;Alias=miRNA;Note=AL122006.11/109170-109221
chr1	Rfam	ncRNA	119030070	119030120	33.74	+	.	ID=RF00951.67;Name=RF00951;Alias=miRNA;Note=AL122006.11/5541-5491
chr1	Rfam	ncRNA	119801664	119801764	91.19	+	.	ID=RF01210.24;Name=RF01210;Alias=snoRNA;Note=AL359915.14/101847-101947
chr1	Rfam	ncRNA	119811605	119811705	59.93	-	.	ID=RF00998.29;Name=RF00998;Alias=miRNA;Note=AL359915.14/111888-111788
chr1	Rfam	ncRNA	119866715	119866760	35.95	+	.	ID=RF00951.68;Name=RF00951;Alias=miRNA;Note=AL139346.6/9740-9785
chr1	Rfam	ncRNA	119874020	119874148	57.83	-	.	ID=RF00003.10;Name=RF00003;Alias=U1;Note=AL139346.6/17173-17045
chr1	Rfam	ncRNA	120036679	120036781	61.25	-	.	ID=RF00998.30;Name=RF00998;Alias=miRNA;Note=AL121995.12/20086-19984
chr1	Rfam	ncRNA	120072498	120072600	60.31	-	.	ID=RF00998.31;Name=RF00998;Alias=miRNA;Note=AL121995.12/55905-55803
chr1	Rfam	ncRNA	120669562	120669662	80.32	+	.	ID=RF00026.72;Name=RF00026;Alias=U6;Note=AL596222.13/92901-93001
chr1	Rfam	ncRNA	120679913	120680013	57.93	-	.	ID=RF00998.32;Name=RF00998;Alias=miRNA;Note=AL596222.13/103352-103252
chr1	Rfam	ncRNA	120847510	120847575	59.60	-	.	ID=RF00994.89;Name=RF00994;Alias=miRNA;Note=AL357493.8/100419-100354
chr1	Rfam	regulatory_region	120906461	120906486	37.32	+	.	ID=RF00032.1;Name=RF00032;Alias=Histone3;Note=AL357493.8/159305-159330
chr1	Rfam	ncRNA	121154308	121154393	40.59	+	.	ID=RF01061.144;Name=RF01061;Alias=miRNA;Note=AL358175.18/28135-28050
chr1	Rfam	ncRNA	142648925	142648990	51.44	-	.	ID=RF00994.90;Name=RF00994;Alias=miRNA;Note=AL583842.40/113556-113491
chr1	Rfam	ncRNA	142791402	142791468	31.28	-	.	ID=RF00005.32;Name=RF00005;Alias=tRNA;Note=BX572084.5/10446-10380
chr1	Rfam	ncRNA	142860182	142860247	50.90	+	.	ID=RF00994.91;Name=RF00994;Alias=miRNA;Note=BX572084.5/79160-79225
chr1	Rfam	regulatory_region	142912264	142912548	36.83	-	.	ID=RF01417.11;Name=RF01417;Alias=RSV_RNA;Note=BX572084.5/131526-131242
chr1	Rfam	ncRNA	143147781	143147846	51.44	-	.	ID=RF00994.92;Name=RF00994;Alias=miRNA;Note=BX571672.10/30085-30020
chr1	Rfam	ncRNA	143244879	143244945	28.02	+	.	ID=RF00005.33;Name=RF00005;Alias=tRNA;Note=BX571672.10/127118-127184
chr1	Rfam	ncRNA	143343474	143343540	31.28	-	.	ID=RF00005.34;Name=RF00005;Alias=tRNA;Note=BX004987.9/724-658
chr1	Rfam	ncRNA	143443334	143443399	51.44	+	.	ID=RF00994.93;Name=RF00994;Alias=miRNA;Note=BX004987.9/100518-100583
chr1	Rfam	regulatory_region	143488981	143489264	38.77	-	.	ID=RF01417.12;Name=RF01417;Alias=RSV_RNA;Note=BX004987.9/146448-146165
chr1	Rfam	ncRNA	143647014	143647177	150.14	-	.	ID=RF00003.11;Name=RF00003;Alias=U1;Note=BX284650.8/2652-2489
chr1	Rfam	ncRNA	143663558	143663631	35.50	-	.	ID=RF00005.35;Name=RF00005;Alias=tRNA;Note=BX284650.8/19106-19033
chr1	Rfam	ncRNA	143670468	143670602	41.02	-	.	ID=RF00003.12;Name=RF00003;Alias=U1;Note=BX284650.8/26077-25943
chr1	Rfam	ncRNA	143673129	143673290	133.46	-	.	ID=RF00003.13;Name=RF00003;Alias=U1;Note=BX284650.8/28765-28604
chr1	Rfam	ncRNA	143687359	143687519	96.15	+	.	ID=RF00003.14;Name=RF00003;Alias=U1;Note=BX284650.8/42834-42994
chr1	Rfam	ncRNA	143690028	143690101	46.51	+	.	ID=RF00005.36;Name=RF00005;Alias=tRNA;Note=BX284650.8/45503-45576
chr1	Rfam	ncRNA	143755589	143755682	34.56	-	.	ID=RF01029.16;Name=RF01029;Alias=miRNA;Note=BX284650.8/111157-111064
chr1	Rfam	ncRNA	143876899	143876982	87.78	-	.	ID=RF01061.145;Name=RF01061;Alias=miRNA;Note=AL109844.14/130836-130919
chr1	Rfam	ncRNA	143879832	143879905	54.97	-	.	ID=RF00005.37;Name=RF00005;Alias=tRNA;Note=AL109844.14/127913-127986
chr1	Rfam	ncRNA	143904556	143904621	59.60	+	.	ID=RF00994.94;Name=RF00994;Alias=miRNA;Note=AL109844.14/103262-103197
chr1	Rfam	ncRNA	144301611	144301684	48.83	+	.	ID=RF00005.38;Name=RF00005;Alias=tRNA;Note=BX248398.9/27130-27203
chr1	Rfam	ncRNA	144308614	144308687	46.51	-	.	ID=RF00005.39;Name=RF00005;Alias=tRNA;Note=BX248398.9/34206-34133
chr1	Rfam	ncRNA	144311213	144311376	75.77	-	.	ID=RF00003.15;Name=RF00003;Alias=U1;Note=BX248398.9/36895-36732
chr1	Rfam	ncRNA	144351904	144351997	33.77	-	.	ID=RF01029.17;Name=RF01029;Alias=miRNA;Note=BX248398.9/77516-77423
chr1	Rfam	ncRNA	144481840	144481913	46.27	+	.	ID=RF00005.40;Name=RF00005;Alias=tRNA;Note=AL592284.10/30096-30169
chr1	Rfam	ncRNA	144488843	144488916	46.51	-	.	ID=RF00005.41;Name=RF00005;Alias=tRNA;Note=AL592284.10/37172-37099
chr1	Rfam	ncRNA	144491442	144491605	75.77	-	.	ID=RF00003.16;Name=RF00003;Alias=U1;Note=AL592284.10/39861-39698
chr1	Rfam	ncRNA	144534038	144534199	57.52	+	.	ID=RF00003.17;Name=RF00003;Alias=U1;Note=AL592284.10/82294-82455
chr1	Rfam	ncRNA	144839436	144839507	42.62	-	.	ID=RF00005.42;Name=RF00005;Alias=tRNA;Note=AL138796.6/28783-28712
chr1	Rfam	ncRNA	144944672	144944750	59.13	+	.	ID=RF00004.5;Name=RF00004;Alias=U2;Note=AL590452.12/42441-42519
chr1	Rfam	ncRNA	145135509	145135609	57.93	+	.	ID=RF00998.33;Name=RF00998;Alias=miRNA;Note=AL359758.15/38415-38515
chr1	Rfam	ncRNA	145149740	145149840	80.32	-	.	ID=RF00026.73;Name=RF00026;Alias=U6;Note=AL359758.15/52746-52646
chr1	Rfam	ncRNA	145379320	145379391	42.62	-	.	ID=RF00005.43;Name=RF00005;Alias=tRNA;Note=AL592307.36/190120-190049
chr1	Rfam	ncRNA	145382757	145382920	110.85	+	.	ID=RF00003.18;Name=RF00003;Alias=U1;Note=AL592307.36/193486-193649
chr1	Rfam	ncRNA	145385729	145385804	45.18	+	.	ID=RF00005.44;Name=RF00005;Alias=tRNA;Note=AL592307.36/196458-196533
chr1	Rfam	ncRNA	145395522	145395594	63.11	-	.	ID=RF00005.45;Name=RF00005;Alias=tRNA;Note=AL355505.16/4016-3944
chr1	Rfam	ncRNA	145396881	145396952	58.74	-	.	ID=RF00005.46;Name=RF00005;Alias=tRNA;Note=AL355505.16/5374-5303
chr1	Rfam	ncRNA	145397864	145397935	61.61	-	.	ID=RF00005.47;Name=RF00005;Alias=tRNA;Note=AL355505.16/6357-6286
chr1	Rfam	ncRNA	145399233	145399304	54.05	-	.	ID=RF00005.48;Name=RF00005;Alias=tRNA;Note=AL355505.16/7726-7655
chr1	Rfam	ncRNA	145941579	145941649	32.14	+	.	ID=RF00005.49;Name=RF00005;Alias=tRNA;Note=AL356004.9/58461-58531
chr1	Rfam	ncRNA	145944938	145945104	39.64	-	.	ID=RF00003.19;Name=RF00003;Alias=U1;Note=AL356004.9/61986-61820
chr1	Rfam	ncRNA	145950996	145951066	38.46	+	.	ID=RF00005.50;Name=RF00005;Alias=tRNA;Note=AL356004.9/67878-67948
chr1	Rfam	ncRNA	145963304	145963375	66.26	+	.	ID=RF00005.51;Name=RF00005;Alias=tRNA;Note=AL356004.9/80186-80257
chr1	Rfam	ncRNA	145969270	145969433	165.13	-	.	ID=RF00003.20;Name=RF00003;Alias=U1;Note=AL356004.9/86315-86152
chr1	Rfam	ncRNA	145979034	145979107	53.94	-	.	ID=RF00005.52;Name=RF00005;Alias=tRNA;Note=AL356004.9/95989-95916
chr1	Rfam	ncRNA	146124161	146124283	52.51	+	.	ID=RF00001.20;Name=RF00001;Alias=5S_rRNA;Note=AL049742.8/76945-77067
chr1	Rfam	ncRNA	146328249	146328314	56.77	-	.	ID=RF00994.95;Name=RF00994;Alias=miRNA;Note=AL359176.20/25015-24950
chr1	Rfam	ncRNA	146476760	146476831	42.87	-	.	ID=RF00005.53;Name=RF00005;Alias=tRNA;Note=AL139152.7/17448-17377
chr1	Rfam	ncRNA	146544773	146544844	58.74	+	.	ID=RF00005.54;Name=RF00005;Alias=tRNA;Note=AL596177.4/31844-31915
chr1	Rfam	ncRNA	146551295	146551419	40.73	+	.	ID=RF00003.21;Name=RF00003;Alias=U1;Note=AL596177.4/38366-38490
chr1	Rfam	ncRNA	146556164	146556303	75.61	-	.	ID=RF00003.22;Name=RF00003;Alias=U1;Note=AL596177.4/43374-43235
chr1	Rfam	ncRNA	146645293	146645387	55.79	-	.	ID=RF01045.52;Name=RF01045;Alias=miRNA;Note=AL356378.17/43372-43278
chr1	Rfam	ncRNA	146891926	146892027	46.60	-	.	ID=RF00019.46;Name=RF00019;Alias=Y_RNA;Note=AL590667.7/22835-22734
chr1	Rfam	ncRNA	146946925	146946990	68.74	+	.	ID=RF00994.96;Name=RF00994;Alias=miRNA;Note=AL590667.7/77733-77798
chr1	Rfam	ncRNA	147161375	147161681	74.31	+	.	ID=RF00017.58;Name=RF00017;Alias=SRP_euk_arch;Note=AL365260.11/7982-8288
chr1	Rfam	ncRNA	147483291	147483361	32.14	+	.	ID=RF00005.55;Name=RF00005;Alias=tRNA;Note=BX537254.7/79394-79464
chr1	Rfam	ncRNA	147486649	147486815	39.64	-	.	ID=RF00003.23;Name=RF00003;Alias=U1;Note=BX537254.7/82918-82752
chr1	Rfam	ncRNA	147492714	147492784	38.46	+	.	ID=RF00005.56;Name=RF00005;Alias=tRNA;Note=BX537254.7/88817-88887
chr1	Rfam	ncRNA	147505038	147505109	66.26	+	.	ID=RF00005.57;Name=RF00005;Alias=tRNA;Note=BX537254.7/101141-101212
chr1	Rfam	ncRNA	147511004	147511167	165.13	-	.	ID=RF00003.24;Name=RF00003;Alias=U1;Note=BX537254.7/107270-107107
chr1	Rfam	ncRNA	147520767	147520840	53.94	-	.	ID=RF00005.58;Name=RF00005;Alias=tRNA;Note=BX537254.7/116943-116870
chr1	Rfam	ncRNA	147665993	147666115	52.51	+	.	ID=RF00001.21;Name=RF00001;Alias=5S_rRNA;Note=BX842679.19/142781-142903
chr1	Rfam	ncRNA	147719029	147719102	42.66	+	.	ID=RF00005.59;Name=RF00005;Alias=tRNA;Note=AL451043.14/18471-18398
chr1	Rfam	ncRNA	147735751	147735907	46.15	+	.	ID=RF00003.25;Name=RF00003;Alias=U1;Note=AL451043.14/1749-1593
chr1	Rfam	ncRNA	147737382	147737453	66.31	-	.	ID=RF00005.60;Name=RF00005;Alias=tRNA;Note=AL451043.14/47-118
chr1	Rfam	ncRNA	147753471	147753542	58.74	+	.	ID=RF00005.61;Name=RF00005;Alias=tRNA;Note=AL592207.9/155518-155447
chr1	Rfam	ncRNA	147774845	147774916	58.74	-	.	ID=RF00005.62;Name=RF00005;Alias=tRNA;Note=AL592207.9/134073-134144
chr1	Rfam	ncRNA	147781030	147781101	31.70	-	.	ID=RF00005.63;Name=RF00005;Alias=tRNA;Note=AL592207.9/127888-127959
chr1	Rfam	ncRNA	147789485	147789554	36.55	-	.	ID=RF00005.64;Name=RF00005;Alias=tRNA;Note=AL592207.9/119435-119504
chr1	Rfam	ncRNA	147800937	147801008	59.41	+	.	ID=RF00005.65;Name=RF00005;Alias=tRNA;Note=AL592207.9/108052-107981
chr1	Rfam	ncRNA	147802396	147802519	23.56	+	.	ID=RF00019.47;Name=RF00019;Alias=Y_RNA;Note=AL592207.9/106593-106470
chr1	Rfam	ncRNA	147806736	147806886	46.62	-	.	ID=RF00003.26;Name=RF00003;Alias=U1;Note=AL592207.9/102103-102253
chr1	Rfam	ncRNA	147825689	147825760	43.14	+	.	ID=RF00005.66;Name=RF00005;Alias=tRNA;Note=AL592207.9/83300-83229
chr1	Rfam	ncRNA	147834502	147834665	150.14	-	.	ID=RF00003.27;Name=RF00003;Alias=U1;Note=AL592207.9/74324-74487
chr1	Rfam	ncRNA	147851060	147851133	25.73	-	.	ID=RF00005.67;Name=RF00005;Alias=tRNA;Note=AL592207.9/57856-57929
chr1	Rfam	ncRNA	147857985	147858119	41.02	-	.	ID=RF00003.28;Name=RF00003;Alias=U1;Note=AL592207.9/50870-51004
chr1	Rfam	ncRNA	147860642	147860803	133.46	-	.	ID=RF00003.29;Name=RF00003;Alias=U1;Note=AL592207.9/48186-48347
chr1	Rfam	ncRNA	147874868	147875028	96.15	+	.	ID=RF00003.30;Name=RF00003;Alias=U1;Note=AL592207.9/34121-33961
chr1	Rfam	ncRNA	147877537	147877610	46.51	+	.	ID=RF00005.68;Name=RF00005;Alias=tRNA;Note=AL592207.9/31452-31379
chr1	Rfam	ncRNA	147943091	147943184	33.77	-	.	ID=RF01029.18;Name=RF01029;Alias=miRNA;Note=AL022240.8/14765-14672
chr1	Rfam	ncRNA	147994146	147994313	122.35	+	.	ID=RF00003.31;Name=RF00003;Alias=U1;Note=AL022240.8/65727-65894
chr1	Rfam	ncRNA	148000805	148000878	58.76	+	.	ID=RF00005.69;Name=RF00005;Alias=tRNA;Note=AL022240.8/72386-72459
chr1	Rfam	ncRNA	148187358	148187451	34.56	-	.	ID=RF01029.19;Name=RF01029;Alias=miRNA;Note=BX283067.15/46538-46631
chr1	Rfam	ncRNA	148241465	148241628	118.38	+	.	ID=RF00003.32;Name=RF00003;Alias=U1;Note=BX546486.21/119894-119731
chr1	Rfam	ncRNA	148248115	148248188	65.01	+	.	ID=RF00005.70;Name=RF00005;Alias=tRNA;Note=BX546486.21/113244-113171
chr1	Rfam	ncRNA	148598314	148598387	65.51	-	.	ID=RF00005.71;Name=RF00005;Alias=tRNA;Note=AL954711.3/87029-86956
chr1	Rfam	ncRNA	148604908	148605072	121.56	-	.	ID=RF00003.33;Name=RF00003;Alias=U1;Note=AL954711.3/93714-93550
chr1	Rfam	ncRNA	148656142	148656235	34.56	+	.	ID=RF01029.20;Name=RF01029;Alias=miRNA;Note=AL954711.3/144784-144877
chr1	Rfam	ncRNA	148760356	148760429	65.51	-	.	ID=RF00005.72;Name=RF00005;Alias=tRNA;Note=AL592492.10/26282-26209
chr1	Rfam	ncRNA	148766938	148767102	114.17	-	.	ID=RF00003.34;Name=RF00003;Alias=U1;Note=AL592492.10/32955-32791
chr1	Rfam	ncRNA	148818059	148818152	33.59	+	.	ID=RF01029.21;Name=RF01029;Alias=miRNA;Note=AL592492.10/83912-84005
chr1	Rfam	ncRNA	148913273	148913382	37.79	-	.	ID=RF00001.22;Name=RF00001;Alias=5S_rRNA;Note=AL513526.19/23146-23037
chr1	Rfam	ncRNA	149079364	149079435	37.64	+	.	ID=RF00005.73;Name=RF00005;Alias=tRNA;Note=AL732363.8/74904-74975
chr1	Rfam	ncRNA	149146714	149146879	45.86	-	.	ID=RF00003.35;Name=RF00003;Alias=U1;Note=AL356957.27/37881-37716
chr1	Rfam	ncRNA	149155828	149155899	53.86	-	.	ID=RF00005.74;Name=RF00005;Alias=tRNA;Note=AL356957.27/46901-46830
chr1	Rfam	ncRNA	149161628	149161699	29.81	-	.	ID=RF00005.75;Name=RF00005;Alias=tRNA;Note=AL356957.27/52701-52630
chr1	Rfam	ncRNA	149170298	149170369	26.15	+	.	ID=RF00005.76;Name=RF00005;Alias=tRNA;Note=AL356957.27/61300-61371
chr1	Rfam	ncRNA	149173911	149173981	32.17	+	.	ID=RF00005.77;Name=RF00005;Alias=tRNA;Note=AL356957.27/64913-64983
chr1	Rfam	ncRNA	149186125	149186196	66.31	+	.	ID=RF00005.78;Name=RF00005;Alias=tRNA;Note=AL356957.27/77127-77198
chr1	Rfam	ncRNA	149194106	149194269	146.28	-	.	ID=RF00003.36;Name=RF00003;Alias=U1;Note=AL356957.27/85271-85108
chr1	Rfam	ncRNA	149211948	149212021	38.58	-	.	ID=RF00005.79;Name=RF00005;Alias=tRNA;Note=AL356957.27/103023-102950
chr1	Rfam	ncRNA	149215166	149215300	40.87	-	.	ID=RF00003.37;Name=RF00003;Alias=U1;Note=AL356957.27/106302-106168
chr1	Rfam	ncRNA	149224058	149224221	168.25	-	.	ID=RF00003.38;Name=RF00003;Alias=U1;Note=AL356957.27/115223-115060
chr1	Rfam	ncRNA	149230570	149230643	63.19	-	.	ID=RF00005.80;Name=RF00005;Alias=tRNA;Note=AL356957.27/121645-121572
chr1	Rfam	ncRNA	149278785	149278857	29.90	-	.	ID=RF00005.81;Name=RF00005;Alias=tRNA;Note=AL356957.27/169859-169787
chr1	Rfam	ncRNA	149284503	149284576	40.64	-	.	ID=RF00005.82;Name=RF00005;Alias=tRNA;Note=AL356957.27/175578-175505
chr1	Rfam	ncRNA	149286177	149286322	46.01	-	.	ID=RF00003.39;Name=RF00003;Alias=U1;Note=AL356957.27/177324-177179
chr1	Rfam	ncRNA	149287359	149287430	27.20	-	.	ID=RF00005.83;Name=RF00005;Alias=tRNA;Note=AL356957.27/178432-178361
chr1	Rfam	ncRNA	149294666	149294736	49.75	-	.	ID=RF00005.84;Name=RF00005;Alias=tRNA;Note=AL356957.27/185738-185668
chr1	Rfam	ncRNA	149298555	149298627	61.77	-	.	ID=RF00005.85;Name=RF00005;Alias=tRNA;Note=AL356957.27/189629-189557
chr1	Rfam	ncRNA	149323339	149323422	90.67	-	.	ID=RF01061.146;Name=RF01061;Alias=miRNA;Note=CR812485.4/11722-11639
chr1	Rfam	ncRNA	149326272	149326345	52.05	-	.	ID=RF00005.86;Name=RF00005;Alias=tRNA;Note=CR812485.4/14645-14572
chr1	Rfam	ncRNA	149343081	149343151	25.64	-	.	ID=RF00005.87;Name=RF00005;Alias=tRNA;Note=AL109948.9/12932-12862
chr1	Rfam	regulatory_region	149398736	149398761	37.32	-	.	ID=RF00032.2;Name=RF00032;Alias=Histone3;Note=AL109948.9/68542-68517
chr1	Rfam	regulatory_region	149400084	149400109	26.96	-	.	ID=RF00032.3;Name=RF00032;Alias=Histone3;Note=AL109948.9/69890-69865
chr1	Rfam	ncRNA	149457968	149458033	59.60	+	.	ID=RF00994.97;Name=RF00994;Alias=miRNA;Note=AL109948.9/127749-127814
chr1	Rfam	ncRNA	149514090	149514256	129.26	-	.	ID=RF00003.40;Name=RF00003;Alias=U1;Note=AL451058.16/4611-4445
chr1	Rfam	ncRNA	149565255	149565348	33.77	+	.	ID=RF01029.22;Name=RF01029;Alias=miRNA;Note=AL451058.16/55610-55703
chr1	Rfam	ncRNA	149605917	149606079	73.82	+	.	ID=RF00003.41;Name=RF00003;Alias=U1;Note=AL358813.13/19243-19405
chr1	Rfam	ncRNA	149608609	149608682	46.51	+	.	ID=RF00005.88;Name=RF00005;Alias=tRNA;Note=AL358813.13/21935-22008
chr1	Rfam	ncRNA	149615617	149615690	48.83	-	.	ID=RF00005.89;Name=RF00005;Alias=tRNA;Note=AL358813.13/29016-28943
chr1	Rfam	ncRNA	149664355	149664427	36.23	-	.	ID=RF00005.90;Name=RF00005;Alias=tRNA;Note=AL358813.13/77753-77681
chr1	Rfam	ncRNA	149670057	149670130	36.06	-	.	ID=RF00005.91;Name=RF00005;Alias=tRNA;Note=AL358813.13/83456-83383
chr1	Rfam	ncRNA	149671723	149671868	46.01	-	.	ID=RF00003.42;Name=RF00003;Alias=U1;Note=AL358813.13/85194-85049
chr1	Rfam	ncRNA	149672905	149672976	29.48	-	.	ID=RF00005.92;Name=RF00005;Alias=tRNA;Note=AL358813.13/86302-86231
chr1	Rfam	ncRNA	149680210	149680280	41.98	-	.	ID=RF00005.93;Name=RF00005;Alias=tRNA;Note=AL358813.13/93606-93536
chr1	Rfam	ncRNA	149684088	149684161	57.47	-	.	ID=RF00005.94;Name=RF00005;Alias=tRNA;Note=AL358813.13/97487-97414
chr1	Rfam	ncRNA	149708868	149708951	90.67	-	.	ID=RF01061.147;Name=RF01061;Alias=miRNA;Note=AL358813.13/122277-122194
chr1	Rfam	ncRNA	149711798	149711871	61.36	-	.	ID=RF00005.95;Name=RF00005;Alias=tRNA;Note=AL591493.14/2031-1958
chr1	Rfam	regulatory_region	149783435	149783460	37.32	-	.	ID=RF00032.4;Name=RF00032;Alias=Histone3;Note=AL591493.14/73620-73595
chr1	Rfam	regulatory_region	149784778	149784803	26.96	-	.	ID=RF00032.5;Name=RF00032;Alias=Histone3;Note=AL591493.14/74963-74938
chr1	Rfam	regulatory_region	149804591	149804616	29.81	+	.	ID=RF00032.6;Name=RF00032;Alias=Histone3;Note=AL591493.14/94751-94776
chr1	Rfam	regulatory_region	149812259	149812284	42.29	-	.	ID=RF00032.7;Name=RF00032;Alias=Histone3;Note=AL591493.14/102444-102419
chr1	Rfam	regulatory_region	149813785	149813810	42.29	-	.	ID=RF00032.8;Name=RF00032;Alias=Histone3;Note=AL591493.14/103970-103945
chr1	Rfam	regulatory_region	149815057	149815082	33.90	+	.	ID=RF00032.9;Name=RF00032;Alias=Histone3;Note=AL591493.14/105217-105242
chr1	Rfam	regulatory_region	149823136	149823161	42.29	+	.	ID=RF00032.10;Name=RF00032;Alias=Histone3;Note=AL591493.14/113296-113321
chr1	Rfam	regulatory_region	149824662	149824687	42.29	+	.	ID=RF00032.11;Name=RF00032;Alias=Histone3;Note=AL591493.14/114822-114847
chr1	Rfam	regulatory_region	149832330	149832355	29.81	-	.	ID=RF00032.12;Name=RF00032;Alias=Histone3;Note=AL591493.14/122515-122490
chr1	Rfam	regulatory_region	149857733	149857758	42.43	-	.	ID=RF00032.13;Name=RF00032;Alias=Histone3;Note=AL591493.14/147918-147893
chr1	Rfam	regulatory_region	149858936	149858961	40.63	+	.	ID=RF00032.14;Name=RF00032;Alias=Histone3;Note=AL591493.14/149096-149121
chr1	Rfam	regulatory_region	149859018	149859043	41.98	-	.	ID=RF00032.15;Name=RF00032;Alias=Histone3;Note=AL591493.14/149203-149178
chr1	Rfam	ncRNA	150017382	150017452	43.54	-	.	ID=RF00005.96;Name=RF00005;Alias=tRNA;Note=AL358073.24/142754-142824
chr1	Rfam	ncRNA	150171893	150171955	55.18	-	.	ID=RF00994.98;Name=RF00994;Alias=miRNA;Note=AL138795.21/13747-13685
chr1	Rfam	ncRNA	150183930	150184221	140.05	+	.	ID=RF00017.59;Name=RF00017;Alias=SRP_euk_arch;Note=AL138795.21/25722-26013
chr1	Rfam	ncRNA	150209315	150209504	142.26	+	.	ID=RF00004.6;Name=RF00004;Alias=U2;Note=AL138795.21/51107-51296
chr1	Rfam	ncRNA	150234093	150234196	104.47	+	.	ID=RF01210.25;Name=RF01210;Alias=snoRNA;Note=AL138795.21/75885-75988
chr1	Rfam	ncRNA	150539040	150539336	136.35	-	.	ID=RF00017.60;Name=RF00017;Alias=SRP_euk_arch;Note=AL356356.17/94122-93826
chr1	Rfam	ncRNA	150541449	150541745	117.74	-	.	ID=RF00017.61;Name=RF00017;Alias=SRP_euk_arch;Note=AL356356.17/96531-96235
chr1	Rfam	ncRNA	150573015	150573135	58.41	-	.	ID=RF00561.2;Name=RF00561;Alias=snoRNA;Note=AL356356.17/127921-127801
chr1	Rfam	regulatory_region	150628150	150628438	42.31	+	.	ID=RF01417.13;Name=RF01417;Alias=RSV_RNA;Note=AL356292.21/8386-8674
chr1	Rfam	ncRNA	150674342	150674448	98.37	+	.	ID=RF00026.74;Name=RF00026;Alias=U6;Note=AL356292.21/54578-54684
chr1	Rfam	ncRNA	150699305	150699359	41.88	-	.	ID=RF00026.75;Name=RF00026;Alias=U6;Note=AL356292.21/79595-79541
chr1	Rfam	ncRNA	150785067	150785174	89.26	-	.	ID=RF00026.76;Name=RF00026;Alias=U6;Note=AL355860.12/13342-13235
chr1	Rfam	ncRNA	150796634	150796718	76.67	+	.	ID=RF01061.148;Name=RF01061;Alias=miRNA;Note=AL355860.12/24802-24886
chr1	Rfam	ncRNA	150854927	150855011	32.70	-	.	ID=RF00019.48;Name=RF00019;Alias=Y_RNA;Note=AL355860.12/83179-83095
chr1	Rfam	ncRNA	150995222	150995328	86.52	-	.	ID=RF00026.77;Name=RF00026;Alias=U6;Note=AL590133.32/109045-108939
chr1	Rfam	ncRNA	151273143	151273439	125.84	-	.	ID=RF00017.62;Name=RF00017;Alias=SRP_euk_arch;Note=AL391069.11/37918-37622
chr1	Rfam	ncRNA	151411476	151411571	50.33	+	.	ID=RF00019.49;Name=RF00019;Alias=Y_RNA;Note=AL589764.19/56598-56693
chr1	Rfam	ncRNA	151500307	151500414	84.20	-	.	ID=RF00405.2;Name=RF00405;Alias=snoRNA;Note=AL365436.26/21045-20938
chr1	Rfam	ncRNA	151518272	151518367	116.67	+	.	ID=RF01032.1;Name=RF01032;Alias=miRNA;Note=AL365436.26/38903-38998
chr1	Rfam	ncRNA	151601800	151601906	89.04	+	.	ID=RF00026.78;Name=RF00026;Alias=U6;Note=AL391335.32/32601-32707
chr1	Rfam	ncRNA	151720073	151720176	72.74	-	.	ID=RF00026.79;Name=RF00026;Alias=U6;Note=AL589765.19/70075-69972
chr1	Rfam	ncRNA	151814212	151814313	63.31	-	.	ID=RF00019.50;Name=RF00019;Alias=Y_RNA;Note=AL450992.17/2823-2722
chr1	Rfam	ncRNA	152172553	152172620	50.20	-	.	ID=RF00994.99;Name=RF00994;Alias=miRNA;Note=AL589986.15/104402-104335
chr1	Rfam	ncRNA	152354845	152354910	59.82	+	.	ID=RF00994.100;Name=RF00994;Alias=miRNA;Note=AL135842.15/18496-18561
chr1	Rfam	ncRNA	152614147	152614211	65.85	-	.	ID=RF00994.101;Name=RF00994;Alias=miRNA;Note=AL139247.12/41222-41158
chr1	Rfam	ncRNA	152820924	152820975	37.53	-	.	ID=RF01061.149;Name=RF01061;Alias=miRNA;Note=AL162596.30/38889-38838
chr1	Rfam	ncRNA	152861313	152861378	72.71	-	.	ID=RF00994.102;Name=RF00994;Alias=miRNA;Note=AL162596.30/79292-79227
chr1	Rfam	ncRNA	152984958	152985090	48.33	-	.	ID=RF00322.2;Name=RF00322;Alias=snoRNA;Note=AL356867.23/88937-88805
chr1	Rfam	ncRNA	153195065	153195185	51.41	-	.	ID=RF01016.5;Name=RF01016;Alias=miRNA;Note=AL161636.21/54061-53941
chr1	Rfam	ncRNA	153304098	153304204	87.03	+	.	ID=RF00026.80;Name=RF00026;Alias=U6;Note=AL591704.7/27262-27368
chr1	Rfam	ncRNA	153472943	153473240	131.49	-	.	ID=RF00017.63;Name=RF00017;Alias=SRP_euk_arch;Note=AL157404.18/34260-33963
chr1	Rfam	ncRNA	153643726	153643797	53.73	+	.	ID=RF00005.97;Name=RF00005;Alias=tRNA;Note=AL713889.19/7862-7933
chr1	Rfam	ncRNA	153676564	153676859	81.63	+	.	ID=RF00017.64;Name=RF00017;Alias=SRP_euk_arch;Note=AL713889.19/40700-40995
chr1	Rfam	ncRNA	153687519	153687577	36.35	+	.	ID=RF01061.150;Name=RF01061;Alias=miRNA;Note=AL713889.19/51655-51713
chr1	Rfam	ncRNA	153698728	153698829	50.67	-	.	ID=RF00019.51;Name=RF00019;Alias=Y_RNA;Note=AL513523.33/10781-10680
chr1	Rfam	ncRNA	153726600	153726703	100.41	-	.	ID=RF01210.26;Name=RF01210;Alias=snoRNA;Note=AL513523.33/38655-38552
chr1	Rfam	ncRNA	153758196	153758297	73.04	-	.	ID=RF00019.52;Name=RF00019;Alias=Y_RNA;Note=AL513523.33/70249-70148
chr1	Rfam	ncRNA	153807637	153807701	68.65	+	.	ID=RF00994.103;Name=RF00994;Alias=miRNA;Note=AL513523.33/119589-119653
chr1	Rfam	ncRNA	153970517	153970627	38.57	-	.	ID=RF00012.6;Name=RF00012;Alias=U3;Note=AL358472.54/78777-78667
chr1	Rfam	ncRNA	154012392	154012498	82.36	-	.	ID=RF00026.81;Name=RF00026;Alias=U6;Note=AL358472.54/120648-120542
chr1	Rfam	regulatory_region	154022051	154022332	49.84	+	.	ID=RF01417.14;Name=RF01417;Alias=RSV_RNA;Note=AL358472.54/130201-130482
chr1	Rfam	ncRNA	154138723	154139025	131.40	-	.	ID=RF00017.65;Name=RF00017;Alias=SRP_euk_arch;Note=AL590431.11/13944-13642
chr1	Rfam	ncRNA	154166138	154166223	82.71	-	.	ID=RF00672.1;Name=RF00672;Alias=miRNA;Note=AL590431.11/41142-41057
chr1	Rfam	ncRNA	154232203	154232338	150.44	+	.	ID=RF00418.2;Name=RF00418;Alias=snoRNA;Note=AL590431.11/107122-107257
chr1	Rfam	ncRNA	154260936	154261003	57.89	+	.	ID=RF00273.1;Name=RF00273;Alias=snoRNA;Note=AL354980.16/59313-59380
chr1	Rfam	ncRNA	154267979	154268077	63.11	+	.	ID=RF00026.82;Name=RF00026;Alias=U6;Note=AL354980.16/66356-66454
chr1	Rfam	ncRNA	154270126	154270224	60.34	+	.	ID=RF00026.83;Name=RF00026;Alias=U6;Note=AL354980.16/68503-68601
chr1	Rfam	ncRNA	154311219	154311278	64.87	+	.	ID=RF00066.17;Name=RF00066;Alias=U7;Note=AL162591.16/185143-185084
chr1	Rfam	ncRNA	154501919	154501997	60.75	+	.	ID=RF01061.151;Name=RF01061;Alias=miRNA;Note=AL592078.10/57202-57124
chr1	Rfam	ncRNA	154979450	154979509	37.15	-	.	ID=RF01063.1;Name=RF01063;Alias=miRNA;Note=AL451085.20/135471-135412
chr1	Rfam	ncRNA	155080684	155080732	25.85	-	.	ID=RF00951.69;Name=RF00951;Alias=miRNA;Note=AL691442.32/56528-56480
chr1	Rfam	ncRNA	155092966	155093074	67.02	+	.	ID=RF00019.53;Name=RF00019;Alias=Y_RNA;Note=AL691442.32/68762-68870
chr1	Rfam	ncRNA	155115747	155115808	31.25	+	.	ID=RF00066.18;Name=RF00066;Alias=U7;Note=AL691442.32/91543-91604
chr1	Rfam	ncRNA	155297257	155297362	30.97	+	.	ID=RF01029.23;Name=RF01029;Alias=miRNA;Note=AL139410.20/22227-22332
chr1	Rfam	ncRNA	155328503	155328609	98.20	-	.	ID=RF00026.84;Name=RF00026;Alias=U6;Note=AL139410.20/53579-53473
chr1	Rfam	ncRNA	155385349	155385453	69.82	-	.	ID=RF01210.27;Name=RF01210;Alias=snoRNA;Note=AL139410.20/110423-110319
chr1	Rfam	ncRNA	155389188	155389291	81.11	+	.	ID=RF00026.85;Name=RF00026;Alias=U6;Note=AL139410.20/114158-114261
chr1	Rfam	regulatory_region	155601331	155601619	99.74	-	.	ID=RF01417.15;Name=RF01417;Alias=RSV_RNA;Note=AL353807.18/162302-162014
chr1	Rfam	regulatory_region	155666617	155666906	45.79	-	.	ID=RF01417.16;Name=RF01417;Alias=RSV_RNA;Note=AL162734.15/39289-39000
chr1	Rfam	ncRNA	155864072	155864177	70.70	+	.	ID=RF00015.6;Name=RF00015;Alias=U4;Note=AL139128.24/130794-130899
chr1	Rfam	ncRNA	155889700	155889836	132.89	-	.	ID=RF00406.2;Name=RF00406;Alias=snoRNA;Note=AL355388.30/13725-13589
chr1	Rfam	ncRNA	155895749	155895876	41.08	-	.	ID=RF00426.1;Name=RF00426;Alias=scaRNA;Note=AL355388.30/19765-19638
chr1	Rfam	ncRNA	155895749	155895877	150.34	-	.	ID=RF00423.1;Name=RF00423;Alias=scaRNA;Note=AL355388.30/19766-19638
chr1	Rfam	ncRNA	156161854	156161994	56.39	-	.	ID=RF00568.2;Name=RF00568;Alias=snoRNA;Note=AL135927.14/79891-79751
chr1	Rfam	ncRNA	156390146	156390207	78.11	-	.	ID=RF00237.1;Name=RF00237;Alias=miRNA;Note=AL139130.28/40117-40056
chr1	Rfam	ncRNA	156453890	156454002	61.49	-	.	ID=RF00019.54;Name=RF00019;Alias=Y_RNA;Note=AL139412.10/44767-44655
chr1	Rfam	ncRNA	156499122	156499221	77.98	+	.	ID=RF01210.28;Name=RF01210;Alias=snoRNA;Note=AL365181.24/40467-40566
chr1	Rfam	ncRNA	156888804	156888871	65.03	+	.	ID=RF00994.104;Name=RF00994;Alias=miRNA;Note=AL356104.6/11238-11305
chr1	Rfam	ncRNA	156905923	156906036	127.30	-	.	ID=RF01027.1;Name=RF01027;Alias=miRNA;Note=AL356104.6/28470-28357
chr1	Rfam	ncRNA	156955549	156955841	142.87	-	.	ID=RF00017.66;Name=RF00017;Alias=SRP_euk_arch;Note=AL356104.6/78275-77983
chr1	Rfam	ncRNA	156981663	156981765	64.88	-	.	ID=RF00998.34;Name=RF00998;Alias=miRNA;Note=AL157713.10/9506-9404
chr1	Rfam	ncRNA	158439460	158439548	62.99	-	.	ID=RF01061.152;Name=RF01061;Alias=miRNA;Note=AL365440.13/47520-47432
chr1	Rfam	ncRNA	159063999	159064083	60.58	+	.	ID=RF01061.153;Name=RF01061;Alias=miRNA;Note=AL451134.8/12335-12419
chr1	Rfam	ncRNA	159111401	159111474	66.64	-	.	ID=RF00005.98;Name=RF00005;Alias=tRNA;Note=AL035403.10/12461-12388
chr1	Rfam	ncRNA	159148263	159148349	34.49	+	.	ID=RF00001.23;Name=RF00001;Alias=5S_rRNA;Note=AL035403.10/49250-49336
chr1	Rfam	ncRNA	159210327	159210395	44.52	+	.	ID=RF01061.154;Name=RF01061;Alias=miRNA;Note=AL035403.10/111314-111382
chr1	Rfam	ncRNA	159225624	159225689	63.68	-	.	ID=RF00994.105;Name=RF00994;Alias=miRNA;Note=AL513323.14/158615-158680
chr1	Rfam	ncRNA	159348140	159348205	54.40	-	.	ID=RF00994.106;Name=RF00994;Alias=miRNA;Note=AL513323.14/36099-36164
chr1	Rfam	ncRNA	159821696	159821762	76.09	-	.	ID=RF00570.1;Name=RF00570;Alias=snoRNA;Note=AL590560.9/76944-76878
chr1	Rfam	ncRNA	160295894	160296006	53.30	-	.	ID=RF00019.55;Name=RF00019;Alias=Y_RNA;Note=AL513282.10/61961-61849
chr1	Rfam	ncRNA	160362558	160362699	91.65	-	.	ID=RF00015.7;Name=RF00015;Alias=U4;Note=AL445230.11/53917-53776
chr1	Rfam	ncRNA	160438894	160438977	56.16	-	.	ID=RF01061.155;Name=RF01061;Alias=miRNA;Note=AL138930.15/29850-29767
chr1	Rfam	ncRNA	160473164	160473246	68.04	-	.	ID=RF01061.156;Name=RF01061;Alias=miRNA;Note=AL138930.15/64119-64037
chr1	Rfam	regulatory_region	160664649	160664937	85.84	+	.	ID=RF01417.17;Name=RF01417;Alias=RSV_RNA;Note=AL121985.13/82133-82421
chr1	Rfam	ncRNA	160914616	160914671	40.96	-	.	ID=RF00026.86;Name=RF00026;Alias=U6;Note=AL354714.22/138179-138124
chr1	Rfam	ncRNA	161110998	161111126	112.16	-	.	ID=RF01225.1;Name=RF01225;Alias=ACA64;Note=AL591806.16/195338-195210
chr1	Rfam	ncRNA	161369490	161369562	65.59	-	.	ID=RF00005.99;Name=RF00005;Alias=tRNA;Note=AL592295.25/123440-123368
chr1	Rfam	ncRNA	161371079	161371185	85.71	+	.	ID=RF00026.87;Name=RF00026;Alias=U6;Note=AL592295.25/124957-125063
chr1	Rfam	ncRNA	161390661	161390733	24.30	+	.	ID=RF00005.100;Name=RF00005;Alias=tRNA;Note=AL592295.25/144539-144611
chr1	Rfam	ncRNA	161391883	161391954	53.17	-	.	ID=RF00005.101;Name=RF00005;Alias=tRNA;Note=AL592295.25/145832-145761
chr1	Rfam	ncRNA	161397867	161397940	65.01	-	.	ID=RF00005.102;Name=RF00005;Alias=tRNA;Note=AL592295.25/151818-151745
chr1	Rfam	ncRNA	161409961	161410032	48.88	-	.	ID=RF00005.103;Name=RF00005;Alias=tRNA;Note=AL831711.4/3720-3649
chr1	Rfam	ncRNA	161410615	161410686	57.67	-	.	ID=RF00005.104;Name=RF00005;Alias=tRNA;Note=AL831711.4/4374-4303
chr1	Rfam	ncRNA	161411323	161411405	53.02	+	.	ID=RF00005.105;Name=RF00005;Alias=tRNA;Note=AL831711.4/5011-5093
chr1	Rfam	ncRNA	161413094	161413164	63.99	+	.	ID=RF00005.106;Name=RF00005;Alias=tRNA;Note=AL831711.4/6782-6852
chr1	Rfam	ncRNA	161417018	161417089	54.05	-	.	ID=RF00005.107;Name=RF00005;Alias=tRNA;Note=AL590385.23/3958-3887
chr1	Rfam	ncRNA	161417375	161417446	61.61	-	.	ID=RF00005.108;Name=RF00005;Alias=tRNA;Note=AL590385.23/4315-4244
chr1	Rfam	ncRNA	161418033	161418104	57.67	-	.	ID=RF00005.109;Name=RF00005;Alias=tRNA;Note=AL590385.23/4973-4902
chr1	Rfam	ncRNA	161418741	161418823	53.02	+	.	ID=RF00005.110;Name=RF00005;Alias=tRNA;Note=AL590385.23/5610-5692
chr1	Rfam	ncRNA	161420467	161420537	63.99	+	.	ID=RF00005.111;Name=RF00005;Alias=tRNA;Note=AL590385.23/7336-7406
chr1	Rfam	ncRNA	161424398	161424469	54.05	-	.	ID=RF00005.112;Name=RF00005;Alias=tRNA;Note=AL590385.23/11338-11267
chr1	Rfam	ncRNA	161424756	161424827	61.61	-	.	ID=RF00005.113;Name=RF00005;Alias=tRNA;Note=AL590385.23/11696-11625
chr1	Rfam	ncRNA	161425414	161425485	57.67	-	.	ID=RF00005.114;Name=RF00005;Alias=tRNA;Note=AL590385.23/12354-12283
chr1	Rfam	ncRNA	161426122	161426204	53.02	+	.	ID=RF00005.115;Name=RF00005;Alias=tRNA;Note=AL590385.23/12991-13073
chr1	Rfam	ncRNA	161427898	161427968	63.99	+	.	ID=RF00005.116;Name=RF00005;Alias=tRNA;Note=AL590385.23/14767-14837
chr1	Rfam	ncRNA	161431809	161431880	54.05	-	.	ID=RF00005.117;Name=RF00005;Alias=tRNA;Note=AL590385.23/18749-18678
chr1	Rfam	ncRNA	161432166	161432237	61.61	-	.	ID=RF00005.118;Name=RF00005;Alias=tRNA;Note=AL590385.23/19106-19035
chr1	Rfam	ncRNA	161432824	161432895	57.67	-	.	ID=RF00005.119;Name=RF00005;Alias=tRNA;Note=AL590385.23/19764-19693
chr1	Rfam	ncRNA	161433532	161433614	53.02	+	.	ID=RF00005.120;Name=RF00005;Alias=tRNA;Note=AL590385.23/20401-20483
chr1	Rfam	ncRNA	161435258	161435328	63.99	+	.	ID=RF00005.121;Name=RF00005;Alias=tRNA;Note=AL590385.23/22127-22197
chr1	Rfam	ncRNA	161439189	161439260	54.05	-	.	ID=RF00005.122;Name=RF00005;Alias=tRNA;Note=AL590385.23/26129-26058
chr1	Rfam	ncRNA	161439547	161439618	61.61	-	.	ID=RF00005.123;Name=RF00005;Alias=tRNA;Note=AL590385.23/26487-26416
chr1	Rfam	ncRNA	161440205	161440276	57.67	-	.	ID=RF00005.124;Name=RF00005;Alias=tRNA;Note=AL590385.23/27145-27074
chr1	Rfam	ncRNA	161440913	161440995	53.02	+	.	ID=RF00005.125;Name=RF00005;Alias=tRNA;Note=AL590385.23/27782-27864
chr1	Rfam	ncRNA	161450356	161450426	57.98	+	.	ID=RF00005.126;Name=RF00005;Alias=tRNA;Note=AL590385.23/37225-37295
chr1	Rfam	ncRNA	161492935	161493006	26.43	+	.	ID=RF00005.127;Name=RF00005;Alias=tRNA;Note=AL590385.23/79804-79875
chr1	Rfam	ncRNA	161493637	161493707	65.26	-	.	ID=RF00005.128;Name=RF00005;Alias=tRNA;Note=AL590385.23/80576-80506
chr1	Rfam	ncRNA	161500132	161500214	53.02	-	.	ID=RF00005.129;Name=RF00005;Alias=tRNA;Note=AL590385.23/87083-87001
chr1	Rfam	ncRNA	161500903	161500974	61.61	+	.	ID=RF00005.130;Name=RF00005;Alias=tRNA;Note=AL590385.23/87772-87843
chr1	Rfam	ncRNA	161501915	161501986	28.74	+	.	ID=RF00005.131;Name=RF00005;Alias=tRNA;Note=AL590385.23/88784-88855
chr1	Rfam	ncRNA	161510031	161510104	65.65	+	.	ID=RF00005.132;Name=RF00005;Alias=tRNA;Note=AL590385.23/96900-96973
chr1	Rfam	ncRNA	161574588	161574659	28.38	+	.	ID=RF00005.133;Name=RF00005;Alias=tRNA;Note=AL451067.12/69498-69569
chr1	Rfam	ncRNA	161575286	161575356	26.74	-	.	ID=RF00005.134;Name=RF00005;Alias=tRNA;Note=AL451067.12/70266-70196
chr1	Rfam	ncRNA	161581736	161581819	41.55	-	.	ID=RF00005.135;Name=RF00005;Alias=tRNA;Note=AL451067.12/76729-76646
chr1	Rfam	ncRNA	161582508	161582579	47.62	+	.	ID=RF00005.136;Name=RF00005;Alias=tRNA;Note=AL451067.12/77418-77489
chr1	Rfam	ncRNA	161591465	161591538	42.61	+	.	ID=RF00005.137;Name=RF00005;Alias=tRNA;Note=AL451067.12/86375-86448
chr1	Rfam	ncRNA	161669296	161669397	56.00	+	.	ID=RF00019.56;Name=RF00019;Alias=Y_RNA;Note=AL359541.11/92658-92557
chr1	Rfam	ncRNA	161705598	161705889	96.76	+	.	ID=RF00017.67;Name=RF00017;Alias=SRP_euk_arch;Note=AL359541.11/56356-56065
chr1	Rfam	ncRNA	161905405	161905484	53.52	-	.	ID=RF01061.157;Name=RF01061;Alias=miRNA;Note=AL391825.15/140522-140443
chr1	Rfam	ncRNA	161960684	161960749	58.79	-	.	ID=RF00994.107;Name=RF00994;Alias=miRNA;Note=AL391825.15/195787-195722
chr1	Rfam	ncRNA	161978443	161978545	59.89	-	.	ID=RF01045.53;Name=RF01045;Alias=miRNA;Note=AL590408.15/3921-3819
chr1	Rfam	ncRNA	162142893	162142974	46.32	+	.	ID=RF01061.158;Name=RF01061;Alias=miRNA;Note=AL450163.12/66746-66827
chr1	Rfam	ncRNA	162308433	162308532	27.88	+	.	ID=RF00001.24;Name=RF00001;Alias=5S_rRNA;Note=AL512785.7/25878-25977
chr1	Rfam	ncRNA	162312336	162312430	105.12	+	.	ID=RF00969.1;Name=RF00969;Alias=miRNA;Note=AL512785.7/29781-29875
chr1	Rfam	ncRNA	162345814	162345920	54.86	+	.	ID=RF01045.54;Name=RF01045;Alias=miRNA;Note=AL512785.7/63259-63365
chr1	Rfam	ncRNA	162582207	162582284	31.78	+	.	ID=RF01061.159;Name=RF01061;Alias=miRNA;Note=AL596325.5/80851-80928
chr1	Rfam	ncRNA	162747520	162747802	65.68	+	.	ID=RF00017.68;Name=RF00017;Alias=SRP_euk_arch;Note=AL445197.4/95394-95676
chr1	Rfam	ncRNA	162915865	162915949	72.97	-	.	ID=RF01061.160;Name=RF01061;Alias=miRNA;Note=AL392003.11/43092-43176
chr1	Rfam	ncRNA	163438286	163438395	38.99	-	.	ID=RF00001.25;Name=RF00001;Alias=5S_rRNA;Note=AL513307.10/13794-13685
chr1	Rfam	ncRNA	163479274	163479385	36.17	+	.	ID=RF00001.26;Name=RF00001;Alias=5S_rRNA;Note=AL513307.10/54673-54784
chr1	Rfam	ncRNA	163703590	163703669	60.99	-	.	ID=RF01061.161;Name=RF01061;Alias=miRNA;Note=AL663121.1/13624-13545
chr1	Rfam	ncRNA	163892907	163893109	72.62	+	.	ID=RF00012.7;Name=RF00012;Alias=U3;Note=AL358875.13/84287-84489
chr1	Rfam	ncRNA	164320510	164320625	74.33	+	.	ID=RF00020.6;Name=RF00020;Alias=U5;Note=AL357512.15/42294-42179
chr1	Rfam	ncRNA	164509419	164509458	38.43	-	.	ID=RF00066.19;Name=RF00066;Alias=U7;Note=AL357132.10/75704-75665
chr1	Rfam	ncRNA	164608802	164608908	79.82	+	.	ID=RF00026.88;Name=RF00026;Alias=U6;Note=AL391001.12/128035-127929
chr1	Rfam	ncRNA	164644577	164644659	58.63	-	.	ID=RF01061.162;Name=RF01061;Alias=miRNA;Note=AL391001.12/92178-92260
chr1	Rfam	ncRNA	164701790	164701872	78.94	-	.	ID=RF01061.163;Name=RF01061;Alias=miRNA;Note=AL391001.12/34965-35047
chr1	Rfam	ncRNA	164800054	164800157	51.39	-	.	ID=RF01045.55;Name=RF01045;Alias=miRNA;Note=AL357568.14/65321-65218
chr1	Rfam	ncRNA	164823468	164823569	48.31	+	.	ID=RF00019.57;Name=RF00019;Alias=Y_RNA;Note=AL390119.25/19273-19374
chr1	Rfam	ncRNA	164949272	164949374	76.84	-	.	ID=RF00026.89;Name=RF00026;Alias=U6;Note=AL390119.25/145179-145077
chr1	Rfam	ncRNA	164953142	164953226	70.98	-	.	ID=RF01061.164;Name=RF01061;Alias=miRNA;Note=AL390119.25/149031-148947
chr1	Rfam	ncRNA	165041710	165041781	35.73	-	.	ID=RF01169.2;Name=RF01169;Alias=snoRNA;Note=AL360088.5/121910-121981
chr1	Rfam	ncRNA	165566150	165566222	37.02	+	.	ID=RF00005.138;Name=RF00005;Alias=tRNA;Note=AL356441.16/23754-23826
chr1	Rfam	ncRNA	165631822	165631924	54.08	-	.	ID=RF00019.58;Name=RF00019;Alias=Y_RNA;Note=AL451074.13/15614-15512
chr1	Rfam	ncRNA	165955608	165955673	68.78	+	.	ID=RF00994.108;Name=RF00994;Alias=miRNA;Note=AL606495.6/55215-55280
chr1	Rfam	ncRNA	166011481	166011587	52.91	+	.	ID=RF00001.27;Name=RF00001;Alias=5S_rRNA;Note=AL606495.6/111088-111194
chr1	Rfam	ncRNA	166142531	166142632	49.97	+	.	ID=RF01045.56;Name=RF01045;Alias=miRNA;Note=AL596087.11/53289-53390
chr1	Rfam	ncRNA	166178531	166178633	61.19	+	.	ID=RF00998.35;Name=RF00998;Alias=miRNA;Note=AL596087.11/89289-89391
chr1	Rfam	ncRNA	166352590	166352682	48.45	-	.	ID=RF01045.57;Name=RF01045;Alias=miRNA;Note=AL390115.18/84722-84630
chr1	Rfam	ncRNA	166969686	166969751	46.94	+	.	ID=RF00994.109;Name=RF00994;Alias=miRNA;Note=AL158837.14/17178-17243
chr1	Rfam	ncRNA	166975196	166975314	77.82	+	.	ID=RF00001.28;Name=RF00001;Alias=5S_rRNA;Note=AL158837.14/22688-22806
chr1	Rfam	ncRNA	166994657	166994758	62.43	-	.	ID=RF00998.36;Name=RF00998;Alias=miRNA;Note=AL158837.14/42250-42149
chr1	Rfam	ncRNA	167010672	167010773	89.61	+	.	ID=RF01210.29;Name=RF01210;Alias=snoRNA;Note=AL158837.14/58164-58265
chr1	Rfam	ncRNA	167054815	167054916	53.44	-	.	ID=RF01045.58;Name=RF01045;Alias=miRNA;Note=AL158837.14/102408-102307
chr1	Rfam	ncRNA	167201368	167201460	32.98	+	.	ID=RF01029.24;Name=RF01029;Alias=miRNA;Note=AL451050.8/102011-102103
chr1	Rfam	regulatory_region	167290565	167290846	42.64	-	.	ID=RF01417.18;Name=RF01417;Alias=RSV_RNA;Note=AL136984.20/71073-70792
chr1	Rfam	ncRNA	167555671	167555722	48.20	+	.	ID=RF00951.70;Name=RF00951;Alias=miRNA;Note=AL031733.3/112764-112713
chr1	Rfam	ncRNA	167683962	167684033	53.88	+	.	ID=RF00005.139;Name=RF00005;Alias=tRNA;Note=AL356532.9/15628-15699
chr1	Rfam	ncRNA	167684725	167684796	53.79	-	.	ID=RF00005.140;Name=RF00005;Alias=tRNA;Note=AL356532.9/16462-16391
chr1	Rfam	ncRNA	167967897	167967963	62.92	-	.	ID=RF00994.110;Name=RF00994;Alias=miRNA;Note=AL031287.3/50529-50463
chr1	Rfam	ncRNA	168150778	168150848	46.77	-	.	ID=RF01061.165;Name=RF01061;Alias=miRNA;Note=AL021397.1/35001-35071
chr1	Rfam	ncRNA	168175264	168175328	57.74	-	.	ID=RF00994.111;Name=RF00994;Alias=miRNA;Note=AL021397.1/10521-10585
chr1	Rfam	ncRNA	168232613	168232719	90.98	-	.	ID=RF00026.90;Name=RF00026;Alias=U6;Note=AL009051.1/59345-59451
chr1	Rfam	ncRNA	168275956	168276052	64.00	-	.	ID=RF01045.59;Name=RF01045;Alias=miRNA;Note=AL009051.1/16012-16108
chr1	Rfam	ncRNA	168279630	168279733	55.57	+	.	ID=RF01045.60;Name=RF01045;Alias=miRNA;Note=AL009051.1/12434-12331
chr1	Rfam	ncRNA	168326401	168326495	34.85	-	.	ID=RF01029.25;Name=RF01029;Alias=miRNA;Note=AL022100.13/34532-34438
chr1	Rfam	ncRNA	168344782	168344852	97.57	+	.	ID=RF01004.1;Name=RF01004;Alias=miRNA;Note=AL022100.13/52819-52889
chr1	Rfam	ncRNA	168469560	168469622	45.78	-	.	ID=RF00994.112;Name=RF00994;Alias=miRNA;Note=AL023755.5/3537-3599
chr1	Rfam	ncRNA	168537105	168537194	63.04	+	.	ID=RF01061.166;Name=RF01061;Alias=miRNA;Note=AL031736.16/53061-53150
chr1	Rfam	ncRNA	168632904	168632969	62.55	+	.	ID=RF00994.113;Name=RF00994;Alias=miRNA;Note=AL356573.18/1540-1605
chr1	Rfam	ncRNA	168717037	168717120	73.38	+	.	ID=RF01061.167;Name=RF01061;Alias=miRNA;Note=AL049798.7/65828-65911
chr1	Rfam	ncRNA	169716848	169716913	50.82	-	.	ID=RF00994.114;Name=RF00994;Alias=miRNA;Note=AL021940.1/76397-76332
chr1	Rfam	ncRNA	169828897	169829193	109.14	+	.	ID=RF00017.69;Name=RF00017;Alias=SRP_euk_arch;Note=AL031297.4/56290-55994
chr1	Rfam	ncRNA	169927085	169927387	116.36	-	.	ID=RF00017.70;Name=RF00017;Alias=SRP_euk_arch;Note=AL121714.33/38524-38222
chr1	Rfam	ncRNA	170091658	170091752	56.48	+	.	ID=RF01061.168;Name=RF01061;Alias=miRNA;Note=AL445203.23/7876-7970
chr1	Rfam	ncRNA	170303519	170303603	50.11	+	.	ID=RF01061.169;Name=RF01061;Alias=miRNA;Note=AL354699.11/47294-47378
chr1	Rfam	ncRNA	170423288	170423381	27.41	+	.	ID=RF01037.2;Name=RF01037;Alias=miRNA;Note=AL354732.30/87580-87673
chr1	Rfam	ncRNA	170819209	170819275	30.95	-	.	ID=RF01061.170;Name=RF01061;Alias=miRNA;Note=AL031285.1/70351-70285
chr1	Rfam	ncRNA	170966567	170966668	50.09	-	.	ID=RF01045.61;Name=RF01045;Alias=miRNA;Note=BX284613.3/15161-15060
chr1	Rfam	ncRNA	171164455	171164560	48.45	+	.	ID=RF01045.62;Name=RF01045;Alias=miRNA;Note=AL021026.1/108372-108477
chr1	Rfam	ncRNA	171223045	171223161	52.32	-	.	ID=RF00019.59;Name=RF00019;Alias=Y_RNA;Note=AL445673.9/7003-6887
chr1	Rfam	ncRNA	171387783	171387889	81.70	-	.	ID=RF00026.91;Name=RF00026;Alias=U6;Note=AL049762.20/29472-29366
chr1	Rfam	ncRNA	171451046	171451148	96.78	+	.	ID=RF01210.30;Name=RF01210;Alias=snoRNA;Note=AL049762.20/92629-92731
chr1	Rfam	ncRNA	171461550	171461858	93.98	+	.	ID=RF00017.71;Name=RF00017;Alias=SRP_euk_arch;Note=AL021579.2/2658-2966
chr1	Rfam	ncRNA	171488955	171489052	65.72	-	.	ID=RF00026.92;Name=RF00026;Alias=U6;Note=AL021579.2/30160-30063
chr1	Rfam	ncRNA	171568654	171568719	55.79	+	.	ID=RF00994.115;Name=RF00994;Alias=miRNA;Note=Z98750.1/9975-10040
chr1	Rfam	ncRNA	171737210	171737315	51.39	+	.	ID=RF00601.1;Name=RF00601;Alias=scaRNA;Note=AL135931.9/287-392
chr1	Rfam	ncRNA	171783652	171783766	21.69	+	.	ID=RF00019.60;Name=RF00019;Alias=Y_RNA;Note=AL031864.1/35752-35866
chr1	Rfam	ncRNA	171964792	171964994	28.45	+	.	ID=RF00100.13;Name=RF00100;Alias=7SK;Note=AL121984.14/101689-101891
chr1	Rfam	ncRNA	172107938	172108047	124.22	-	.	ID=RF00660.1;Name=RF00660;Alias=miRNA;Note=AL137157.7/13519-13410
chr1	Rfam	ncRNA	172113675	172113774	101.95	-	.	ID=RF00144.1;Name=RF00144;Alias=miRNA;Note=AL137157.7/19246-19147
chr1	Rfam	ncRNA	172261793	172261859	45.32	+	.	ID=RF01061.171;Name=RF01061;Alias=miRNA;Note=AL133514.7/15700-15766
chr1	Rfam	ncRNA	172335680	172335786	83.32	+	.	ID=RF00026.93;Name=RF00026;Alias=U6;Note=Z97195.1/163303-163197
chr1	Rfam	ncRNA	172428733	172428835	58.79	-	.	ID=RF00998.37;Name=RF00998;Alias=miRNA;Note=Z97195.1/70148-70250
chr1	Rfam	ncRNA	172582568	172582674	52.94	-	.	ID=RF00026.94;Name=RF00026;Alias=U6;Note=Z96050.1/31284-31178
chr1	Rfam	ncRNA	172598451	172598533	75.60	-	.	ID=RF01061.172;Name=RF01061;Alias=miRNA;Note=Z96050.1/47143-47061
chr1	Rfam	ncRNA	172670333	172670436	52.59	+	.	ID=RF01045.63;Name=RF01045;Alias=miRNA;Note=Z98043.1/33235-33338
chr1	Rfam	ncRNA	172679670	172679742	28.59	+	.	ID=RF00005.141;Name=RF00005;Alias=tRNA;Note=Z98043.1/42572-42644
chr1	Rfam	ncRNA	172894081	172894146	60.93	-	.	ID=RF00994.116;Name=RF00994;Alias=miRNA;Note=AL031599.1/153314-153379
chr1	Rfam	ncRNA	173250216	173250309	52.98	+	.	ID=RF01210.31;Name=RF01210;Alias=snoRNA;Note=AL022310.1/146103-146196
chr1	Rfam	ncRNA	173522343	173522408	49.97	+	.	ID=RF00994.117;Name=RF00994;Alias=miRNA;Note=AL139142.10/79071-79136
chr1	Rfam	ncRNA	173532540	173532621	76.46	-	.	ID=RF00736.2;Name=RF00736;Alias=miRNA;Note=AL139142.10/89349-89268
chr1	Rfam	ncRNA	173565433	173565535	60.28	+	.	ID=RF00998.38;Name=RF00998;Alias=miRNA;Note=AL139142.10/122161-122263
chr1	Rfam	ncRNA	173629236	173629339	97.05	-	.	ID=RF01210.32;Name=RF01210;Alias=snoRNA;Note=BX248409.5/28296-28193
chr1	Rfam	ncRNA	173760686	173761025	292.80	+	.	ID=RF00100.14;Name=RF00100;Alias=7SK;Note=AL109921.21/66120-66459
chr1	Rfam	ncRNA	173777627	173777760	45.24	+	.	ID=RF00019.61;Name=RF00019;Alias=Y_RNA;Note=AL109921.21/83061-83194
chr1	Rfam	ncRNA	173833284	173833360	98.03	-	.	ID=RF00136.2;Name=RF00136;Alias=snoRNA;Note=AL136170.14/6858-6782
chr1	Rfam	ncRNA	173833507	173833583	98.02	-	.	ID=RF00281.1;Name=RF00281;Alias=snoRNA;Note=AL136170.14/7081-7005
chr1	Rfam	ncRNA	173833966	173834043	31.67	-	.	ID=RF00591.1;Name=RF00591;Alias=snoRNA;Note=AL136170.14/7541-7464
chr1	Rfam	ncRNA	173833965	173834046	66.87	-	.	ID=RF00309.1;Name=RF00309;Alias=snoRNA;Note=AL136170.14/7544-7463
chr1	Rfam	ncRNA	173834486	173834570	78.46	-	.	ID=RF00152.1;Name=RF00152;Alias=snoRNA;Note=AL136170.14/8068-7984
chr1	Rfam	ncRNA	173834760	173834824	87.11	-	.	ID=RF00592.1;Name=RF00592;Alias=snoRNA;Note=AL136170.14/8322-8258
chr1	Rfam	ncRNA	173835106	173835166	86.39	-	.	ID=RF00287.1;Name=RF00287;Alias=snoRNA;Note=AL136170.14/8664-8604
chr1	Rfam	ncRNA	173835439	173835506	90.23	-	.	ID=RF00591.2;Name=RF00591;Alias=snoRNA;Note=AL136170.14/9004-8937
chr1	Rfam	ncRNA	173835772	173835853	52.94	-	.	ID=RF00069.1;Name=RF00069;Alias=snoRNA;Note=AL136170.14/9351-9270
chr1	Rfam	ncRNA	173836017	173836076	79.29	-	.	ID=RF00612.1;Name=RF00612;Alias=snoRNA;Note=AL136170.14/9574-9515
chr1	Rfam	ncRNA	173836809	173836888	97.45	-	.	ID=RF00284.1;Name=RF00284;Alias=snoRNA;Note=AL136170.14/10386-10307
chr1	Rfam	ncRNA	173938456	173938574	68.81	-	.	ID=RF00001.29;Name=RF00001;Alias=5S_rRNA;Note=AL136170.14/112072-111954
chr1	Rfam	ncRNA	174005321	174005364	35.10	-	.	ID=RF00951.71;Name=RF00951;Alias=miRNA;Note=AL121983.13/49521-49478
chr1	Rfam	ncRNA	174064379	174064440	61.27	-	.	ID=RF00066.20;Name=RF00066;Alias=U7;Note=AL121983.13/108597-108536
chr1	Rfam	ncRNA	174068383	174068448	72.44	-	.	ID=RF00994.118;Name=RF00994;Alias=miRNA;Note=AL121983.13/112605-112540
chr1	Rfam	ncRNA	174101459	174101553	43.58	-	.	ID=RF01029.26;Name=RF01029;Alias=miRNA;Note=AL121983.13/145710-145616
chr1	Rfam	ncRNA	174169267	174169368	95.90	-	.	ID=RF01210.33;Name=RF01210;Alias=snoRNA;Note=AL031286.2/48189-48088
chr1	Rfam	ncRNA	174181437	174181507	47.77	+	.	ID=RF01061.173;Name=RF01061;Alias=miRNA;Note=AL031286.2/60258-60328
chr1	Rfam	ncRNA	174317407	174317490	88.80	-	.	ID=RF01061.174;Name=RF01061;Alias=miRNA;Note=AL022400.8/127641-127558
chr1	Rfam	ncRNA	174448246	174448349	65.96	+	.	ID=RF01045.64;Name=RF01045;Alias=miRNA;Note=AL031278.1/13388-13491
chr1	Rfam	ncRNA	174965661	174965766	53.28	+	.	ID=RF00026.95;Name=RF00026;Alias=U6;Note=Z99127.2/107001-107106
chr1	Rfam	ncRNA	174991615	174991716	71.63	-	.	ID=RF00019.62;Name=RF00019;Alias=Y_RNA;Note=Z99297.1/92260-92361
chr1	Rfam	ncRNA	175637101	175637206	54.39	-	.	ID=RF01045.65;Name=RF01045;Alias=miRNA;Note=AL023285.1/4874-4769
chr1	Rfam	ncRNA	175640761	175640812	39.19	-	.	ID=RF00951.72;Name=RF00951;Alias=miRNA;Note=AL023285.1/8480-8429
chr1	Rfam	ncRNA	175815927	175815978	34.93	+	.	ID=RF00951.73;Name=RF00951;Alias=miRNA;Note=AL139411.11/78243-78294
chr1	Rfam	ncRNA	175937534	175937676	151.64	-	.	ID=RF00565.1;Name=RF00565;Alias=scaRNA;Note=AL590723.13/6270-6128
chr1	Rfam	ncRNA	175956508	175956577	30.93	+	.	ID=RF01061.175;Name=RF01061;Alias=miRNA;Note=AL590723.13/25102-25171
chr1	Rfam	ncRNA	176139103	176139168	70.09	-	.	ID=RF00994.119;Name=RF00994;Alias=miRNA;Note=AL359265.8/20997-20932
chr1	Rfam	ncRNA	176186677	176186738	39.30	+	.	ID=RF00066.21;Name=RF00066;Alias=U7;Note=AL359265.8/68506-68567
chr1	Rfam	ncRNA	176212998	176213165	47.91	-	.	ID=RF00004.7;Name=RF00004;Alias=U2;Note=AL359265.8/94994-94827
chr1	Rfam	ncRNA	176387911	176388012	59.38	+	.	ID=RF00998.39;Name=RF00998;Alias=miRNA;Note=AL591043.11/115935-116036
chr1	Rfam	ncRNA	176502831	176502927	51.35	+	.	ID=RF01045.66;Name=RF01045;Alias=miRNA;Note=AL031734.9/80018-80114
chr1	Rfam	ncRNA	176701764	176701856	53.33	-	.	ID=RF01045.67;Name=RF01045;Alias=miRNA;Note=AL139282.10/42001-41909
chr1	Rfam	ncRNA	176894516	176894618	54.27	-	.	ID=RF01045.68;Name=RF01045;Alias=miRNA;Note=AL022145.1/110807-110909
chr1	Rfam	ncRNA	176998499	176998581	102.24	-	.	ID=RF00861.1;Name=RF00861;Alias=miRNA;Note=AL022145.1/6844-6926
chr1	Rfam	ncRNA	177080514	177080616	59.34	+	.	ID=RF01045.69;Name=RF01045;Alias=miRNA;Note=AL021398.1/111641-111539
chr1	Rfam	ncRNA	177155499	177155583	66.18	-	.	ID=RF01061.176;Name=RF01061;Alias=miRNA;Note=AL021398.1/36572-36656
chr1	Rfam	ncRNA	177204256	177204360	55.22	-	.	ID=RF01045.70;Name=RF01045;Alias=miRNA;Note=AL022143.1/88109-88213
chr1	Rfam	ncRNA	177229449	177229514	73.96	+	.	ID=RF00994.120;Name=RF00994;Alias=miRNA;Note=AL022143.1/63020-62955
chr1	Rfam	ncRNA	177522009	177522091	78.61	-	.	ID=RF01061.177;Name=RF01061;Alias=miRNA;Note=AL122019.28/80250-80168
chr1	Rfam	ncRNA	177759216	177759298	73.04	+	.	ID=RF01061.178;Name=RF01061;Alias=miRNA;Note=AL662888.5/2491-2573
chr1	Rfam	ncRNA	178351838	178351918	47.86	-	.	ID=RF01061.179;Name=RF01061;Alias=miRNA;Note=AL365357.12/73630-73550
chr1	Rfam	ncRNA	178432829	178432899	51.39	-	.	ID=RF01061.180;Name=RF01061;Alias=miRNA;Note=AL035702.7/33649-33719
chr1	Rfam	regulatory_region	178526892	178527176	44.91	-	.	ID=RF01417.19;Name=RF01417;Alias=RSV_RNA;Note=AL513013.12/62629-62345
chr1	Rfam	ncRNA	178530048	178530164	41.85	+	.	ID=RF00001.30;Name=RF00001;Alias=5S_rRNA;Note=AL513013.12/65501-65617
chr1	Rfam	ncRNA	178722789	178722907	60.69	-	.	ID=RF00092.3;Name=RF00092;Alias=snoRNA;Note=AL162255.17/24761-24643
chr1	Rfam	ncRNA	179013955	179014057	61.02	+	.	ID=RF00998.40;Name=RF00998;Alias=miRNA;Note=AL139132.16/79086-79188
chr1	Rfam	ncRNA	179119711	179119776	47.45	+	.	ID=RF00994.121;Name=RF00994;Alias=miRNA;Note=AL512326.25/24988-25053
chr1	Rfam	ncRNA	179165608	179165714	66.14	+	.	ID=RF00272.1;Name=RF00272;Alias=snoRNA;Note=AL512326.25/70885-70991
chr1	Rfam	ncRNA	179170622	179170762	145.71	+	.	ID=RF00272.2;Name=RF00272;Alias=snoRNA;Note=AL512326.25/75899-76039
chr1	Rfam	ncRNA	179333448	179333743	58.62	+	.	ID=RF00017.72;Name=RF00017;Alias=SRP_euk_arch;Note=AL451075.15/47596-47891
chr1	Rfam	ncRNA	179345518	179345611	36.15	+	.	ID=RF01029.27;Name=RF01029;Alias=miRNA;Note=AL451075.15/59666-59759
chr1	Rfam	ncRNA	179545403	179545484	43.37	+	.	ID=RF00020.7;Name=RF00020;Alias=U5;Note=AL160286.16/107614-107695
chr1	Rfam	ncRNA	179679388	179679471	76.41	-	.	ID=RF01061.181;Name=RF01061;Alias=miRNA;Note=AL359853.18/3642-3559
chr1	Rfam	ncRNA	179869397	179869697	147.43	+	.	ID=RF00017.73;Name=RF00017;Alias=SRP_euk_arch;Note=AL353708.10/20637-20937
chr1	Rfam	ncRNA	180005347	180005414	48.44	+	.	ID=RF00994.122;Name=RF00994;Alias=miRNA;Note=AL590632.5/68462-68529
chr1	Rfam	ncRNA	180066006	180066110	58.94	+	.	ID=RF01045.71;Name=RF01045;Alias=miRNA;Note=AL390718.11/46797-46901
chr1	Rfam	ncRNA	180184276	180184348	41.32	-	.	ID=RF00005.142;Name=RF00005;Alias=tRNA;Note=AL390718.11/165139-165067
chr1	Rfam	ncRNA	180318293	180318386	61.00	-	.	ID=RF00026.96;Name=RF00026;Alias=U6;Note=AL445469.4/11346-11253
chr1	Rfam	ncRNA	180380304	180380368	60.23	+	.	ID=RF00994.123;Name=RF00994;Alias=miRNA;Note=AL445469.4/73264-73328
chr1	Rfam	ncRNA	180435536	180435594	29.23	-	.	ID=RF01061.182;Name=RF01061;Alias=miRNA;Note=AL445469.4/128554-128496
chr1	Rfam	ncRNA	180488152	180488255	76.06	-	.	ID=RF00019.63;Name=RF00019;Alias=Y_RNA;Note=AL358354.16/53711-53608
chr1	Rfam	ncRNA	180533441	180533492	28.38	-	.	ID=RF00951.74;Name=RF00951;Alias=miRNA;Note=AL358354.16/98948-98897
chr1	Rfam	ncRNA	180686986	180687069	78.39	+	.	ID=RF01061.183;Name=RF01061;Alias=miRNA;Note=AL358434.16/120382-120465
chr1	Rfam	ncRNA	180727858	180727953	82.03	+	.	ID=RF00026.97;Name=RF00026;Alias=U6;Note=AL358434.16/161254-161349
chr1	Rfam	ncRNA	180782961	180783030	34.13	-	.	ID=RF01061.184;Name=RF01061;Alias=miRNA;Note=AL590085.4/38057-37988
chr1	Rfam	ncRNA	181392044	181392114	26.21	+	.	ID=RF00005.143;Name=RF00005;Alias=tRNA;Note=AL160059.7/42346-42416
chr1	Rfam	ncRNA	181456007	181456111	67.23	-	.	ID=RF01045.72;Name=RF01045;Alias=miRNA;Note=AL160059.7/106413-106309
chr1	Rfam	ncRNA	181533471	181533536	62.97	-	.	ID=RF00994.124;Name=RF00994;Alias=miRNA;Note=AL356500.14/9830-9895
chr1	Rfam	ncRNA	181740702	181740780	31.45	+	.	ID=RF00001.31;Name=RF00001;Alias=5S_rRNA;Note=AL161734.12/10116-10194
chr1	Rfam	ncRNA	181808608	181808909	159.00	-	.	ID=RF00100.15;Name=RF00100;Alias=7SK;Note=AL161734.12/78323-78022
chr1	Rfam	ncRNA	182149582	182149664	60.96	+	.	ID=RF01061.185;Name=RF01061;Alias=miRNA;Note=AL390856.9/57628-57710
chr1	Rfam	ncRNA	182198752	182198803	31.36	+	.	ID=RF01061.186;Name=RF01061;Alias=miRNA;Note=AL390856.9/106798-106849
chr1	Rfam	ncRNA	182296203	182296309	85.83	+	.	ID=RF00026.98;Name=RF00026;Alias=U6;Note=AL513480.21/62535-62641
chr1	Rfam	ncRNA	182298916	182298968	46.00	+	.	ID=RF00951.75;Name=RF00951;Alias=miRNA;Note=AL513480.21/65248-65300
chr1	Rfam	ncRNA	182531035	182531084	45.48	-	.	ID=RF00951.76;Name=RF00951;Alias=miRNA;Note=AL138776.10/68534-68485
chr1	Rfam	ncRNA	182724788	182724892	58.10	+	.	ID=RF01045.73;Name=RF01045;Alias=miRNA;Note=AL513344.15/16742-16846
chr1	Rfam	ncRNA	182762948	182763038	31.63	-	.	ID=RF01029.28;Name=RF01029;Alias=miRNA;Note=AL513344.15/54992-54902
chr1	Rfam	ncRNA	182878651	182878758	47.54	-	.	ID=RF01029.29;Name=RF01029;Alias=miRNA;Note=AL662837.2/26744-26637
chr1	Rfam	ncRNA	182913500	182913625	39.91	-	.	ID=RF00001.32;Name=RF00001;Alias=5S_rRNA;Note=AL450304.33/21349-21224
chr1	Rfam	ncRNA	182929015	182929130	52.44	-	.	ID=RF00989.2;Name=RF00989;Alias=miRNA;Note=AL450304.33/36854-36739
chr1	Rfam	ncRNA	182951347	182951453	112.40	-	.	ID=RF00026.99;Name=RF00026;Alias=U6;Note=AL450304.33/59177-59071
chr1	Rfam	ncRNA	183479819	183479899	57.73	+	.	ID=RF01061.187;Name=RF01061;Alias=miRNA;Note=AL137800.12/11228-11308
chr1	Rfam	ncRNA	183752468	183752549	49.29	-	.	ID=RF01061.188;Name=RF01061;Alias=miRNA;Note=AL590422.15/71786-71705
chr1	Rfam	ncRNA	183758960	183759042	78.41	+	.	ID=RF01061.189;Name=RF01061;Alias=miRNA;Note=AL590422.15/78197-78279
chr1	Rfam	ncRNA	183810414	183810465	41.45	-	.	ID=RF00951.77;Name=RF00951;Alias=miRNA;Note=AL590422.15/129702-129651
chr1	Rfam	ncRNA	183837592	183837699	51.98	-	.	ID=RF01045.74;Name=RF01045;Alias=miRNA;Note=AL590422.15/156936-156829
chr1	Rfam	ncRNA	184046990	184047053	68.60	+	.	ID=RF00994.125;Name=RF00994;Alias=miRNA;Note=AL158011.13/22692-22755
chr1	Rfam	ncRNA	184140848	184140957	45.07	-	.	ID=RF00019.64;Name=RF00019;Alias=Y_RNA;Note=AL158011.13/116659-116550
chr1	Rfam	ncRNA	184159079	184159161	74.64	-	.	ID=RF01061.190;Name=RF01061;Alias=miRNA;Note=AL158011.13/134863-134781
chr1	Rfam	ncRNA	184234408	184234471	69.03	+	.	ID=RF00994.126;Name=RF00994;Alias=miRNA;Note=AL354657.12/43062-43125
chr1	Rfam	ncRNA	184284792	184284899	59.14	+	.	ID=RF00019.65;Name=RF00019;Alias=Y_RNA;Note=AL445228.13/35387-35494
chr1	Rfam	ncRNA	184304792	184305081	97.63	+	.	ID=RF00017.74;Name=RF00017;Alias=SRP_euk_arch;Note=AL445228.13/55387-55676
chr1	Rfam	ncRNA	184398892	184398946	55.46	+	.	ID=RF00951.78;Name=RF00951;Alias=miRNA;Note=AL078645.31/35235-35289
chr1	Rfam	ncRNA	184749195	184749293	65.53	-	.	ID=RF01061.191;Name=RF01061;Alias=miRNA;Note=AL096819.17/106231-106133
chr1	Rfam	ncRNA	184790562	184790623	79.37	-	.	ID=RF00066.22;Name=RF00066;Alias=U7;Note=AL136086.9/13373-13312
chr1	Rfam	ncRNA	184984083	184984199	52.13	-	.	ID=RF00001.33;Name=RF00001;Alias=5S_rRNA;Note=AL109865.36/75630-75514
chr1	Rfam	ncRNA	185220445	185220543	58.76	+	.	ID=RF00019.66;Name=RF00019;Alias=Y_RNA;Note=AL356273.14/26588-26686
chr1	Rfam	ncRNA	185227043	185227147	58.46	-	.	ID=RF00019.67;Name=RF00019;Alias=Y_RNA;Note=AL356273.14/33290-33186
chr1	Rfam	ncRNA	185235667	185235759	23.72	+	.	ID=RF00019.68;Name=RF00019;Alias=Y_RNA;Note=AL356273.14/41810-41902
chr1	Rfam	ncRNA	185403376	185403437	45.07	+	.	ID=RF00066.23;Name=RF00066;Alias=U7;Note=AL117347.10/6251-6312
chr1	Rfam	regulatory_region	185553433	185553720	66.86	-	.	ID=RF01417.20;Name=RF01417;Alias=RSV_RNA;Note=AL133383.10/92304-92017
chr1	Rfam	ncRNA	185599560	185599660	59.83	-	.	ID=RF00019.69;Name=RF00019;Alias=Y_RNA;Note=AL133383.10/138244-138144
chr1	Rfam	ncRNA	185603205	185603314	39.94	-	.	ID=RF00019.70;Name=RF00019;Alias=Y_RNA;Note=AL133383.10/141898-141789
chr1	Rfam	ncRNA	185622184	185622264	55.75	+	.	ID=RF01061.192;Name=RF01061;Alias=miRNA;Note=AL133383.10/160768-160848
chr1	Rfam	ncRNA	185636133	185636234	54.62	+	.	ID=RF01045.75;Name=RF01045;Alias=miRNA;Note=AL133383.10/174717-174818
chr1	Rfam	ncRNA	186117258	186117323	48.28	-	.	ID=RF00994.127;Name=RF00994;Alias=miRNA;Note=AL133553.9/181710-181775
chr1	Rfam	ncRNA	186280957	186281060	77.06	-	.	ID=RF00026.100;Name=RF00026;Alias=U6;Note=AL133553.9/17973-18076
chr1	Rfam	ncRNA	186341760	186341865	42.94	+	.	ID=RF00001.34;Name=RF00001;Alias=5S_rRNA;Note=AL596220.9/44728-44833
chr1	Rfam	ncRNA	186396483	186396548	55.74	-	.	ID=RF00994.128;Name=RF00994;Alias=miRNA;Note=AL596220.9/99516-99451
chr1	Rfam	ncRNA	186554201	186554282	54.91	-	.	ID=RF01061.193;Name=RF01061;Alias=miRNA;Note=AL096803.8/119779-119698
chr1	Rfam	ncRNA	186702749	186702814	58.86	-	.	ID=RF00994.129;Name=RF00994;Alias=miRNA;Note=AL022241.2/81319-81384
chr1	Rfam	ncRNA	187079392	187079484	48.93	+	.	ID=RF01045.76;Name=RF01045;Alias=miRNA;Note=AL096802.11/50334-50426
chr1	Rfam	ncRNA	187393880	187393938	29.90	-	.	ID=RF01061.194;Name=RF01061;Alias=miRNA;Note=AL391706.9/48529-48471
chr1	Rfam	ncRNA	187495044	187495126	54.45	+	.	ID=RF01061.195;Name=RF01061;Alias=miRNA;Note=AL357559.16/7873-7955
chr1	Rfam	ncRNA	188116537	188116608	55.63	+	.	ID=RF01061.196;Name=RF01061;Alias=miRNA;Note=AL136372.8/131121-131192
chr1	Rfam	ncRNA	188124970	188125311	167.93	-	.	ID=RF00100.16;Name=RF00100;Alias=7SK;Note=AL136372.8/139895-139554
chr1	Rfam	ncRNA	188398563	188398614	43.96	-	.	ID=RF00951.79;Name=RF00951;Alias=miRNA;Note=BX284929.4/55513-55462
chr1	Rfam	ncRNA	189861573	189861654	58.48	-	.	ID=RF01061.197;Name=RF01061;Alias=miRNA;Note=AL591504.5/61455-61374
chr1	Rfam	ncRNA	190244511	190244614	54.92	+	.	ID=RF01045.77;Name=RF01045;Alias=miRNA;Note=AL354771.14/70672-70775
chr1	Rfam	ncRNA	190342903	190342997	37.00	+	.	ID=RF01061.198;Name=RF01061;Alias=miRNA;Note=AL391645.10/20869-20963
chr1	Rfam	ncRNA	190807373	190807455	55.87	-	.	ID=RF01061.199;Name=RF01061;Alias=miRNA;Note=AL391098.17/17443-17361
chr1	Rfam	ncRNA	191374582	191374633	47.39	+	.	ID=RF00951.80;Name=RF00951;Alias=miRNA;Note=AL359835.10/16934-16985
chr1	Rfam	ncRNA	192120767	192120825	36.23	+	.	ID=RF01061.200;Name=RF01061;Alias=miRNA;Note=AL596342.3/123047-123105
chr1	Rfam	ncRNA	192527315	192527380	69.72	-	.	ID=RF00994.130;Name=RF00994;Alias=miRNA;Note=AL136987.11/73657-73592
chr1	Rfam	ncRNA	192844816	192845115	144.09	-	.	ID=RF00100.17;Name=RF00100;Alias=7SK;Note=AL035407.15/93174-92875
chr1	Rfam	ncRNA	193026411	193026545	152.65	-	.	ID=RF01233.1;Name=RF01233;Alias=snoRNA;Note=AL136370.4/64204-64338
chr1	Rfam	ncRNA	193313135	193313192	46.62	-	.	ID=RF01061.201;Name=RF01061;Alias=miRNA;Note=AL358857.16/85860-85803
chr1	Rfam	ncRNA	193326498	193326549	29.31	-	.	ID=RF00951.81;Name=RF00951;Alias=miRNA;Note=AL358857.16/99217-99166
chr1	Rfam	ncRNA	193700988	193701074	28.58	-	.	ID=RF00012.8;Name=RF00012;Alias=U3;Note=AL160001.10/17789-17703
chr1	Rfam	ncRNA	193701417	193701506	37.04	-	.	ID=RF00012.9;Name=RF00012;Alias=U3;Note=AL160001.10/18221-18132
chr1	Rfam	ncRNA	193785791	193785851	47.07	-	.	ID=RF00994.131;Name=RF00994;Alias=miRNA;Note=AL157837.10/76804-76744
chr1	Rfam	ncRNA	193814984	193815065	59.59	+	.	ID=RF01061.202;Name=RF01061;Alias=miRNA;Note=AL157837.10/105937-106018
chr1	Rfam	ncRNA	194058561	194058638	34.62	-	.	ID=RF01061.203;Name=RF01061;Alias=miRNA;Note=AL136456.13/150382-150305
chr1	Rfam	ncRNA	194366347	194366412	45.38	-	.	ID=RF00994.132;Name=RF00994;Alias=miRNA;Note=AL513348.12/58418-58353
chr1	Rfam	ncRNA	194457233	194457335	52.14	-	.	ID=RF00026.101;Name=RF00026;Alias=U6;Note=AL513226.11/12700-12598
chr1	Rfam	ncRNA	194459186	194459250	53.46	+	.	ID=RF00994.133;Name=RF00994;Alias=miRNA;Note=AL513226.11/14551-14615
chr1	Rfam	ncRNA	194474414	194474473	50.32	+	.	ID=RF01061.204;Name=RF01061;Alias=miRNA;Note=AL592203.4/3062-3121
chr1	Rfam	ncRNA	194545542	194545607	46.84	+	.	ID=RF00994.134;Name=RF00994;Alias=miRNA;Note=AL592203.4/74190-74255
chr1	Rfam	ncRNA	195247208	195247291	37.92	-	.	ID=RF01061.205;Name=RF01061;Alias=miRNA;Note=AL161738.15/138209-138126
chr1	Rfam	ncRNA	195421214	195421296	60.13	-	.	ID=RF01061.206;Name=RF01061;Alias=miRNA;Note=AL138926.13/165370-165288
chr1	Rfam	ncRNA	195471065	195471121	52.46	-	.	ID=RF00994.135;Name=RF00994;Alias=miRNA;Note=AL358119.12/48033-47977
chr1	Rfam	ncRNA	195562235	195562301	59.44	-	.	ID=RF00994.136;Name=RF00994;Alias=miRNA;Note=AL358119.12/139213-139147
chr1	Rfam	ncRNA	195842442	195842507	75.40	-	.	ID=RF00994.137;Name=RF00994;Alias=miRNA;Note=AL592308.3/101945-101880
chr1	Rfam	ncRNA	195914015	195914112	34.93	+	.	ID=RF01061.207;Name=RF01061;Alias=miRNA;Note=AL645754.10/4870-4967
chr1	Rfam	ncRNA	196206776	196206827	47.11	-	.	ID=RF00951.82;Name=RF00951;Alias=miRNA;Note=AL139137.15/88550-88499
chr1	Rfam	ncRNA	197533173	197533238	55.09	+	.	ID=RF00994.138;Name=RF00994;Alias=miRNA;Note=AL139136.17/91783-91848
chr1	Rfam	ncRNA	197578794	197578880	66.63	-	.	ID=RF01061.208;Name=RF01061;Alias=miRNA;Note=AL139136.17/137490-137404
chr1	Rfam	ncRNA	197654770	197654870	55.62	-	.	ID=RF00019.71;Name=RF00019;Alias=Y_RNA;Note=AL365258.24/33884-33784
chr1	Rfam	ncRNA	197713044	197713106	50.64	-	.	ID=RF00994.139;Name=RF00994;Alias=miRNA;Note=AL365258.24/92120-92058
chr1	Rfam	ncRNA	198338430	198338512	59.86	-	.	ID=RF01061.209;Name=RF01061;Alias=miRNA;Note=AC093419.2/162509-162427
chr1	Rfam	ncRNA	198728635	198728686	62.58	+	.	ID=RF00951.83;Name=RF00951;Alias=miRNA;Note=AL355988.7/36331-36382
chr1	Rfam	ncRNA	198803499	198803584	77.49	-	.	ID=RF01061.210;Name=RF01061;Alias=miRNA;Note=AL136321.5/61886-61801
chr1	Rfam	ncRNA	198828192	198828267	84.47	-	.	ID=RF00076.1;Name=RF00076;Alias=miRNA;Note=AL136321.5/86569-86494
chr1	Rfam	ncRNA	198888423	198888488	57.78	+	.	ID=RF00994.140;Name=RF00994;Alias=miRNA;Note=AL136321.5/146725-146790
chr1	Rfam	ncRNA	198927496	198927561	54.53	-	.	ID=RF00994.141;Name=RF00994;Alias=miRNA;Note=AC096631.2/43381-43316
chr1	Rfam	ncRNA	199030488	199030590	59.59	-	.	ID=RF00998.41;Name=RF00998;Alias=miRNA;Note=AC105941.2/14237-14135
chr1	Rfam	ncRNA	199166213	199166295	71.40	-	.	ID=RF01061.211;Name=RF01061;Alias=miRNA;Note=AC105941.2/149942-149860
chr1	Rfam	ncRNA	199344506	199344571	47.35	+	.	ID=RF00994.142;Name=RF00994;Alias=miRNA;Note=AC099335.2/45689-45754
chr1	Rfam	ncRNA	199584326	199584408	67.81	+	.	ID=RF01061.212;Name=RF01061;Alias=miRNA;Note=AL450244.11/22337-22419
chr1	Rfam	ncRNA	199592124	199592228	66.56	+	.	ID=RF01045.78;Name=RF01045;Alias=miRNA;Note=AL450244.11/30135-30239
chr1	Rfam	ncRNA	199624103	199624161	46.10	-	.	ID=RF01061.213;Name=RF01061;Alias=miRNA;Note=AL450244.11/62172-62114
chr1	Rfam	ncRNA	199761203	199761297	73.05	+	.	ID=RF01061.214;Name=RF01061;Alias=miRNA;Note=AL596266.3/115390-115484
chr1	Rfam	ncRNA	199857287	199857389	81.81	+	.	ID=RF00026.102;Name=RF00026;Alias=U6;Note=AL445687.5/84995-85097
chr1	Rfam	ncRNA	199977633	199977735	71.29	-	.	ID=RF00026.103;Name=RF00026;Alias=U6;Note=AL591670.10/39335-39233
chr1	Rfam	ncRNA	199983817	199983923	96.97	-	.	ID=RF00026.104;Name=RF00026;Alias=U6;Note=AC096633.2/170797-170903
chr1	Rfam	ncRNA	200023189	200023293	59.00	+	.	ID=RF00026.105;Name=RF00026;Alias=U6;Note=AC096633.2/131531-131427
chr1	Rfam	ncRNA	200167031	200167133	56.89	+	.	ID=RF01045.79;Name=RF01045;Alias=miRNA;Note=AL590126.6/14312-14414
chr1	Rfam	ncRNA	200171242	200171303	38.63	-	.	ID=RF01061.215;Name=RF01061;Alias=miRNA;Note=AL590126.6/18584-18523
chr1	Rfam	ncRNA	200902473	200902575	85.67	-	.	ID=RF00026.106;Name=RF00026;Alias=U6;Note=AC099756.2/115568-115466
chr1	Rfam	ncRNA	201241128	201241232	53.06	-	.	ID=RF01045.80;Name=RF01045;Alias=miRNA;Note=AC119427.3/25122-25018
chr1	Rfam	ncRNA	201702534	201702633	81.13	+	.	ID=RF00026.107;Name=RF00026;Alias=U6;Note=AL645504.10/52135-52234
chr1	Rfam	ncRNA	201947589	201947723	157.99	+	.	ID=RF00156.2;Name=RF00156;Alias=snoRNA;Note=AC099676.2/79107-79241
chr1	Rfam	ncRNA	202166756	202166859	84.48	-	.	ID=RF01210.34;Name=RF01210;Alias=snoRNA;Note=AL356953.17/14750-14647
chr1	Rfam	ncRNA	202195472	202195501	32.90	+	.	ID=RF00066.24;Name=RF00066;Alias=U7;Note=AL356953.17/43363-43392
chr1	Rfam	ncRNA	202200792	202200892	81.48	+	.	ID=RF01210.35;Name=RF01210;Alias=snoRNA;Note=AL356953.17/48683-48783
chr1	Rfam	ncRNA	202243711	202243815	58.38	+	.	ID=RF01045.81;Name=RF01045;Alias=miRNA;Note=AL356953.17/91602-91706
chr1	Rfam	ncRNA	202379236	202379335	81.37	-	.	ID=RF00026.108;Name=RF00026;Alias=U6;Note=AL589762.16/51882-51783
chr1	Rfam	ncRNA	202496438	202496555	60.52	-	.	ID=RF00156.3;Name=RF00156;Alias=snoRNA;Note=AC099336.2/97013-96896
chr1	Rfam	ncRNA	202755653	202755745	62.31	-	.	ID=RF01061.216;Name=RF01061;Alias=miRNA;Note=AC098934.3/47787-47695
chr1	Rfam	ncRNA	202884008	202884108	44.57	-	.	ID=RF00019.72;Name=RF00019;Alias=Y_RNA;Note=AC096632.3/24134-24034
chr1	Rfam	ncRNA	202949633	202949698	60.49	-	.	ID=RF00994.143;Name=RF00994;Alias=miRNA;Note=AC096632.3/89724-89659
chr1	Rfam	ncRNA	202980266	202980368	62.88	+	.	ID=RF00998.42;Name=RF00998;Alias=miRNA;Note=AC096632.3/120292-120394
chr1	Rfam	ncRNA	203022690	203022795	52.41	+	.	ID=RF01045.82;Name=RF01045;Alias=miRNA;Note=AL451082.6/5177-5282
chr1	Rfam	ncRNA	203139825	203139929	49.20	-	.	ID=RF01045.83;Name=RF01045;Alias=miRNA;Note=AC105940.2/112162-112058
chr1	Rfam	ncRNA	203288124	203288227	87.78	-	.	ID=RF00026.109;Name=RF00026;Alias=U6;Note=AL359837.21/4489-4386
chr1	Rfam	ncRNA	203344331	203344396	58.95	-	.	ID=RF00994.144;Name=RF00994;Alias=miRNA;Note=AL359837.21/60658-60593
chr1	Rfam	ncRNA	203371090	203371144	50.64	-	.	ID=RF00951.84;Name=RF00951;Alias=miRNA;Note=AL359837.21/87406-87352
chr1	Rfam	ncRNA	203425709	203425795	58.73	-	.	ID=RF01061.217;Name=RF01061;Alias=miRNA;Note=AL391817.18/15300-15214
chr1	Rfam	ncRNA	203522010	203522059	25.26	-	.	ID=RF00951.85;Name=RF00951;Alias=miRNA;Note=AL391817.18/111564-111515
chr1	Rfam	ncRNA	203624270	203624335	64.43	+	.	ID=RF00994.145;Name=RF00994;Alias=miRNA;Note=AL513343.22/109889-109954
chr1	Rfam	ncRNA	203698709	203698833	130.83	+	.	ID=RF00599.2;Name=RF00599;Alias=snoRNA;Note=AC114402.2/38652-38776
chr1	Rfam	ncRNA	203968379	203968471	78.45	-	.	ID=RF01045.84;Name=RF01045;Alias=miRNA;Note=AC096645.2/104064-103972
chr1	Rfam	regulatory_region	204123950	204123986	58.61	-	.	ID=RF00180.1;Name=RF00180;Alias=REN-SRE;Note=AL592146.8/93701-93665
chr1	Rfam	ncRNA	204311656	204311760	50.33	+	.	ID=RF01045.85;Name=RF01045;Alias=miRNA;Note=AL592114.13/181509-181613
chr1	Rfam	ncRNA	204353614	204353697	70.68	+	.	ID=RF01061.218;Name=RF01061;Alias=miRNA;Note=AL606489.26/36444-36527
chr1	Rfam	ncRNA	204475655	204475727	70.48	+	.	ID=RF00005.144;Name=RF00005;Alias=tRNA;Note=AL606489.26/158485-158557
chr1	Rfam	ncRNA	204476158	204476230	70.48	-	.	ID=RF00005.145;Name=RF00005;Alias=tRNA;Note=AL606489.26/159060-158988
chr1	Rfam	ncRNA	204531541	204531649	78.64	-	.	ID=RF00001.35;Name=RF00001;Alias=5S_rRNA;Note=AL512306.16/84585-84693
chr1	Rfam	ncRNA	204622232	204622314	61.74	-	.	ID=RF01061.219;Name=RF01061;Alias=miRNA;Note=AL161793.9/8081-7999
chr1	Rfam	ncRNA	204676448	204676558	25.48	-	.	ID=RF00001.36;Name=RF00001;Alias=5S_rRNA;Note=AL161793.9/62325-62215
chr1	Rfam	ncRNA	204697119	204697234	63.28	+	.	ID=RF00601.2;Name=RF00601;Alias=scaRNA;Note=AL161793.9/82886-83001
chr1	Rfam	ncRNA	204809215	204809317	57.28	+	.	ID=RF01045.86;Name=RF01045;Alias=miRNA;Note=AC096675.2/97354-97456
chr1	Rfam	ncRNA	204873875	204873946	47.58	-	.	ID=RF01169.3;Name=RF01169;Alias=snoRNA;Note=AC096675.2/162085-162014
chr1	Rfam	ncRNA	205417437	205417527	92.64	-	.	ID=RF00246.1;Name=RF00246;Alias=miRNA;Note=AC098936.2/102185-102095
chr1	Rfam	ncRNA	205443271	205443343	58.87	+	.	ID=RF00005.146;Name=RF00005;Alias=tRNA;Note=AC098936.2/127929-128001
chr1	Rfam	ncRNA	205535844	205535927	51.52	+	.	ID=RF00004.8;Name=RF00004;Alias=U2;Note=AC096533.3/28126-28209
chr1	Rfam	ncRNA	205564169	205564275	74.38	+	.	ID=RF00026.110;Name=RF00026;Alias=U6;Note=AC096533.3/56451-56557
chr1	Rfam	ncRNA	205700349	205700480	109.17	-	.	ID=RF00139.1;Name=RF00139;Alias=snoRNA;Note=AC119673.3/58131-58000
chr1	Rfam	ncRNA	205744607	205744692	43.35	-	.	ID=RF01063.2;Name=RF01063;Alias=miRNA;Note=AC119673.3/102343-102258
chr1	Rfam	regulatory_region	205862791	205863069	52.08	+	.	ID=RF01417.21;Name=RF01417;Alias=RSV_RNA;Note=AL713965.10/34782-35060
chr1	Rfam	ncRNA	206146968	206147033	55.54	-	.	ID=RF00994.146;Name=RF00994;Alias=miRNA;Note=CR407567.2/74326-74261
chr1	Rfam	ncRNA	206261008	206261093	49.36	-	.	ID=RF00271.1;Name=RF00271;Alias=snoRNA;Note=BX571818.3/99796-99711
chr1	Rfam	ncRNA	206313897	206313962	56.51	-	.	ID=RF00994.147;Name=RF00994;Alias=miRNA;Note=BX571818.3/152665-152600
chr1	Rfam	ncRNA	206800624	206800674	39.87	-	.	ID=RF00951.86;Name=RF00951;Alias=miRNA;Note=AL591846.15/55290-55240
chr1	Rfam	ncRNA	206921325	206921437	45.78	-	.	ID=RF00019.73;Name=RF00019;Alias=Y_RNA;Note=AL591846.15/176053-175941
chr1	Rfam	ncRNA	206928267	206928331	49.69	-	.	ID=RF00994.148;Name=RF00994;Alias=miRNA;Note=AL591846.15/182947-182883
chr1	Rfam	ncRNA	207212039	207212145	92.17	-	.	ID=RF01210.36;Name=RF01210;Alias=snoRNA;Note=AC098935.2/190829-190723
chr1	Rfam	ncRNA	207613959	207614038	61.14	+	.	ID=RF01061.220;Name=RF01061;Alias=miRNA;Note=AL391597.15/114210-114289
chr1	Rfam	ncRNA	207774783	207774883	62.24	+	.	ID=RF00998.43;Name=RF00998;Alias=miRNA;Note=AL137789.11/29620-29720
chr1	Rfam	ncRNA	207877669	207877736	45.41	+	.	ID=RF00994.149;Name=RF00994;Alias=miRNA;Note=AL137789.11/132506-132573
chr1	Rfam	ncRNA	207975209	207975270	65.62	-	.	ID=RF00074.1;Name=RF00074;Alias=miRNA;Note=AL035209.1/16923-16862
chr1	Rfam	ncRNA	207975793	207975864	74.50	-	.	ID=RF00074.2;Name=RF00074;Alias=miRNA;Note=AL035209.1/17517-17446
chr1	Rfam	ncRNA	208097796	208097900	64.22	+	.	ID=RF01045.87;Name=RF01045;Alias=miRNA;Note=AL356275.20/63899-64003
chr1	Rfam	ncRNA	208103396	208103462	51.86	-	.	ID=RF00994.150;Name=RF00994;Alias=miRNA;Note=AL356275.20/69565-69499
chr1	Rfam	ncRNA	208345334	208345419	67.56	+	.	ID=RF01061.221;Name=RF01061;Alias=miRNA;Note=AL590138.7/114531-114616
chr1	Rfam	ncRNA	208492142	208492245	57.66	-	.	ID=RF01045.88;Name=RF01045;Alias=miRNA;Note=AL662918.7/34401-34298
chr1	Rfam	ncRNA	208685282	208685396	41.62	+	.	ID=RF01029.30;Name=RF01029;Alias=miRNA;Note=AC096674.3/139298-139412
chr1	Rfam	ncRNA	209011239	209011321	59.42	-	.	ID=RF01061.222;Name=RF01061;Alias=miRNA;Note=AC093421.2/85111-85029
chr1	Rfam	ncRNA	209055890	209055941	30.53	+	.	ID=RF00951.87;Name=RF00951;Alias=miRNA;Note=AC093421.2/129680-129731
chr1	Rfam	ncRNA	209070450	209070552	61.27	+	.	ID=RF00998.44;Name=RF00998;Alias=miRNA;Note=AC093421.2/144240-144342
chr1	Rfam	ncRNA	209349218	209349283	53.94	+	.	ID=RF00994.151;Name=RF00994;Alias=miRNA;Note=AC092810.2/77192-77257
chr1	Rfam	ncRNA	209519464	209519532	46.91	-	.	ID=RF01061.223;Name=RF01061;Alias=miRNA;Note=AL589741.11/128307-128239
chr1	Rfam	ncRNA	209605484	209605585	110.13	+	.	ID=RF00656.1;Name=RF00656;Alias=miRNA;Note=AL035408.5/56927-57028
chr1	Rfam	ncRNA	209834003	209834054	35.03	-	.	ID=RF00951.88;Name=RF00951;Alias=miRNA;Note=AL031316.2/37393-37342
chr1	Rfam	ncRNA	210500780	210500825	35.95	-	.	ID=RF00951.89;Name=RF00951;Alias=miRNA;Note=AL035414.30/109220-109175
chr1	Rfam	ncRNA	210547498	210547611	94.02	-	.	ID=RF00020.8;Name=RF00020;Alias=U5;Note=AL034351.1/112812-112925
chr1	Rfam	ncRNA	210557802	210557906	51.88	-	.	ID=RF01045.89;Name=RF01045;Alias=miRNA;Note=AL034351.1/102517-102621
chr1	Rfam	ncRNA	210682387	210682474	59.74	-	.	ID=RF01061.224;Name=RF01061;Alias=miRNA;Note=AL590653.11/24052-23965
chr1	Rfam	ncRNA	210814757	210814839	73.65	-	.	ID=RF01061.225;Name=RF01061;Alias=miRNA;Note=AL691441.8/40320-40238
chr1	Rfam	ncRNA	210838531	210838612	68.95	+	.	ID=RF01061.226;Name=RF01061;Alias=miRNA;Note=AC096636.1/145739-145658
chr1	Rfam	ncRNA	211384331	211384424	62.87	+	.	ID=RF01061.227;Name=RF01061;Alias=miRNA;Note=AC092017.2/153902-153995
chr1	Rfam	ncRNA	211559169	211559224	43.89	+	.	ID=RF00026.111;Name=RF00026;Alias=U6;Note=AL590101.9/107094-107149
chr1	Rfam	ncRNA	211602458	211602551	38.01	-	.	ID=RF01029.31;Name=RF01029;Alias=miRNA;Note=AL590101.9/150476-150383
chr1	Rfam	ncRNA	211670880	211670948	32.39	+	.	ID=RF01061.228;Name=RF01061;Alias=miRNA;Note=AC105275.3/40632-40700
chr1	Rfam	ncRNA	211802173	211802220	49.08	+	.	ID=RF00951.90;Name=RF00951;Alias=miRNA;Note=AL356310.5/9189-9236
chr1	Rfam	ncRNA	211965455	211965748	100.02	-	.	ID=RF00017.75;Name=RF00017;Alias=SRP_euk_arch;Note=AC096637.1/35287-35580
chr1	Rfam	ncRNA	211976359	211976446	38.56	+	.	ID=RF00019.74;Name=RF00019;Alias=Y_RNA;Note=AC096637.1/24676-24589
chr1	Rfam	ncRNA	212015197	212015265	54.15	-	.	ID=RF00994.152;Name=RF00994;Alias=miRNA;Note=AL445488.4/72796-72728
chr1	Rfam	ncRNA	212198903	212199024	123.69	+	.	ID=RF00568.3;Name=RF00568;Alias=snoRNA;Note=AC092814.2/136717-136838
chr1	Rfam	ncRNA	212272863	212273018	79.02	-	.	ID=RF00100.18;Name=RF00100;Alias=7SK;Note=AL606468.8/34084-33929
chr1	Rfam	ncRNA	212523323	212523406	84.11	-	.	ID=RF01061.229;Name=RF01061;Alias=miRNA;Note=AL360091.28/65924-65841
chr1	Rfam	ncRNA	212526158	212526292	146.74	+	.	ID=RF00190.2;Name=RF00190;Alias=snoRNA;Note=AL360091.28/68676-68810
chr1	Rfam	ncRNA	212653267	212653311	28.17	+	.	ID=RF00951.91;Name=RF00951;Alias=miRNA;Note=AC092803.2/98602-98646
chr1	Rfam	ncRNA	212725462	212725550	65.83	-	.	ID=RF01061.230;Name=RF01061;Alias=miRNA;Note=AC092803.2/170885-170797
chr1	Rfam	ncRNA	212789050	212789295	55.28	-	.	ID=RF00017.76;Name=RF00017;Alias=SRP_euk_arch;Note=AL590648.9/5302-5057
chr1	Rfam	ncRNA	212865606	212865709	74.09	+	.	ID=RF00026.112;Name=RF00026;Alias=U6;Note=AL591647.14/18517-18620
chr1	Rfam	ncRNA	212891542	212891624	58.65	+	.	ID=RF01061.231;Name=RF01061;Alias=miRNA;Note=AL591647.14/44453-44535
chr1	Rfam	ncRNA	213194642	213194707	56.06	+	.	ID=RF00994.153;Name=RF00994;Alias=miRNA;Note=AL592449.8/90743-90808
chr1	Rfam	regulatory_region	213202560	213202849	54.43	-	.	ID=RF01417.22;Name=RF01417;Alias=RSV_RNA;Note=AL592449.8/98950-98661
chr1	Rfam	ncRNA	213269494	213269559	64.91	-	.	ID=RF00994.154;Name=RF00994;Alias=miRNA;Note=AL512449.6/31630-31565
chr1	Rfam	ncRNA	213345418	213345510	49.62	-	.	ID=RF01045.90;Name=RF01045;Alias=miRNA;Note=AL512449.6/107581-107489
chr1	Rfam	ncRNA	213582553	213582636	87.36	-	.	ID=RF01061.232;Name=RF01061;Alias=miRNA;Note=AL592402.12/46016-45933
chr1	Rfam	ncRNA	213695033	213695098	60.84	-	.	ID=RF00994.155;Name=RF00994;Alias=miRNA;Note=AL592402.12/158478-158413
chr1	Rfam	ncRNA	213714209	213714273	52.67	-	.	ID=RF00994.156;Name=RF00994;Alias=miRNA;Note=AL592402.12/177653-177589
chr1	Rfam	ncRNA	213783078	213783161	85.13	-	.	ID=RF01061.233;Name=RF01061;Alias=miRNA;Note=AL592063.10/44300-44217
chr1	Rfam	ncRNA	213841172	213841237	70.72	-	.	ID=RF00994.157;Name=RF00994;Alias=miRNA;Note=AL592063.10/102376-102311
chr1	Rfam	ncRNA	213928546	213928629	65.45	-	.	ID=RF01061.234;Name=RF01061;Alias=miRNA;Note=AC096639.2/162473-162556
chr1	Rfam	ncRNA	213932163	213932228	70.35	+	.	ID=RF00994.158;Name=RF00994;Alias=miRNA;Note=AC096639.2/158939-158874
chr1	Rfam	ncRNA	213949254	213949319	73.58	-	.	ID=RF00994.159;Name=RF00994;Alias=miRNA;Note=AC096639.2/141783-141848
chr1	Rfam	ncRNA	213978771	213978837	58.59	-	.	ID=RF00994.160;Name=RF00994;Alias=miRNA;Note=AC096639.2/112265-112331
chr1	Rfam	ncRNA	214282508	214282559	42.48	-	.	ID=RF00951.92;Name=RF00951;Alias=miRNA;Note=AL592287.4/55661-55610
chr1	Rfam	ncRNA	214681697	214681762	74.85	-	.	ID=RF00994.161;Name=RF00994;Alias=miRNA;Note=AL445305.11/47768-47703
chr1	Rfam	ncRNA	214705896	214706012	44.09	+	.	ID=RF00989.3;Name=RF00989;Alias=miRNA;Note=AL445305.11/71902-72018
chr1	Rfam	ncRNA	214710150	214710233	52.63	+	.	ID=RF01061.235;Name=RF01061;Alias=miRNA;Note=AL445305.11/76156-76239
chr1	Rfam	ncRNA	214914473	214914538	62.13	-	.	ID=RF00994.162;Name=RF00994;Alias=miRNA;Note=AC114496.2/25539-25474
chr1	Rfam	ncRNA	214980478	214980543	50.78	+	.	ID=RF00994.163;Name=RF00994;Alias=miRNA;Note=AC114496.2/91479-91544
chr1	Rfam	ncRNA	215062906	215062980	54.68	+	.	ID=RF01061.236;Name=RF01061;Alias=miRNA;Note=AC114496.2/173907-173981
chr1	Rfam	ncRNA	215267323	215267400	53.00	-	.	ID=RF01061.237;Name=RF01061;Alias=miRNA;Note=AC099675.2/75414-75337
chr1	Rfam	ncRNA	215803368	215803459	57.65	-	.	ID=RF00108.1;Name=RF00108;Alias=snoRNA;Note=AC092799.2/135721-135812
chr1	Rfam	ncRNA	215971531	215971596	57.45	+	.	ID=RF00994.164;Name=RF00994;Alias=miRNA;Note=AL513305.10/34357-34422
chr1	Rfam	ncRNA	216033800	216033881	73.61	-	.	ID=RF01061.238;Name=RF01061;Alias=miRNA;Note=AL358452.3/49809-49890
chr1	Rfam	ncRNA	216056473	216056558	36.44	+	.	ID=RF01061.239;Name=RF01061;Alias=miRNA;Note=AL358452.3/27217-27132
chr1	Rfam	ncRNA	216218853	216218921	32.03	-	.	ID=RF01061.240;Name=RF01061;Alias=miRNA;Note=AC093581.2/110743-110675
chr1	Rfam	ncRNA	216350425	216350526	63.58	+	.	ID=RF00998.45;Name=RF00998;Alias=miRNA;Note=AC138024.2/72261-72362
chr1	Rfam	ncRNA	216825012	216825068	42.25	+	.	ID=RF01059.1;Name=RF01059;Alias=miRNA;Note=AC096635.2/4678-4734
chr1	Rfam	ncRNA	217248442	217248537	32.22	+	.	ID=RF01029.32;Name=RF01029;Alias=miRNA;Note=AC096634.2/105125-105220
chr1	Rfam	ncRNA	217480727	217480813	49.35	-	.	ID=RF00279.4;Name=RF00279;Alias=snoRNA;Note=AL499609.9/76028-75942
chr1	Rfam	ncRNA	217543610	217543703	34.89	-	.	ID=RF01061.241;Name=RF01061;Alias=miRNA;Note=AC096641.2/4400-4307
chr1	Rfam	ncRNA	217784574	217784624	33.89	-	.	ID=RF00951.93;Name=RF00951;Alias=miRNA;Note=AL354659.14/62173-62123
chr1	Rfam	ncRNA	218236667	218236718	60.47	+	.	ID=RF00951.94;Name=RF00951;Alias=miRNA;Note=AL355526.9/86452-86503
chr1	Rfam	ncRNA	218303137	218303294	88.73	+	.	ID=RF00003.43;Name=RF00003;Alias=U1;Note=AC099337.2/12743-12900
chr1	Rfam	ncRNA	218375219	218375321	49.95	-	.	ID=RF01045.91;Name=RF01045;Alias=miRNA;Note=AC099337.2/84927-84825
chr1	Rfam	ncRNA	218695273	218695324	56.62	-	.	ID=RF00951.95;Name=RF00951;Alias=miRNA;Note=AC092015.2/104912-104963
chr1	Rfam	ncRNA	218715033	218715241	90.42	-	.	ID=RF00012.10;Name=RF00012;Alias=U3;Note=AC092015.2/84995-85203
chr1	Rfam	ncRNA	218877970	218878051	59.81	-	.	ID=RF01061.242;Name=RF01061;Alias=miRNA;Note=BX546490.2/79816-79735
chr1	Rfam	ncRNA	219227581	219227665	60.54	-	.	ID=RF01061.243;Name=RF01061;Alias=miRNA;Note=AC092808.2/104013-103929
chr1	Rfam	ncRNA	219563080	219563163	77.02	+	.	ID=RF01061.244;Name=RF01061;Alias=miRNA;Note=AC096642.2/28203-28120
chr1	Rfam	ncRNA	219776009	219776064	35.94	-	.	ID=RF00951.96;Name=RF00951;Alias=miRNA;Note=AL356364.18/89186-89131
chr1	Rfam	ncRNA	219837706	219837764	45.83	-	.	ID=RF01061.245;Name=RF01061;Alias=miRNA;Note=AC096643.2/50252-50194
chr1	Rfam	ncRNA	219935131	219935217	27.19	+	.	ID=RF00001.37;Name=RF00001;Alias=5S_rRNA;Note=AC096643.2/147619-147705
chr1	Rfam	ncRNA	220136028	220136206	72.36	+	.	ID=RF00012.11;Name=RF00012;Alias=U3;Note=AC103590.2/15650-15828
chr1	Rfam	ncRNA	220160853	220160956	99.63	-	.	ID=RF01210.37;Name=RF01210;Alias=snoRNA;Note=AC103590.2/40578-40475
chr1	Rfam	ncRNA	220168955	220169039	66.54	+	.	ID=RF01061.246;Name=RF01061;Alias=miRNA;Note=AC103590.2/48577-48661
chr1	Rfam	ncRNA	220291197	220291301	112.77	-	.	ID=RF00130.1;Name=RF00130;Alias=miRNA;Note=AC103590.2/170923-170819
chr1	Rfam	ncRNA	220291499	220291583	90.20	-	.	ID=RF00257.1;Name=RF00257;Alias=miRNA;Note=AC103590.2/171205-171121
chr1	Rfam	ncRNA	220301378	220301487	31.95	-	.	ID=RF01029.33;Name=RF01029;Alias=miRNA;Note=AC103590.2/181109-181000
chr1	Rfam	ncRNA	220310506	220310608	90.59	+	.	ID=RF01210.38;Name=RF01210;Alias=snoRNA;Note=AC103590.2/190128-190230
chr1	Rfam	ncRNA	220373888	220374018	154.41	-	.	ID=RF00340.1;Name=RF00340;Alias=snoRNA;Note=AL445435.11/96511-96381
chr1	Rfam	ncRNA	220592158	220592219	48.78	+	.	ID=RF00994.165;Name=RF00994;Alias=miRNA;Note=AC096644.2/52505-52566
chr1	Rfam	ncRNA	220610815	220610897	68.87	+	.	ID=RF01061.247;Name=RF01061;Alias=miRNA;Note=AC096644.2/71162-71244
chr1	Rfam	ncRNA	220691992	220692056	63.07	+	.	ID=RF00994.166;Name=RF00994;Alias=miRNA;Note=AC096640.2/59935-59999
chr1	Rfam	ncRNA	220745085	220745377	111.88	-	.	ID=RF00017.77;Name=RF00017;Alias=SRP_euk_arch;Note=AC096640.2/113320-113028
chr1	Rfam	ncRNA	220767755	220767855	62.16	-	.	ID=RF00998.46;Name=RF00998;Alias=miRNA;Note=AC096640.2/135798-135698
chr1	Rfam	ncRNA	220999118	220999235	83.32	+	.	ID=RF00619.2;Name=RF00619;Alias=U6atac;Note=AL445423.13/37668-37785
chr1	Rfam	ncRNA	221246068	221246119	40.78	+	.	ID=RF00951.97;Name=RF00951;Alias=miRNA;Note=AL445466.9/94981-95032
chr1	Rfam	ncRNA	221365892	221365996	53.80	+	.	ID=RF01045.92;Name=RF01045;Alias=miRNA;Note=AL359833.12/50883-50987
chr1	Rfam	ncRNA	221622667	221622750	78.02	+	.	ID=RF01061.248;Name=RF01061;Alias=miRNA;Note=BX119320.11/14844-14927
chr1	Rfam	ncRNA	221781684	221781749	51.72	+	.	ID=RF00994.167;Name=RF00994;Alias=miRNA;Note=AL360013.8/107152-107217
chr1	Rfam	ncRNA	221936475	221936533	38.38	-	.	ID=RF01061.249;Name=RF01061;Alias=miRNA;Note=AL590966.10/85602-85544
chr1	Rfam	ncRNA	221989751	221989817	49.94	+	.	ID=RF00994.168;Name=RF00994;Alias=miRNA;Note=AL590966.10/138820-138886
chr1	Rfam	ncRNA	222010676	222010779	89.32	-	.	ID=RF00026.113;Name=RF00026;Alias=U6;Note=AL590966.10/159848-159745
chr1	Rfam	ncRNA	222186347	222186430	82.19	-	.	ID=RF01061.250;Name=RF01061;Alias=miRNA;Note=AC092765.2/83334-83251
chr1	Rfam	ncRNA	222284846	222284948	61.42	+	.	ID=RF01045.93;Name=RF01045;Alias=miRNA;Note=AC092765.2/181750-181852
chr1	Rfam	ncRNA	222306955	222307020	76.61	-	.	ID=RF00994.169;Name=RF00994;Alias=miRNA;Note=AL356108.12/151294-151359
chr1	Rfam	ncRNA	222638347	222638419	69.89	+	.	ID=RF00005.147;Name=RF00005;Alias=tRNA;Note=AL513314.12/25561-25633
chr1	Rfam	ncRNA	222676974	222677077	66.33	-	.	ID=RF00026.114;Name=RF00026;Alias=U6;Note=AL592148.7/8086-7983
chr1	Rfam	ncRNA	222869867	222869970	37.28	-	.	ID=RF00001.38;Name=RF00001;Alias=5S_rRNA;Note=AL392172.9/8945-8842
chr1	Rfam	ncRNA	222881579	222881873	52.45	-	.	ID=RF00017.78;Name=RF00017;Alias=SRP_euk_arch;Note=AL392172.9/20848-20554
chr1	Rfam	ncRNA	222916232	222916314	52.50	-	.	ID=RF01061.251;Name=RF01061;Alias=miRNA;Note=AL392172.9/55289-55207
chr1	Rfam	ncRNA	223085186	223085289	98.06	-	.	ID=RF01210.39;Name=RF01210;Alias=snoRNA;Note=AC093152.2/17045-16942
chr1	Rfam	ncRNA	223534357	223534460	56.77	-	.	ID=RF01045.94;Name=RF01045;Alias=miRNA;Note=AL359733.15/68685-68582
chr1	Rfam	ncRNA	223547164	223547266	41.60	+	.	ID=RF00015.8;Name=RF00015;Alias=U4;Note=AL590669.11/7628-7730
chr1	Rfam	ncRNA	223631785	223631831	37.73	-	.	ID=RF01061.252;Name=RF01061;Alias=miRNA;Note=AL590669.11/92295-92249
chr1	Rfam	ncRNA	223877753	223877816	57.34	+	.	ID=RF00026.115;Name=RF00026;Alias=U6;Note=AC099065.2/53947-54010
chr1	Rfam	ncRNA	223931587	223931633	33.26	-	.	ID=RF01061.253;Name=RF01061;Alias=miRNA;Note=AC099065.2/107827-107781
chr1	Rfam	ncRNA	223993078	223993181	58.25	-	.	ID=RF01045.95;Name=RF01045;Alias=miRNA;Note=AC096542.2/57962-57859
chr1	Rfam	ncRNA	224026344	224026426	68.96	+	.	ID=RF01061.254;Name=RF01061;Alias=miRNA;Note=AC096542.2/91125-91207
chr1	Rfam	ncRNA	224163848	224163951	68.75	-	.	ID=RF00026.116;Name=RF00026;Alias=U6;Note=AC138393.2/78900-78797
chr1	Rfam	ncRNA	224294984	224295243	35.78	-	.	ID=RF00100.19;Name=RF00100;Alias=7SK;Note=AL390122.16/27548-27289
chr1	Rfam	ncRNA	224298734	224298799	53.08	-	.	ID=RF00994.170;Name=RF00994;Alias=miRNA;Note=AL390122.16/31104-31039
chr1	Rfam	ncRNA	224367343	224367469	86.58	+	.	ID=RF00139.2;Name=RF00139;Alias=snoRNA;Note=AC092809.2/6804-6930
chr1	Rfam	ncRNA	224444738	224444818	76.30	-	.	ID=RF00736.3;Name=RF00736;Alias=miRNA;Note=AC092809.2/84279-84199
chr1	Rfam	ncRNA	224446138	224446241	59.48	-	.	ID=RF00998.47;Name=RF00998;Alias=miRNA;Note=AC092809.2/85702-85599
chr1	Rfam	ncRNA	224456730	224456787	23.48	-	.	ID=RF00019.75;Name=RF00019;Alias=Y_RNA;Note=AC092809.2/96248-96191
chr1	Rfam	ncRNA	224493082	224493185	78.84	+	.	ID=RF00026.117;Name=RF00026;Alias=U6;Note=AC092809.2/132543-132646
chr1	Rfam	ncRNA	224524493	224524591	88.26	+	.	ID=RF01210.40;Name=RF01210;Alias=snoRNA;Note=AC092809.2/163954-164052
chr1	Rfam	ncRNA	224755242	224755308	39.61	-	.	ID=RF01061.255;Name=RF01061;Alias=miRNA;Note=AC096537.3/59185-59119
chr1	Rfam	ncRNA	224786043	224786108	74.29	+	.	ID=RF00994.171;Name=RF00994;Alias=miRNA;Note=AC096537.3/89920-89985
chr1	Rfam	ncRNA	224850696	224850780	67.97	+	.	ID=RF01061.256;Name=RF01061;Alias=miRNA;Note=AC096537.3/154573-154657
chr1	Rfam	ncRNA	224895326	224895432	51.53	-	.	ID=RF01045.96;Name=RF01045;Alias=miRNA;Note=AL596330.6/37907-37801
chr1	Rfam	ncRNA	225312173	225312238	69.71	-	.	ID=RF00994.172;Name=RF00994;Alias=miRNA;Note=AL357912.10/37245-37180
chr1	Rfam	regulatory_region	225411148	225411435	88.73	+	.	ID=RF01417.23;Name=RF01417;Alias=RSV_RNA;Note=AL162738.12/6198-6485
chr1	Rfam	ncRNA	225656723	225656774	48.07	+	.	ID=RF00951.98;Name=RF00951;Alias=miRNA;Note=AC092811.2/62596-62545
chr1	Rfam	ncRNA	225755428	225755507	64.58	+	.	ID=RF01061.257;Name=RF01061;Alias=miRNA;Note=AL356216.13/38110-38189
chr1	Rfam	ncRNA	225788147	225788226	57.74	+	.	ID=RF01061.258;Name=RF01061;Alias=miRNA;Note=AL356216.13/70829-70908
chr1	Rfam	ncRNA	225928977	225929084	66.57	+	.	ID=RF00026.118;Name=RF00026;Alias=U6;Note=AC099066.3/73900-74007
chr1	Rfam	regulatory_region	225984982	225985269	58.04	-	.	ID=RF01417.24;Name=RF01417;Alias=RSV_RNA;Note=AC099066.3/130192-129905
chr1	Rfam	ncRNA	225994254	225994336	72.38	+	.	ID=RF01061.259;Name=RF01061;Alias=miRNA;Note=AC099066.3/139177-139259
chr1	Rfam	ncRNA	226450377	226450479	61.60	-	.	ID=RF00998.48;Name=RF00998;Alias=miRNA;Note=BX284931.11/37694-37592
chr1	Rfam	ncRNA	226491963	226492064	90.56	+	.	ID=RF01210.41;Name=RF01210;Alias=snoRNA;Note=AL359742.15/5281-5382
chr1	Rfam	ncRNA	226503762	226503865	107.59	-	.	ID=RF01210.42;Name=RF01210;Alias=snoRNA;Note=AL359742.15/17183-17080
chr1	Rfam	ncRNA	226633638	226633993	177.77	+	.	ID=RF00100.20;Name=RF00100;Alias=7SK;Note=AL359704.9/108742-108387
chr1	Rfam	ncRNA	226944694	226944759	74.98	+	.	ID=RF00994.173;Name=RF00994;Alias=miRNA;Note=AL365444.11/30487-30422
chr1	Rfam	ncRNA	227206907	227206973	48.63	-	.	ID=RF00994.174;Name=RF00994;Alias=miRNA;Note=AL353689.26/81458-81392
chr1	Rfam	ncRNA	227313452	227313561	37.27	+	.	ID=RF01029.34;Name=RF01029;Alias=miRNA;Note=AL353689.26/187937-188046
chr1	Rfam	ncRNA	227526949	227527015	57.68	-	.	ID=RF00994.175;Name=RF00994;Alias=miRNA;Note=AL606462.5/10460-10394
chr1	Rfam	ncRNA	227549737	227549786	38.46	-	.	ID=RF00951.99;Name=RF00951;Alias=miRNA;Note=AL606462.5/33231-33182
chr1	Rfam	ncRNA	227599410	227599475	68.40	-	.	ID=RF00994.176;Name=RF00994;Alias=miRNA;Note=AL606462.5/82920-82855
chr1	Rfam	ncRNA	227748882	227749001	68.26	+	.	ID=RF00001.39;Name=RF00001;Alias=5S_rRNA;Note=AL451054.22/121926-122045
chr1	Rfam	ncRNA	228119937	228120002	69.70	-	.	ID=RF00994.177;Name=RF00994;Alias=miRNA;Note=AL360269.21/78892-78827
chr1	Rfam	ncRNA	228510353	228510448	51.17	+	.	ID=RF01029.35;Name=RF01029;Alias=miRNA;Note=AL353593.33/109979-110074
chr1	Rfam	regulatory_region	228612549	228612574	41.18	-	.	ID=RF00032.16;Name=RF00032;Alias=Histone3;Note=AL139288.15/133492-133517
chr1	Rfam	regulatory_region	228645065	228645090	33.04	-	.	ID=RF00032.17;Name=RF00032;Alias=Histone3;Note=AL139288.15/100976-101001
chr1	Rfam	regulatory_region	228646234	228646259	42.43	+	.	ID=RF00032.18;Name=RF00032;Alias=Histone3;Note=AL139288.15/99832-99807
chr1	Rfam	regulatory_region	228651866	228651891	39.08	-	.	ID=RF00032.19;Name=RF00032;Alias=Histone3;Note=AL139288.15/94175-94200
chr1	Rfam	ncRNA	228687065	228687130	67.52	-	.	ID=RF00994.178;Name=RF00994;Alias=miRNA;Note=AL139288.15/58936-59001
chr1	Rfam	ncRNA	228743494	228743602	71.63	+	.	ID=RF00001.40;Name=RF00001;Alias=5S_rRNA;Note=AL139288.15/2572-2464
chr1	Rfam	ncRNA	228746015	228746133	107.52	-	.	ID=RF00001.41;Name=RF00001;Alias=5S_rRNA;Note=AL713899.14/2022-1904
chr1	Rfam	ncRNA	228748256	228748374	107.52	-	.	ID=RF00001.42;Name=RF00001;Alias=5S_rRNA;Note=AL713899.14/4263-4145
chr1	Rfam	ncRNA	228750497	228750615	107.52	-	.	ID=RF00001.43;Name=RF00001;Alias=5S_rRNA;Note=AL713899.14/6504-6386
chr1	Rfam	ncRNA	228752738	228752856	107.52	-	.	ID=RF00001.44;Name=RF00001;Alias=5S_rRNA;Note=AL713899.14/8745-8627
chr1	Rfam	ncRNA	228754979	228755097	107.52	-	.	ID=RF00001.45;Name=RF00001;Alias=5S_rRNA;Note=AL713899.14/10986-10868
chr1	Rfam	ncRNA	228757194	228757312	107.52	-	.	ID=RF00001.46;Name=RF00001;Alias=5S_rRNA;Note=AL713899.14/13201-13083
chr1	Rfam	ncRNA	228759414	228759532	107.52	-	.	ID=RF00001.47;Name=RF00001;Alias=5S_rRNA;Note=AL713899.14/15421-15303
chr1	Rfam	ncRNA	228761656	228761774	107.52	-	.	ID=RF00001.48;Name=RF00001;Alias=5S_rRNA;Note=AL713899.14/17663-17545
chr1	Rfam	ncRNA	228763895	228764013	104.71	-	.	ID=RF00001.49;Name=RF00001;Alias=5S_rRNA;Note=AL713899.14/19902-19784
chr1	Rfam	ncRNA	228766137	228766255	107.52	-	.	ID=RF00001.50;Name=RF00001;Alias=5S_rRNA;Note=AL713899.14/22144-22026
chr1	Rfam	ncRNA	228768378	228768496	107.52	-	.	ID=RF00001.51;Name=RF00001;Alias=5S_rRNA;Note=AL713899.14/24385-24267
chr1	Rfam	ncRNA	228770618	228770736	107.52	-	.	ID=RF00001.52;Name=RF00001;Alias=5S_rRNA;Note=AL713899.14/26625-26507
chr1	Rfam	ncRNA	228772843	228772961	107.52	-	.	ID=RF00001.53;Name=RF00001;Alias=5S_rRNA;Note=AL713899.14/28850-28732
chr1	Rfam	ncRNA	228775084	228775202	107.52	-	.	ID=RF00001.54;Name=RF00001;Alias=5S_rRNA;Note=AL713899.14/31091-30973
chr1	Rfam	ncRNA	228777315	228777433	107.52	-	.	ID=RF00001.55;Name=RF00001;Alias=5S_rRNA;Note=AL713899.14/33322-33204
chr1	Rfam	ncRNA	228779556	228779674	107.52	-	.	ID=RF00001.56;Name=RF00001;Alias=5S_rRNA;Note=AL713899.14/35563-35445
chr1	Rfam	ncRNA	228781787	228781905	107.52	-	.	ID=RF00001.57;Name=RF00001;Alias=5S_rRNA;Note=AL713899.14/37794-37676
chr1	Rfam	ncRNA	228783659	228783779	41.29	-	.	ID=RF00001.58;Name=RF00001;Alias=5S_rRNA;Note=AL713899.14/39668-39548
chr1	Rfam	ncRNA	228788183	228788307	114.91	+	.	ID=RF00432.2;Name=RF00432;Alias=snoRNA;Note=AL713899.14/44072-44196
chr1	Rfam	ncRNA	228794576	228794660	30.36	+	.	ID=RF01029.36;Name=RF01029;Alias=miRNA;Note=AL713899.14/50465-50549
chr1	Rfam	ncRNA	229216453	229216551	57.86	+	.	ID=RF00998.49;Name=RF00998;Alias=miRNA;Note=AL137793.16/120394-120492
chr1	Rfam	ncRNA	229288086	229288151	61.41	-	.	ID=RF00994.179;Name=RF00994;Alias=miRNA;Note=BX321878.4/55673-55608
chr1	Rfam	ncRNA	229317316	229317400	40.14	-	.	ID=RF00027.1;Name=RF00027;Alias=miRNA;Note=AL162595.17/20369-20285
chr1	Rfam	ncRNA	229518875	229518935	52.01	+	.	ID=RF00026.119;Name=RF00026;Alias=U6;Note=AL160004.18/4385-4445
chr1	Rfam	ncRNA	229546247	229546514	51.96	-	.	ID=RF00100.21;Name=RF00100;Alias=7SK;Note=AL160004.18/32024-31757
chr1	Rfam	ncRNA	229615020	229615134	30.20	+	.	ID=RF01029.37;Name=RF01029;Alias=miRNA;Note=AL139252.8/16357-16471
chr1	Rfam	ncRNA	229670811	229670936	72.01	-	.	ID=RF00015.9;Name=RF00015;Alias=U4;Note=AL121990.34/49204-49079
chr1	Rfam	ncRNA	229685652	229685769	60.75	+	.	ID=RF00001.59;Name=RF00001;Alias=5S_rRNA;Note=AL121990.34/63920-64037
chr1	Rfam	ncRNA	229765640	229765705	69.15	-	.	ID=RF00994.180;Name=RF00994;Alias=miRNA;Note=AL121990.34/143973-143908
chr1	Rfam	ncRNA	230197585	230197646	46.77	-	.	ID=RF00066.25;Name=RF00066;Alias=U7;Note=AL117349.22/5915-5854
chr1	Rfam	ncRNA	230251601	230251665	45.58	-	.	ID=RF00994.181;Name=RF00994;Alias=miRNA;Note=AL078646.29/11938-11874
chr1	Rfam	ncRNA	230430210	230430277	38.15	+	.	ID=RF01061.260;Name=RF01061;Alias=miRNA;Note=AL136988.17/61170-61237
chr1	Rfam	ncRNA	230955996	230956104	61.45	+	.	ID=RF00001.60;Name=RF00001;Alias=5S_rRNA;Note=AL118511.25/13467-13575
chr1	Rfam	ncRNA	231029887	231030173	87.75	+	.	ID=RF00017.79;Name=RF00017;Alias=SRP_euk_arch;Note=AL118511.25/87358-87644
chr1	Rfam	ncRNA	231031178	231031250	55.26	-	.	ID=RF01210.43;Name=RF01210;Alias=snoRNA;Note=AL118511.25/88721-88649
chr1	Rfam	ncRNA	231124779	231124830	60.75	-	.	ID=RF00951.100;Name=RF00951;Alias=miRNA;Note=AL844165.5/36529-36478
chr1	Rfam	ncRNA	231417160	231417270	24.86	-	.	ID=RF00001.61;Name=RF00001;Alias=5S_rRNA;Note=AL117352.12/10259-10149
chr1	Rfam	ncRNA	231660966	231661068	64.24	+	.	ID=RF00998.50;Name=RF00998;Alias=miRNA;Note=AL445524.28/115998-116100
chr1	Rfam	ncRNA	231806381	231806496	61.04	+	.	ID=RF00020.9;Name=RF00020;Alias=U5;Note=AL359543.13/42139-42254
chr1	Rfam	ncRNA	232358612	232358891	96.39	+	.	ID=RF00017.80;Name=RF00017;Alias=SRP_euk_arch;Note=BX323014.4/33961-34240
chr1	Rfam	ncRNA	232465973	232466023	34.91	+	.	ID=RF00951.101;Name=RF00951;Alias=miRNA;Note=AL663105.4/104428-104478
chr1	Rfam	ncRNA	232536941	232537060	56.25	-	.	ID=RF01016.6;Name=RF01016;Alias=miRNA;Note=AL356965.14/20453-20334
chr1	Rfam	ncRNA	232636400	232636465	72.43	+	.	ID=RF00994.182;Name=RF00994;Alias=miRNA;Note=AL157409.16/60374-60439
chr1	Rfam	ncRNA	232835950	232836054	61.97	+	.	ID=RF00026.120;Name=RF00026;Alias=U6;Note=AL355274.22/118123-118227
chr1	Rfam	ncRNA	232967763	232967933	92.58	-	.	ID=RF00003.44;Name=RF00003;Alias=U1;Note=AL451083.5/67007-66837
chr1	Rfam	ncRNA	233024287	233024339	51.04	+	.	ID=RF00951.102;Name=RF00951;Alias=miRNA;Note=AL122003.17/25383-25435
chr1	Rfam	ncRNA	233461448	233461513	52.77	+	.	ID=RF00994.183;Name=RF00994;Alias=miRNA;Note=AL133380.5/38688-38753
chr1	Rfam	ncRNA	233584372	233584527	50.28	-	.	ID=RF00015.10;Name=RF00015;Alias=U4;Note=AL513170.16/45135-44980
chr1	Rfam	ncRNA	233991902	233992013	54.04	-	.	ID=RF01029.38;Name=RF01029;Alias=miRNA;Note=AL663058.5/68616-68505
chr1	Rfam	ncRNA	234102844	234102895	36.43	-	.	ID=RF00951.103;Name=RF00951;Alias=miRNA;Note=AL713868.12/88012-87961
chr1	Rfam	ncRNA	234153492	234153573	64.18	-	.	ID=RF01061.261;Name=RF01061;Alias=miRNA;Note=AL672045.11/32678-32597
chr1	Rfam	ncRNA	234521132	234521197	63.26	-	.	ID=RF00994.184;Name=RF00994;Alias=miRNA;Note=AL355472.19/57737-57672
chr1	Rfam	ncRNA	234604773	234604871	68.06	-	.	ID=RF01061.262;Name=RF01061;Alias=miRNA;Note=AL136124.10/50783-50685
chr1	Rfam	ncRNA	234729021	234729148	80.86	+	.	ID=RF00096.1;Name=RF00096;Alias=U8;Note=AL161640.23/72301-72428
chr1	Rfam	ncRNA	234906708	234906759	28.81	-	.	ID=RF00951.104;Name=RF00951;Alias=miRNA;Note=AL360294.11/33434-33383
chr1	Rfam	ncRNA	234973720	234973820	38.65	+	.	ID=RF00019.76;Name=RF00019;Alias=Y_RNA;Note=AL360294.11/100395-100495
chr1	Rfam	ncRNA	235039933	235040233	105.36	+	.	ID=RF00017.81;Name=RF00017;Alias=SRP_euk_arch;Note=AL391832.10/56618-56918
chr1	Rfam	ncRNA	235107529	235107611	56.03	+	.	ID=RF01061.263;Name=RF01061;Alias=miRNA;Note=AL391832.10/124214-124296
chr1	Rfam	ncRNA	235108024	235108106	50.71	+	.	ID=RF01061.264;Name=RF01061;Alias=miRNA;Note=AL391832.10/124709-124791
chr1	Rfam	ncRNA	235128106	235128200	34.03	+	.	ID=RF01029.39;Name=RF01029;Alias=miRNA;Note=BX470173.6/27368-27462
chr1	Rfam	ncRNA	235189647	235189696	33.91	-	.	ID=RF00951.105;Name=RF00951;Alias=miRNA;Note=CR589906.2/24655-24606
chr1	Rfam	ncRNA	235291118	235291252	157.12	-	.	ID=RF00397.1;Name=RF00397;Alias=snoRNA;Note=AL732292.12/34611-34477
chr1	Rfam	ncRNA	235700751	235700819	30.49	+	.	ID=RF00005.148;Name=RF00005;Alias=tRNA;Note=AL672238.1/8511-8579
chr1	Rfam	ncRNA	235703143	235703212	24.43	-	.	ID=RF00005.149;Name=RF00005;Alias=tRNA;Note=AL672238.1/10972-10903
chr1	Rfam	ncRNA	235703272	235703340	27.75	-	.	ID=RF00005.150;Name=RF00005;Alias=tRNA;Note=AL672238.1/11100-11032
chr1	Rfam	ncRNA	235704989	235705055	26.06	-	.	ID=RF00005.151;Name=RF00005;Alias=tRNA;Note=AL672238.1/12815-12749
chr1	Rfam	ncRNA	236026688	236026737	52.21	-	.	ID=RF00020.10;Name=RF00020;Alias=U5;Note=AL133286.9/29058-29009
chr1	Rfam	ncRNA	236038260	236038364	51.12	-	.	ID=RF01045.97;Name=RF01045;Alias=miRNA;Note=AL133286.9/40685-40581
chr1	Rfam	ncRNA	236078715	236078821	99.99	+	.	ID=RF00026.121;Name=RF00026;Alias=U6;Note=AL133286.9/81036-81142
chr1	Rfam	ncRNA	236223977	236224072	24.44	+	.	ID=RF00019.77;Name=RF00019;Alias=Y_RNA;Note=AL122018.37/33336-33431
chr1	Rfam	ncRNA	236302654	236302738	50.46	-	.	ID=RF01061.265;Name=RF01061;Alias=miRNA;Note=AL122018.37/112097-112013
chr1	Rfam	ncRNA	236356694	236356796	61.07	+	.	ID=RF00998.51;Name=RF00998;Alias=miRNA;Note=AL139162.20/39242-39344
chr1	Rfam	ncRNA	236431080	236431258	136.57	+	.	ID=RF00004.9;Name=RF00004;Alias=U2;Note=AL450309.14/41309-41487
chr1	Rfam	ncRNA	236464280	236464351	57.19	+	.	ID=RF01210.44;Name=RF01210;Alias=snoRNA;Note=AL450309.14/74509-74580
chr1	Rfam	ncRNA	236606946	236607011	61.24	+	.	ID=RF00994.185;Name=RF00994;Alias=miRNA;Note=AL354693.6/52528-52593
chr1	Rfam	ncRNA	237284107	237284409	41.49	+	.	ID=RF00100.22;Name=RF00100;Alias=7SK;Note=AL391809.21/80704-81006
chr1	Rfam	ncRNA	237371115	237371198	65.72	+	.	ID=RF01061.266;Name=RF01061;Alias=miRNA;Note=AL356773.12/2164-2247
chr1	Rfam	ncRNA	237718340	237718471	51.72	-	.	ID=RF00402.2;Name=RF00402;Alias=snoRNA;Note=AL442065.11/61347-61216
chr1	Rfam	ncRNA	237798368	237798448	37.35	+	.	ID=RF01061.267;Name=RF01061;Alias=miRNA;Note=AL365332.9/38681-38761
chr1	Rfam	ncRNA	237966412	237966464	48.31	-	.	ID=RF00951.106;Name=RF00951;Alias=miRNA;Note=AL359924.13/24671-24619
chr1	Rfam	regulatory_region	238082153	238082201	47.56	+	.	ID=RF01097.1;Name=RF01097;Alias=RF_site8;Note=AL590396.13/20560-20608
chr1	Rfam	ncRNA	238098675	238098753	47.43	-	.	ID=RF01061.268;Name=RF01061;Alias=miRNA;Note=AL590396.13/37160-37082
chr1	Rfam	ncRNA	238104374	238104439	42.70	+	.	ID=RF00005.152;Name=RF00005;Alias=tRNA;Note=AL590396.13/42781-42846
chr1	Rfam	ncRNA	238104537	238104609	37.12	+	.	ID=RF00005.153;Name=RF00005;Alias=tRNA;Note=AL590396.13/42944-43016
chr1	Rfam	ncRNA	238104611	238104679	34.30	+	.	ID=RF00005.154;Name=RF00005;Alias=tRNA;Note=AL590396.13/43018-43086
chr1	Rfam	ncRNA	238104689	238104756	26.61	-	.	ID=RF00005.155;Name=RF00005;Alias=tRNA;Note=AL590396.13/43163-43096
chr1	Rfam	ncRNA	238105862	238105933	42.94	+	.	ID=RF00005.156;Name=RF00005;Alias=tRNA;Note=AL590396.13/44269-44340
chr1	Rfam	ncRNA	238106956	238107030	48.58	-	.	ID=RF00005.157;Name=RF00005;Alias=tRNA;Note=AL590396.13/45437-45363
chr1	Rfam	ncRNA	238109338	238109596	42.16	-	.	ID=RF00177.1;Name=RF00177;Alias=SSU_rRNA_5;Note=AL590396.13/48003-47745
chr1	Rfam	ncRNA	238114843	238114911	27.52	-	.	ID=RF00005.158;Name=RF00005;Alias=tRNA;Note=AL590396.13/53318-53250
chr1	Rfam	ncRNA	238461846	238461914	61.03	+	.	ID=RF00994.186;Name=RF00994;Alias=miRNA;Note=AL356010.9/38338-38406
chr1	Rfam	ncRNA	238488987	238489088	50.21	-	.	ID=RF00026.122;Name=RF00026;Alias=U6;Note=AL356010.9/65580-65479
chr1	Rfam	ncRNA	238655025	238655140	51.97	+	.	ID=RF00989.4;Name=RF00989;Alias=miRNA;Note=AL359551.13/59034-59149
chr1	Rfam	ncRNA	238834750	238834833	50.16	+	.	ID=RF01061.269;Name=RF01061;Alias=miRNA;Note=AL513209.16/139371-139454
chr1	Rfam	ncRNA	238896732	238896815	52.79	-	.	ID=RF01061.270;Name=RF01061;Alias=miRNA;Note=AL583825.8/63267-63184
chr1	Rfam	ncRNA	238924822	238924887	73.04	-	.	ID=RF00994.187;Name=RF00994;Alias=miRNA;Note=AL583825.8/91339-91274
chr1	Rfam	ncRNA	239558892	239558996	66.08	+	.	ID=RF01045.98;Name=RF01045;Alias=miRNA;Note=AC099564.2/34114-34218
chr1	Rfam	ncRNA	239607952	239608020	39.14	-	.	ID=RF01061.271;Name=RF01061;Alias=miRNA;Note=AC099564.2/83242-83174
chr1	Rfam	ncRNA	239785971	239786037	51.05	+	.	ID=RF00994.188;Name=RF00994;Alias=miRNA;Note=AL357499.10/21898-21832
chr1	Rfam	ncRNA	240037620	240037732	43.25	-	.	ID=RF01029.40;Name=RF01029;Alias=miRNA;Note=AC104460.2/19558-19670
chr1	Rfam	ncRNA	240317951	240318072	65.44	-	.	ID=RF00019.78;Name=RF00019;Alias=Y_RNA;Note=AL359918.43/136951-136830
chr1	Rfam	ncRNA	240504685	240504777	23.31	+	.	ID=RF00019.79;Name=RF00019;Alias=Y_RNA;Note=AL513342.7/115281-115373
chr1	Rfam	ncRNA	240536834	240536899	49.94	-	.	ID=RF00994.189;Name=RF00994;Alias=miRNA;Note=AL590490.11/22287-22222
chr1	Rfam	ncRNA	240559036	240559101	63.44	+	.	ID=RF00994.190;Name=RF00994;Alias=miRNA;Note=AL590490.11/44424-44489
chr1	Rfam	ncRNA	240610878	240610959	34.41	-	.	ID=RF01061.272;Name=RF01061;Alias=miRNA;Note=AL646016.8/46577-46496
chr1	Rfam	ncRNA	240804924	240804970	37.46	-	.	ID=RF00951.107;Name=RF00951;Alias=miRNA;Note=AL358176.22/165775-165729
chr1	Rfam	ncRNA	240816667	240816777	45.44	+	.	ID=RF00020.11;Name=RF00020;Alias=U5;Note=AL358176.22/177472-177582
chr1	Rfam	ncRNA	240861620	240861729	41.69	+	.	ID=RF00019.80;Name=RF00019;Alias=Y_RNA;Note=AL590965.17/40114-40223
chr1	Rfam	ncRNA	240862262	240862342	52.15	+	.	ID=RF01061.273;Name=RF01061;Alias=miRNA;Note=AL590965.17/40756-40836
chr1	Rfam	ncRNA	240998781	240998876	57.97	-	.	ID=RF00998.52;Name=RF00998;Alias=miRNA;Note=AL365184.12/107988-107893
chr1	Rfam	ncRNA	241324274	241324346	54.51	-	.	ID=RF01061.274;Name=RF01061;Alias=miRNA;Note=AL512307.12/91579-91651
chr1	Rfam	ncRNA	241404600	241404682	66.26	+	.	ID=RF01061.275;Name=RF01061;Alias=miRNA;Note=AL512307.12/11325-11243
chr1	Rfam	ncRNA	241477309	241477375	56.06	+	.	ID=RF00994.191;Name=RF00994;Alias=miRNA;Note=AL592076.4/63385-63451
chr1	Rfam	ncRNA	241707564	241707632	45.22	+	.	ID=RF01061.276;Name=RF01061;Alias=miRNA;Note=AL591898.1/31665-31597
chr1	Rfam	ncRNA	241925062	241925124	45.87	-	.	ID=RF00994.192;Name=RF00994;Alias=miRNA;Note=BX248405.4/75551-75489
chr1	Rfam	ncRNA	242187251	242187356	81.75	-	.	ID=RF00026.123;Name=RF00026;Alias=U6;Note=BX571673.8/125858-125753
chr1	Rfam	ncRNA	242297574	242297683	37.01	+	.	ID=RF00001.62;Name=RF00001;Alias=5S_rRNA;Note=AL591686.10/66161-66270
chr1	Rfam	ncRNA	242351949	242352091	37.34	-	.	ID=RF00100.23;Name=RF00100;Alias=7SK;Note=AL591686.10/120678-120536
chr1	Rfam	regulatory_region	242376245	242376518	72.40	+	.	ID=RF01417.25;Name=RF01417;Alias=RSV_RNA;Note=AL591686.10/144832-145105
chr1	Rfam	ncRNA	242473885	242473968	60.32	+	.	ID=RF01061.277;Name=RF01061;Alias=miRNA;Note=AL360271.12/16837-16920
chr1	Rfam	ncRNA	242637440	242637516	55.78	-	.	ID=RF01061.278;Name=RF01061;Alias=miRNA;Note=AL445704.18/85638-85562
chr1	Rfam	ncRNA	242976991	242977067	34.33	+	.	ID=RF01061.279;Name=RF01061;Alias=miRNA;Note=AL445675.9/31324-31400
chr1	Rfam	ncRNA	243051946	243052005	41.89	+	.	ID=RF01061.280;Name=RF01061;Alias=miRNA;Note=AL445675.9/106279-106338
chr1	Rfam	ncRNA	243061172	243061255	61.03	+	.	ID=RF01061.281;Name=RF01061;Alias=miRNA;Note=AL445675.9/115505-115588
chr1	Rfam	ncRNA	243144612	243144721	52.05	+	.	ID=RF01029.41;Name=RF01029;Alias=miRNA;Note=AL603825.5/28960-29069
chr1	Rfam	ncRNA	243244458	243244561	68.75	-	.	ID=RF00026.124;Name=RF00026;Alias=U6;Note=AL606534.15/95366-95263
chr1	Rfam	ncRNA	243351943	243352032	82.12	-	.	ID=RF00806.1;Name=RF00806;Alias=miRNA;Note=AC092782.2/78688-78599
chr1	Rfam	ncRNA	243573268	243573335	34.03	+	.	ID=RF01061.282;Name=RF01061;Alias=miRNA;Note=AC096539.2/50557-50624
chr1	Rfam	ncRNA	243729625	243729741	52.92	-	.	ID=RF01016.7;Name=RF01016;Alias=miRNA;Note=AL591721.7/25723-25607
chr1	Rfam	ncRNA	243795094	243795159	59.30	-	.	ID=RF00994.193;Name=RF00994;Alias=miRNA;Note=AL662889.5/10027-9962
chr1	Rfam	ncRNA	243952322	243952387	60.80	-	.	ID=RF00994.194;Name=RF00994;Alias=miRNA;Note=AL592151.13/42219-42154
chr1	Rfam	ncRNA	244267234	244267510	56.06	+	.	ID=RF00017.82;Name=RF00017;Alias=SRP_euk_arch;Note=AL590483.32/84409-84685
chr1	Rfam	ncRNA	244365794	244365877	64.99	+	.	ID=RF01061.283;Name=RF01061;Alias=miRNA;Note=AL358177.20/86741-86824
chr1	Rfam	ncRNA	244536980	244537068	65.93	-	.	ID=RF01061.284;Name=RF01061;Alias=miRNA;Note=AL645465.15/32168-32080
chr1	Rfam	ncRNA	244752848	244752952	61.23	-	.	ID=RF01045.99;Name=RF01045;Alias=miRNA;Note=AC099757.2/56007-55903
chr1	Rfam	ncRNA	245107212	245107518	264.03	+	.	ID=RF00100.24;Name=RF00100;Alias=7SK;Note=AL606483.10/22641-22947
chr1	Rfam	ncRNA	245118160	245118265	65.62	+	.	ID=RF00026.125;Name=RF00026;Alias=U6;Note=AL356512.19/7152-7257
chr1	Rfam	ncRNA	245120587	245120669	79.20	-	.	ID=RF01061.285;Name=RF01061;Alias=miRNA;Note=AL356512.19/9661-9579
chr1	Rfam	ncRNA	245186317	245186420	87.10	+	.	ID=RF00026.126;Name=RF00026;Alias=U6;Note=AL589763.6/3280-3383
chr1	Rfam	ncRNA	245207230	245207334	52.26	+	.	ID=RF00026.127;Name=RF00026;Alias=U6;Note=AL589763.6/24193-24297
chr1	Rfam	ncRNA	245220575	245220651	37.66	-	.	ID=RF01061.286;Name=RF01061;Alias=miRNA;Note=AL589763.6/37614-37538
chr1	Rfam	ncRNA	245297229	245297392	92.20	-	.	ID=RF00003.45;Name=RF00003;Alias=U1;Note=AL589763.6/114355-114192
chr1	Rfam	ncRNA	245533636	245533719	91.93	-	.	ID=RF01061.287;Name=RF01061;Alias=miRNA;Note=AL359983.7/66721-66638
chr1	Rfam	ncRNA	245540787	245540870	59.57	+	.	ID=RF01061.288;Name=RF01061;Alias=miRNA;Note=AL359983.7/73789-73872
chr1	Rfam	ncRNA	246352316	246352420	78.49	-	.	ID=RF00026.128;Name=RF00026;Alias=U6;Note=AC092801.2/131755-131651
chr1	Rfam	ncRNA	246498140	246498205	59.36	+	.	ID=RF00994.195;Name=RF00994;Alias=miRNA;Note=AL358859.23/12743-12808
chr1	Rfam	ncRNA	246589308	246589421	37.10	-	.	ID=RF00019.81;Name=RF00019;Alias=Y_RNA;Note=AL356583.28/55963-55850
chr1	Rfam	ncRNA	246970417	246970487	38.25	+	.	ID=RF01169.4;Name=RF01169;Alias=snoRNA;Note=AL591848.13/141137-141207
chr1	Rfam	ncRNA	246996750	246996831	44.01	-	.	ID=RF00402.3;Name=RF00402;Alias=snoRNA;Note=AC113174.3/24610-24529
chr1	Rfam	regulatory_region	247190336	247190620	53.43	+	.	ID=RF01417.26;Name=RF01417;Alias=RSV_RNA;Note=AL512637.18/44645-44929
chr1	Rfam	ncRNA	247367872	247367963	32.39	-	.	ID=RF00001.63;Name=RF00001;Alias=5S_rRNA;Note=AL390728.37/94772-94681
chr1	Rfam	ncRNA	247458137	247458243	45.71	+	.	ID=RF00019.82;Name=RF00019;Alias=Y_RNA;Note=AC104335.2/63278-63384
chr1	Rfam	ncRNA	247711054	247711152	60.13	-	.	ID=RF01045.100;Name=RF01045;Alias=miRNA;Note=AL606804.11/105790-105692
chr1	Rfam	ncRNA	247770428	247770503	52.72	-	.	ID=RF00026.129;Name=RF00026;Alias=U6;Note=AL606804.11/165141-165066
chr1	Rfam	ncRNA	248160302	248160398	64.13	+	.	ID=RF00019.83;Name=RF00019;Alias=Y_RNA;Note=AC099570.2/131695-131791
chr1	Rfam	ncRNA	248192422	248192523	73.05	+	.	ID=RF00019.84;Name=RF00019;Alias=Y_RNA;Note=AC099570.2/163815-163916
chr1	Rfam	ncRNA	248209090	248209191	69.27	+	.	ID=RF00019.85;Name=RF00019;Alias=Y_RNA;Note=AC099570.2/180483-180584
chr1	Rfam	ncRNA	248758226	248758334	30.06	-	.	ID=RF00019.86;Name=RF00019;Alias=Y_RNA;Note=AC098483.2/70825-70717
chr1	Rfam	ncRNA	249168054	249168159	33.22	+	.	ID=RF00005.159;Name=RF00005;Alias=tRNA;Note=AL672294.10/12917-13022
chr1	Rfam	ncRNA	249168447	249168518	50.29	+	.	ID=RF00005.160;Name=RF00005;Alias=tRNA;Note=AL672294.10/13310-13381
chr1	Rfam	ncRNA	249181920	249182003	73.01	-	.	ID=RF01061.289;Name=RF01061;Alias=miRNA;Note=AL672294.10/26866-26783
chr1	Rfam	ncRNA	249206889	249206994	68.42	-	.	ID=RF00026.130;Name=RF00026;Alias=U6;Note=AL672183.3/26103-26208
chr2	Rfam	ncRNA	482312	482362	33.38	-	.	ID=RF00951.1;Name=RF00951;Alias=miRNA;Note=AC093326.3/20312-20262
chr2	Rfam	ncRNA	1068718	1068783	68.59	+	.	ID=RF00994.1;Name=RF00994;Alias=miRNA;Note=AC114808.4/16982-17047
chr2	Rfam	ncRNA	1280811	1280876	52.85	+	.	ID=RF00994.2;Name=RF00994;Alias=miRNA;Note=AC140476.2/4747-4812
chr2	Rfam	ncRNA	1634087	1634152	57.23	+	.	ID=RF00994.3;Name=RF00994;Alias=miRNA;Note=AC009471.5/252-317
chr2	Rfam	ncRNA	1738769	1738833	53.66	-	.	ID=RF00994.4;Name=RF00994;Alias=miRNA;Note=AC009471.5/104998-104934
chr2	Rfam	ncRNA	1966499	1966564	55.04	-	.	ID=RF00994.5;Name=RF00994;Alias=miRNA;Note=AC011301.9/70134-70069
chr2	Rfam	ncRNA	2094599	2094664	68.46	-	.	ID=RF00994.6;Name=RF00994;Alias=miRNA;Note=AC008276.4/31816-31751
chr2	Rfam	ncRNA	2741498	2741580	43.93	+	.	ID=RF01061.1;Name=RF01061;Alias=miRNA;Note=AC018685.12/152212-152294
chr2	Rfam	ncRNA	2806070	2806135	62.38	-	.	ID=RF00994.7;Name=RF00994;Alias=miRNA;Note=AC011995.8/45468-45403
chr2	Rfam	ncRNA	2963747	2963805	43.16	-	.	ID=RF01061.2;Name=RF01061;Alias=miRNA;Note=AC074264.3/51733-51675
chr2	Rfam	ncRNA	3021001	3021098	56.37	+	.	ID=RF01061.3;Name=RF01061;Alias=miRNA;Note=AC074264.3/108929-109026
chr2	Rfam	ncRNA	3079444	3079544	102.93	-	.	ID=RF01210.1;Name=RF01210;Alias=snoRNA;Note=AC145619.4/131791-131691
chr2	Rfam	ncRNA	3274795	3274860	78.11	-	.	ID=RF00994.8;Name=RF00994;Alias=miRNA;Note=AC019118.7/176134-176069
chr2	Rfam	ncRNA	3628160	3628322	24.07	+	.	ID=RF00045.1;Name=RF00045;Alias=snoRNA;Note=AC108488.4/48848-49010
chr2	Rfam	ncRNA	4077271	4077549	49.69	+	.	ID=RF00017.1;Name=RF00017;Alias=SRP_euk_arch;Note=AC012445.6/25557-25835
chr2	Rfam	ncRNA	4276022	4276105	69.71	-	.	ID=RF01061.4;Name=RF01061;Alias=miRNA;Note=AC068292.8/21163-21080
chr2	Rfam	ncRNA	4479849	4479932	62.11	-	.	ID=RF01061.5;Name=RF01061;Alias=miRNA;Note=AC019102.13/60003-59920
chr2	Rfam	ncRNA	4638653	4638718	45.25	+	.	ID=RF00994.9;Name=RF00994;Alias=miRNA;Note=AC022311.5/60682-60747
chr2	Rfam	ncRNA	4729134	4729221	52.29	+	.	ID=RF01061.6;Name=RF01061;Alias=miRNA;Note=AC022311.5/151163-151250
chr2	Rfam	ncRNA	4759034	4759098	35.54	-	.	ID=RF01061.7;Name=RF01061;Alias=miRNA;Note=AC016674.9/27243-27179
chr2	Rfam	ncRNA	4827659	4827742	70.97	-	.	ID=RF01061.8;Name=RF01061;Alias=miRNA;Note=AC092169.4/50299-50216
chr2	Rfam	ncRNA	4872731	4872796	60.98	+	.	ID=RF00994.10;Name=RF00994;Alias=miRNA;Note=AC092169.4/95288-95353
chr2	Rfam	ncRNA	4874591	4874674	55.58	-	.	ID=RF00322.1;Name=RF00322;Alias=snoRNA;Note=AC092169.4/97231-97148
chr2	Rfam	ncRNA	4992867	4992973	90.49	+	.	ID=RF00026.1;Name=RF00026;Alias=U6;Note=AC142122.2/24495-24601
chr2	Rfam	ncRNA	5148004	5148086	52.65	-	.	ID=RF01061.9;Name=RF01061;Alias=miRNA;Note=AC148036.2/12911-12993
chr2	Rfam	ncRNA	5196155	5196246	46.92	+	.	ID=RF01061.10;Name=RF01061;Alias=miRNA;Note=AC104839.5/22849-22940
chr2	Rfam	ncRNA	5239310	5239391	71.50	+	.	ID=RF01061.11;Name=RF01061;Alias=miRNA;Note=AC019115.8/184562-184481
chr2	Rfam	ncRNA	5350374	5350439	69.42	+	.	ID=RF00994.11;Name=RF00994;Alias=miRNA;Note=AC019115.8/73498-73433
chr2	Rfam	ncRNA	5726065	5726161	61.98	-	.	ID=RF00998.1;Name=RF00998;Alias=miRNA;Note=AC107057.5/59807-59711
chr2	Rfam	ncRNA	6715646	6715695	27.64	+	.	ID=RF00951.2;Name=RF00951;Alias=miRNA;Note=AC021021.9/152032-152081
chr2	Rfam	ncRNA	6966182	6966246	44.37	-	.	ID=RF01061.12;Name=RF01061;Alias=miRNA;Note=AC017076.14/25548-25484
chr2	Rfam	ncRNA	6995221	6995304	86.50	-	.	ID=RF01061.13;Name=RF01061;Alias=miRNA;Note=AC017076.14/54606-54523
chr2	Rfam	ncRNA	7281358	7281675	181.78	-	.	ID=RF00100.1;Name=RF00100;Alias=7SK;Note=AC019048.7/68888-68571
chr2	Rfam	ncRNA	7493041	7493095	35.30	-	.	ID=RF00951.3;Name=RF00951;Alias=miRNA;Note=AC010904.13/97038-96984
chr2	Rfam	ncRNA	7627457	7627558	63.90	-	.	ID=RF00998.2;Name=RF00998;Alias=miRNA;Note=AC013460.7/125065-124964
chr2	Rfam	ncRNA	7716972	7717102	83.95	+	.	ID=RF00619.1;Name=RF00619;Alias=U6atac;Note=AC068600.5/59521-59651
chr2	Rfam	ncRNA	7739474	7739556	50.76	-	.	ID=RF01061.14;Name=RF01061;Alias=miRNA;Note=AC068600.5/82105-82023
chr2	Rfam	ncRNA	7944474	7944567	38.73	+	.	ID=RF01061.15;Name=RF01061;Alias=miRNA;Note=AC072053.4/33871-33964
chr2	Rfam	ncRNA	8028543	8028615	54.48	-	.	ID=RF01061.16;Name=RF01061;Alias=miRNA;Note=AC007463.3/80787-80715
chr2	Rfam	ncRNA	8129218	8129277	30.71	+	.	ID=RF01061.17;Name=RF01061;Alias=miRNA;Note=AC007464.4/14698-14757
chr2	Rfam	ncRNA	8254145	8254210	51.64	+	.	ID=RF00994.12;Name=RF00994;Alias=miRNA;Note=U91324.1/14554-14619
chr2	Rfam	ncRNA	8305862	8305934	31.54	-	.	ID=RF01061.18;Name=RF01061;Alias=miRNA;Note=U91324.1/66343-66271
chr2	Rfam	ncRNA	8413630	8413695	56.89	-	.	ID=RF00994.13;Name=RF00994;Alias=miRNA;Note=AC092177.4/1278-1213
chr2	Rfam	ncRNA	8834825	8834909	72.06	-	.	ID=RF01061.19;Name=RF01061;Alias=miRNA;Note=AC011747.8/146424-146340
chr2	Rfam	ncRNA	9088376	9088441	55.72	+	.	ID=RF00994.14;Name=RF00994;Alias=miRNA;Note=AC112723.3/11099-11164
chr2	Rfam	ncRNA	9119024	9119128	87.69	+	.	ID=RF01210.2;Name=RF01210;Alias=snoRNA;Note=AC112723.3/41747-41851
chr2	Rfam	ncRNA	9622023	9622134	31.67	+	.	ID=RF01029.1;Name=RF01029;Alias=miRNA;Note=AC080162.7/128955-129066
chr2	Rfam	ncRNA	9672371	9672474	98.22	-	.	ID=RF01210.3;Name=RF01210;Alias=snoRNA;Note=AC073195.5/1650-1547
chr2	Rfam	ncRNA	9740331	9740395	53.35	+	.	ID=RF00994.15;Name=RF00994;Alias=miRNA;Note=AC073195.5/69507-69571
chr2	Rfam	ncRNA	9755396	9755502	55.68	+	.	ID=RF00019.1;Name=RF00019;Alias=Y_RNA;Note=AC073195.5/84572-84678
chr2	Rfam	ncRNA	9880772	9880912	80.21	-	.	ID=RF00015.1;Name=RF00015;Alias=U4;Note=AC082651.6/113253-113113
chr2	Rfam	ncRNA	10018924	10018992	35.76	-	.	ID=RF01061.20;Name=RF01061;Alias=miRNA;Note=AC010969.11/49563-49495
chr2	Rfam	ncRNA	10230332	10230446	109.15	-	.	ID=RF00568.1;Name=RF00568;Alias=snoRNA;Note=AC104794.4/72269-72155
chr2	Rfam	ncRNA	10295199	10295333	113.67	-	.	ID=RF00410.1;Name=RF00410;Alias=snoRNA;Note=AC007240.2/22839-22705
chr2	Rfam	ncRNA	10420757	10421017	57.59	-	.	ID=RF00017.2;Name=RF00017;Alias=SRP_euk_arch;Note=AC007240.2/148523-148263
chr2	Rfam	ncRNA	10436173	10436306	134.56	-	.	ID=RF00432.1;Name=RF00432;Alias=snoRNA;Note=AC007240.2/163812-163679
chr2	Rfam	ncRNA	10586840	10586975	149.82	-	.	ID=RF00406.1;Name=RF00406;Alias=snoRNA;Note=AC007249.5/111431-111296
chr2	Rfam	ncRNA	10831664	10831955	97.78	+	.	ID=RF00017.3;Name=RF00017;Alias=SRP_euk_arch;Note=AC092687.3/18586-18877
chr2	Rfam	ncRNA	10884312	10884375	53.35	+	.	ID=RF00066.1;Name=RF00066;Alias=U7;Note=AC092687.3/71234-71297
chr2	Rfam	ncRNA	10955611	10955672	48.96	-	.	ID=RF00066.2;Name=RF00066;Alias=U7;Note=AC092687.3/142594-142533
chr2	Rfam	regulatory_region	11053663	11053776	35.84	+	.	ID=RF00485.1;Name=RF00485;Alias=K_chan_RES;Note=AC019041.8/1610-1723
chr2	Rfam	ncRNA	11374114	11374220	86.71	+	.	ID=RF00026.2;Name=RF00026;Alias=U6;Note=AC018463.11/83069-83175
chr2	Rfam	ncRNA	11657523	11657629	52.27	+	.	ID=RF00001.1;Name=RF00001;Alias=5S_rRNA;Note=AC011994.10/126049-125943
chr2	Rfam	ncRNA	11691830	11691898	30.55	+	.	ID=RF00005.1;Name=RF00005;Alias=tRNA;Note=AC011994.10/91742-91674
chr2	Rfam	ncRNA	11701320	11701432	60.32	+	.	ID=RF00004.1;Name=RF00004;Alias=U2;Note=AC011994.10/82252-82140
chr2	Rfam	ncRNA	11701787	11701905	97.43	-	.	ID=RF00001.2;Name=RF00001;Alias=5S_rRNA;Note=AC011994.10/81667-81785
chr2	Rfam	ncRNA	11724899	11725176	69.32	+	.	ID=RF00017.4;Name=RF00017;Alias=SRP_euk_arch;Note=AC011994.10/58673-58396
chr2	Rfam	ncRNA	11746312	11746418	43.12	+	.	ID=RF01029.2;Name=RF01029;Alias=miRNA;Note=AC011994.10/37260-37154
chr2	Rfam	ncRNA	11907563	11907658	51.95	+	.	ID=RF01061.21;Name=RF01061;Alias=miRNA;Note=AC012456.10/44902-44997
chr2	Rfam	ncRNA	12170429	12170498	58.48	-	.	ID=RF00093.1;Name=RF00093;Alias=snoRNA;Note=AC013471.7/130038-129969
chr2	Rfam	ncRNA	12551524	12551627	88.61	-	.	ID=RF00026.3;Name=RF00026;Alias=U6;Note=AC012509.13/127418-127315
chr2	Rfam	ncRNA	13108634	13108717	58.75	+	.	ID=RF01061.22;Name=RF01061;Alias=miRNA;Note=AC064875.5/65204-65287
chr2	Rfam	ncRNA	13132794	13132861	59.21	+	.	ID=RF00994.16;Name=RF00994;Alias=miRNA;Note=AC064875.5/89364-89431
chr2	Rfam	ncRNA	13194237	13194298	36.07	+	.	ID=RF01061.23;Name=RF01061;Alias=miRNA;Note=AC064875.5/150807-150868
chr2	Rfam	ncRNA	13461058	13461152	42.06	-	.	ID=RF01061.24;Name=RF01061;Alias=miRNA;Note=AC132477.3/32050-31956
chr2	Rfam	ncRNA	13635642	13635720	31.29	-	.	ID=RF01061.25;Name=RF01061;Alias=miRNA;Note=AC073062.7/52148-52070
chr2	Rfam	ncRNA	13693894	13693956	48.40	-	.	ID=RF00994.17;Name=RF00994;Alias=miRNA;Note=AC073062.7/110384-110322
chr2	Rfam	ncRNA	13867776	13867834	32.26	-	.	ID=RF01061.26;Name=RF01061;Alias=miRNA;Note=AC016730.9/27123-27065
chr2	Rfam	ncRNA	13969278	13969345	53.37	-	.	ID=RF01061.27;Name=RF01061;Alias=miRNA;Note=AC016730.9/128634-128567
chr2	Rfam	ncRNA	13979268	13979351	66.42	-	.	ID=RF01061.28;Name=RF01061;Alias=miRNA;Note=AC016730.9/138640-138557
chr2	Rfam	ncRNA	14204644	14204701	38.44	-	.	ID=RF01061.29;Name=RF01061;Alias=miRNA;Note=AC068284.5/78204-78147
chr2	Rfam	ncRNA	14414746	14414849	60.25	-	.	ID=RF00026.4;Name=RF00026;Alias=U6;Note=AC017088.8/179838-179735
chr2	Rfam	ncRNA	15059806	15059871	46.55	-	.	ID=RF00994.18;Name=RF00994;Alias=miRNA;Note=AC068286.5/124983-124918
chr2	Rfam	ncRNA	15366081	15366184	57.01	-	.	ID=RF01045.1;Name=RF01045;Alias=miRNA;Note=AC008282.4/74925-74822
chr2	Rfam	ncRNA	15627598	15627707	37.09	+	.	ID=RF01029.3;Name=RF01029;Alias=miRNA;Note=AC007738.2/129497-129606
chr2	Rfam	ncRNA	16005059	16005175	67.66	+	.	ID=RF00020.1;Name=RF00020;Alias=U5;Note=AC113608.3/77837-77953
chr2	Rfam	ncRNA	16043792	16043895	109.54	+	.	ID=RF01210.4;Name=RF01210;Alias=snoRNA;Note=AC010145.10/29015-29118
chr2	Rfam	regulatory_region	16080690	16080925	106.64	+	.	ID=RF00226.1;Name=RF00226;Alias=IRES_n-myc;Note=AC010145.10/65913-66148
chr2	Rfam	regulatory_region	16081890	16082213	319.92	+	.	ID=RF00226.2;Name=RF00226;Alias=IRES_n-myc;Note=AC010145.10/67113-67436
chr2	Rfam	ncRNA	16090812	16091103	72.36	-	.	ID=RF00017.5;Name=RF00017;Alias=SRP_euk_arch;Note=AC010145.10/76326-76035
chr2	Rfam	ncRNA	16380471	16380563	55.48	+	.	ID=RF00561.1;Name=RF00561;Alias=snoRNA;Note=AC142283.3/22549-22641
chr2	Rfam	ncRNA	16466150	16466254	52.96	-	.	ID=RF01045.2;Name=RF01045;Alias=miRNA;Note=AC010745.4/83786-83682
chr2	Rfam	ncRNA	17111514	17111580	33.51	-	.	ID=RF01061.30;Name=RF01061;Alias=miRNA;Note=AC008069.3/14440-14506
chr2	Rfam	ncRNA	17116153	17116199	37.04	-	.	ID=RF00951.4;Name=RF00951;Alias=miRNA;Note=AC008069.3/9821-9867
chr2	Rfam	ncRNA	17304108	17304407	135.33	-	.	ID=RF00100.2;Name=RF00100;Alias=7SK;Note=AC096556.1/37369-37070
chr2	Rfam	ncRNA	17446572	17446630	39.44	+	.	ID=RF01061.31;Name=RF01061;Alias=miRNA;Note=AC068614.5/98160-98218
chr2	Rfam	regulatory_region	18113386	18113499	36.81	+	.	ID=RF00485.2;Name=RF00485;Alias=K_chan_RES;Note=AC093731.2/177049-177162
chr2	Rfam	ncRNA	18136244	18136298	30.68	+	.	ID=RF00951.5;Name=RF00951;Alias=miRNA;Note=AC090499.6/11221-11275
chr2	Rfam	ncRNA	18221872	18221999	121.29	-	.	ID=RF00561.2;Name=RF00561;Alias=snoRNA;Note=AC079802.6/80721-80594
chr2	Rfam	ncRNA	18366262	18366358	54.84	-	.	ID=RF00872.1;Name=RF00872;Alias=miRNA;Note=AC104786.4/48070-47974
chr2	Rfam	ncRNA	18387982	18388084	58.91	+	.	ID=RF00998.3;Name=RF00998;Alias=miRNA;Note=AC104786.4/69694-69796
chr2	Rfam	ncRNA	18400895	18400966	34.19	-	.	ID=RF01061.32;Name=RF01061;Alias=miRNA;Note=AC104786.4/82678-82607
chr2	Rfam	ncRNA	18610383	18610466	58.99	-	.	ID=RF01061.33;Name=RF01061;Alias=miRNA;Note=AC097531.2/85707-85624
chr2	Rfam	ncRNA	18731655	18731721	48.32	+	.	ID=RF00994.19;Name=RF00994;Alias=miRNA;Note=AC079148.9/105052-105118
chr2	Rfam	ncRNA	18764633	18764734	65.40	-	.	ID=RF00026.5;Name=RF00026;Alias=U6;Note=AC079148.9/138131-138030
chr2	Rfam	ncRNA	18919130	18919234	59.09	+	.	ID=RF01045.3;Name=RF01045;Alias=miRNA;Note=AC092586.2/117837-117941
chr2	Rfam	ncRNA	19122335	19122400	74.99	+	.	ID=RF00994.20;Name=RF00994;Alias=miRNA;Note=AC092594.2/9376-9441
chr2	Rfam	ncRNA	19846265	19846341	78.50	+	.	ID=RF01061.34;Name=RF01061;Alias=miRNA;Note=AC019055.6/141177-141101
chr2	Rfam	ncRNA	19992063	19992159	39.96	-	.	ID=RF01029.4;Name=RF01029;Alias=miRNA;Note=AC013400.8/6714-6618
chr2	Rfam	ncRNA	20023939	20024004	47.87	-	.	ID=RF00994.21;Name=RF00994;Alias=miRNA;Note=AC013400.8/38559-38494
chr2	Rfam	regulatory_region	20125756	20126044	53.25	+	.	ID=RF01417.1;Name=RF01417;Alias=RSV_RNA;Note=AC079145.4/125102-124814
chr2	Rfam	ncRNA	20363680	20363731	55.72	+	.	ID=RF00951.6;Name=RF00951;Alias=miRNA;Note=AC098828.3/114823-114874
chr2	Rfam	ncRNA	20375107	20375397	125.66	+	.	ID=RF00017.6;Name=RF00017;Alias=SRP_euk_arch;Note=AC116171.2/841-1131
chr2	Rfam	ncRNA	20375566	20375670	86.17	+	.	ID=RF00026.6;Name=RF00026;Alias=U6;Note=AC116171.2/1300-1404
chr2	Rfam	ncRNA	20441679	20441730	44.81	+	.	ID=RF00951.7;Name=RF00951;Alias=miRNA;Note=AC007041.3/5566-5617
chr2	Rfam	ncRNA	20446087	20446148	66.57	-	.	ID=RF00066.3;Name=RF00066;Alias=U7;Note=AC007041.3/10035-9974
chr2	Rfam	ncRNA	20553388	20553491	71.88	-	.	ID=RF01045.4;Name=RF01045;Alias=miRNA;Note=AC007041.3/117378-117275
chr2	Rfam	ncRNA	20601388	20601485	39.96	-	.	ID=RF00001.3;Name=RF00001;Alias=5S_rRNA;Note=AC007041.3/165372-165275
chr2	Rfam	ncRNA	20680605	20680716	64.66	+	.	ID=RF00019.2;Name=RF00019;Alias=Y_RNA;Note=AC023137.5/71295-71406
chr2	Rfam	ncRNA	20769264	20769315	46.37	+	.	ID=RF00951.8;Name=RF00951;Alias=miRNA;Note=AC012065.8/87191-87242
chr2	Rfam	ncRNA	20822053	20822084	24.62	+	.	ID=RF00066.4;Name=RF00066;Alias=U7;Note=AC012065.8/139980-140011
chr2	Rfam	ncRNA	20963655	20963751	67.72	+	.	ID=RF00697.1;Name=RF00697;Alias=miRNA;Note=AC012361.10/75567-75663
chr2	Rfam	ncRNA	21151728	21151810	60.02	+	.	ID=RF01061.35;Name=RF01061;Alias=miRNA;Note=AC205584.1/1386-1304
chr2	Rfam	regulatory_region	21266819	21266945	132.31	-	.	ID=RF00463.1;Name=RF00463;Alias=ApoB_5_CRE;Note=AC010872.8/39323-39197
chr2	Rfam	ncRNA	21523003	21523097	47.77	+	.	ID=RF01029.5;Name=RF01029;Alias=miRNA;Note=AC011752.2/6848-6942
chr2	Rfam	ncRNA	21710599	21710664	70.47	-	.	ID=RF00994.22;Name=RF00994;Alias=miRNA;Note=AC009496.3/73482-73417
chr2	Rfam	ncRNA	21752094	21752196	64.04	+	.	ID=RF00998.4;Name=RF00998;Alias=miRNA;Note=AC009411.2/18269-18371
chr2	Rfam	ncRNA	22145865	22146160	130.53	+	.	ID=RF00017.7;Name=RF00017;Alias=SRP_euk_arch;Note=AC068490.4/69017-69312
chr2	Rfam	ncRNA	22425666	22425717	58.79	-	.	ID=RF00951.9;Name=RF00951;Alias=miRNA;Note=AC068044.5/170909-170858
chr2	Rfam	ncRNA	22462025	22462108	55.38	+	.	ID=RF01061.36;Name=RF01061;Alias=miRNA;Note=AC116176.4/26806-26889
chr2	Rfam	ncRNA	22561758	22561875	64.05	-	.	ID=RF00001.4;Name=RF00001;Alias=5S_rRNA;Note=AC096570.1/3736-3619
chr2	Rfam	ncRNA	23000465	23000562	49.16	-	.	ID=RF01061.37;Name=RF01061;Alias=miRNA;Note=AC110300.3/11521-11424
chr2	Rfam	ncRNA	23074417	23074521	56.89	+	.	ID=RF01045.5;Name=RF01045;Alias=miRNA;Note=AC110300.3/85376-85480
chr2	Rfam	ncRNA	23084424	23084756	124.89	+	.	ID=RF00100.3;Name=RF00100;Alias=7SK;Note=AC104807.5/1594-1926
chr2	Rfam	ncRNA	23282305	23282374	32.90	+	.	ID=RF01061.38;Name=RF01061;Alias=miRNA;Note=AC016768.10/137243-137312
chr2	Rfam	ncRNA	23540931	23541011	82.32	-	.	ID=RF01061.39;Name=RF01061;Alias=miRNA;Note=AC012506.9/55893-55813
chr2	Rfam	ncRNA	23558445	23558548	62.08	+	.	ID=RF01045.6;Name=RF01045;Alias=miRNA;Note=AC012506.9/73327-73430
chr2	Rfam	ncRNA	23684810	23684897	50.39	-	.	ID=RF01061.40;Name=RF01061;Alias=miRNA;Note=AC011239.5/4476-4389
chr2	Rfam	ncRNA	24219667	24219955	93.17	-	.	ID=RF00017.8;Name=RF00017;Alias=SRP_euk_arch;Note=AC066692.3/163143-162855
chr2	Rfam	ncRNA	24268705	24268808	65.03	+	.	ID=RF00026.7;Name=RF00026;Alias=U6;Note=AC104665.3/38865-38968
chr2	Rfam	ncRNA	24496483	24496610	79.27	-	.	ID=RF00602.1;Name=RF00602;Alias=scaRNA;Note=AC009228.4/59361-59234
chr2	Rfam	ncRNA	24787499	24787607	51.39	-	.	ID=RF00001.5;Name=RF00001;Alias=5S_rRNA;Note=AC093798.3/168012-167904
chr2	Rfam	ncRNA	24826422	24826489	51.06	-	.	ID=RF00994.23;Name=RF00994;Alias=miRNA;Note=AC093798.3/206894-206827
chr2	Rfam	ncRNA	24899178	24899284	94.98	+	.	ID=RF00026.8;Name=RF00026;Alias=U6;Note=AC013459.9/47706-47812
chr2	Rfam	ncRNA	24940013	24940115	57.60	-	.	ID=RF00998.5;Name=RF00998;Alias=miRNA;Note=AC013459.9/88643-88541
chr2	Rfam	ncRNA	25184659	25184724	69.51	+	.	ID=RF00994.24;Name=RF00994;Alias=miRNA;Note=AC013267.11/10890-10955
chr2	Rfam	ncRNA	25192257	25192346	51.41	-	.	ID=RF00016.1;Name=RF00016;Alias=snoRNA;Note=AC013267.11/18577-18488
chr2	Rfam	ncRNA	25231714	25231815	72.38	-	.	ID=RF00019.3;Name=RF00019;Alias=Y_RNA;Note=AC013267.11/58046-57945
chr2	Rfam	ncRNA	25280901	25281196	109.78	+	.	ID=RF00017.9;Name=RF00017;Alias=SRP_euk_arch;Note=AC013267.11/107132-107427
chr2	Rfam	ncRNA	25309152	25309254	57.54	+	.	ID=RF00998.6;Name=RF00998;Alias=miRNA;Note=AC013267.11/135383-135485
chr2	Rfam	ncRNA	25699606	25699668	50.38	+	.	ID=RF00994.25;Name=RF00994;Alias=miRNA;Note=AC019144.9/148-210
chr2	Rfam	ncRNA	25787733	25787815	58.98	+	.	ID=RF01061.41;Name=RF01061;Alias=miRNA;Note=AC019144.9/88275-88357
chr2	Rfam	ncRNA	25919945	25920057	43.46	-	.	ID=RF00019.4;Name=RF00019;Alias=Y_RNA;Note=AC010150.3/97299-97411
chr2	Rfam	ncRNA	25945072	25945152	72.70	+	.	ID=RF01061.42;Name=RF01061;Alias=miRNA;Note=AC010150.3/72284-72204
chr2	Rfam	ncRNA	25991889	25991965	56.14	+	.	ID=RF00004.2;Name=RF00004;Alias=U2;Note=AC010150.3/25467-25391
chr2	Rfam	ncRNA	26265544	26265650	86.61	+	.	ID=RF00026.9;Name=RF00026;Alias=U6;Note=AC013449.8/113261-113367
chr2	Rfam	ncRNA	27014800	27014866	42.25	+	.	ID=RF01061.43;Name=RF01061;Alias=miRNA;Note=AC011740.7/47104-47170
chr2	Rfam	ncRNA	27075585	27075668	73.44	-	.	ID=RF01061.44;Name=RF01061;Alias=miRNA;Note=AC011740.7/107972-107889
chr2	Rfam	ncRNA	27273650	27273738	38.33	+	.	ID=RF00005.2;Name=RF00005;Alias=tRNA;Note=AC013472.8/138963-139051
chr2	Rfam	ncRNA	27274082	27274154	57.06	+	.	ID=RF00005.3;Name=RF00005;Alias=tRNA;Note=AC013472.8/139395-139467
chr2	Rfam	regulatory_region	27616386	27616415	43.02	-	.	ID=RF00037.1;Name=RF00037;Alias=IRE;Note=AC074117.7/152520-152549
chr2	Rfam	ncRNA	27622638	27622740	59.86	-	.	ID=RF00998.7;Name=RF00998;Alias=miRNA;Note=AC074117.7/146195-146297
chr2	Rfam	ncRNA	27698361	27698462	78.62	-	.	ID=RF00026.10;Name=RF00026;Alias=U6;Note=AC074117.7/70473-70574
chr2	Rfam	ncRNA	27761154	27761259	57.34	+	.	ID=RF01045.7;Name=RF01045;Alias=miRNA;Note=AC074117.7/7781-7676
chr2	Rfam	ncRNA	27836530	27836638	45.15	+	.	ID=RF01029.6;Name=RF01029;Alias=miRNA;Note=AC074091.6/166570-166462
chr2	Rfam	ncRNA	27864910	27865036	94.26	-	.	ID=RF00340.1;Name=RF00340;Alias=snoRNA;Note=AC074091.6/138064-138190
chr2	Rfam	ncRNA	27882935	27883038	53.31	+	.	ID=RF01045.8;Name=RF01045;Alias=miRNA;Note=AC074091.6/120165-120062
chr2	Rfam	ncRNA	27944772	27944823	47.62	-	.	ID=RF00951.10;Name=RF00951;Alias=miRNA;Note=AC074091.6/58277-58328
chr2	Rfam	ncRNA	28158340	28158405	55.32	+	.	ID=RF00994.26;Name=RF00994;Alias=miRNA;Note=AC021171.6/74916-74981
chr2	Rfam	ncRNA	28538964	28539015	55.36	+	.	ID=RF00951.11;Name=RF00951;Alias=miRNA;Note=AC093690.5/177479-177530
chr2	Rfam	ncRNA	28702211	28702289	59.97	+	.	ID=RF01061.45;Name=RF01061;Alias=miRNA;Note=AC104695.2/141259-141337
chr2	Rfam	ncRNA	28880753	28880804	59.38	+	.	ID=RF00951.12;Name=RF00951;Alias=miRNA;Note=AC074011.5/117329-117380
chr2	Rfam	ncRNA	28891559	28891674	48.37	+	.	ID=RF01045.9;Name=RF01045;Alias=miRNA;Note=AC074011.5/128135-128250
chr2	Rfam	ncRNA	28906842	28906949	30.76	+	.	ID=RF00001.6;Name=RF00001;Alias=5S_rRNA;Note=AC074011.5/143418-143525
chr2	Rfam	ncRNA	28934421	28934493	60.39	+	.	ID=RF01061.46;Name=RF01061;Alias=miRNA;Note=AC074011.5/170997-171069
chr2	Rfam	ncRNA	29136530	29136614	61.50	+	.	ID=RF00325.1;Name=RF00325;Alias=snoRNA;Note=AC097720.5/86381-86465
chr2	Rfam	ncRNA	29149933	29150010	89.87	+	.	ID=RF00325.2;Name=RF00325;Alias=snoRNA;Note=AC097720.5/99784-99861
chr2	Rfam	ncRNA	29150109	29150206	34.03	-	.	ID=RF00019.5;Name=RF00019;Alias=Y_RNA;Note=AC097720.5/100057-99960
chr2	Rfam	ncRNA	29150849	29150926	83.29	+	.	ID=RF00325.3;Name=RF00325;Alias=snoRNA;Note=AC097720.5/100700-100777
chr2	Rfam	ncRNA	29195280	29195387	42.68	-	.	ID=RF00019.6;Name=RF00019;Alias=Y_RNA;Note=AC105398.3/9381-9274
chr2	Rfam	ncRNA	29567854	29567939	46.32	+	.	ID=RF01061.47;Name=RF01061;Alias=miRNA;Note=AC074096.8/160247-160332
chr2	Rfam	ncRNA	29645311	29645368	40.60	-	.	ID=RF01061.48;Name=RF01061;Alias=miRNA;Note=AC106899.5/47112-47055
chr2	Rfam	ncRNA	29726775	29726857	77.09	-	.	ID=RF01061.49;Name=RF01061;Alias=miRNA;Note=AC106899.5/128601-128519
chr2	Rfam	ncRNA	29727672	29727755	67.42	-	.	ID=RF01061.50;Name=RF01061;Alias=miRNA;Note=AC106899.5/129499-129416
chr2	Rfam	ncRNA	29770782	29770833	37.94	-	.	ID=RF00951.13;Name=RF00951;Alias=miRNA;Note=AC098874.6/42015-41964
chr2	Rfam	ncRNA	29903895	29904189	83.84	-	.	ID=RF00017.10;Name=RF00017;Alias=SRP_euk_arch;Note=AC093756.3/41004-40710
chr2	Rfam	ncRNA	29917306	29917357	47.30	-	.	ID=RF00951.14;Name=RF00951;Alias=miRNA;Note=AC093756.3/54172-54121
chr2	Rfam	ncRNA	29971281	29971384	54.20	+	.	ID=RF01045.10;Name=RF01045;Alias=miRNA;Note=AC093756.3/108096-108199
chr2	Rfam	ncRNA	30016008	30016073	52.94	-	.	ID=RF00994.27;Name=RF00994;Alias=miRNA;Note=AC093756.3/152888-152823
chr2	Rfam	ncRNA	30288990	30289074	58.89	-	.	ID=RF01061.51;Name=RF01061;Alias=miRNA;Note=AC016907.6/65642-65558
chr2	Rfam	ncRNA	30410300	30410432	131.01	+	.	ID=RF00264.1;Name=RF00264;Alias=snoRNA;Note=AC016907.6/186868-187000
chr2	Rfam	ncRNA	30655225	30655308	101.52	-	.	ID=RF01061.52;Name=RF01061;Alias=miRNA;Note=AC073255.6/45056-44973
chr2	Rfam	ncRNA	31209462	31209517	31.71	+	.	ID=RF01061.53;Name=RF01061;Alias=miRNA;Note=AC009305.2/148171-148116
chr2	Rfam	ncRNA	31315695	31315778	74.82	+	.	ID=RF01061.54;Name=RF01061;Alias=miRNA;Note=AC009305.2/41938-41855
chr2	Rfam	ncRNA	31451178	31451276	45.95	+	.	ID=RF00001.7;Name=RF00001;Alias=5S_rRNA;Note=AC015980.4/95546-95644
chr2	Rfam	ncRNA	31619457	31619538	62.78	-	.	ID=RF01061.55;Name=RF01061;Alias=miRNA;Note=AL121654.1/13591-13510
chr2	Rfam	ncRNA	31638891	31639023	52.21	+	.	ID=RF01016.1;Name=RF01016;Alias=miRNA;Note=AL121654.1/32944-33076
chr2	Rfam	ncRNA	31959768	31959866	59.20	-	.	ID=RF01045.11;Name=RF01045;Alias=miRNA;Note=AL133249.1/66692-66594
chr2	Rfam	ncRNA	32035260	32035363	58.96	-	.	ID=RF01045.12;Name=RF01045;Alias=miRNA;Note=AL121652.2/1427-1324
chr2	Rfam	ncRNA	32173057	32173161	58.77	+	.	ID=RF01045.13;Name=RF01045;Alias=miRNA;Note=AL121652.2/139121-139225
chr2	Rfam	ncRNA	32439525	32439631	94.18	-	.	ID=RF00026.11;Name=RF00026;Alias=U6;Note=AL121653.2/38270-38164
chr2	Rfam	ncRNA	32757220	32757313	110.61	+	.	ID=RF01021.1;Name=RF01021;Alias=miRNA;Note=AL133243.3/127094-127187
chr2	Rfam	ncRNA	33164131	33164209	56.00	+	.	ID=RF01061.56;Name=RF01061;Alias=miRNA;Note=AL133244.1/9294-9372
chr2	Rfam	ncRNA	33170406	33170518	37.67	-	.	ID=RF00019.7;Name=RF00019;Alias=Y_RNA;Note=AL133244.1/15681-15569
chr2	Rfam	ncRNA	33181470	33181535	63.80	-	.	ID=RF00994.28;Name=RF00994;Alias=miRNA;Note=AL133244.1/26698-26633
chr2	Rfam	ncRNA	33331099	33331165	51.24	-	.	ID=RF00994.29;Name=RF00994;Alias=miRNA;Note=AL133244.1/176328-176262
chr2	Rfam	ncRNA	33420653	33420718	47.44	+	.	ID=RF00994.30;Name=RF00994;Alias=miRNA;Note=AC019195.10/78370-78305
chr2	Rfam	ncRNA	33510836	33510954	35.94	-	.	ID=RF00001.8;Name=RF00001;Alias=5S_rRNA;Note=AC019127.10/13932-13814
chr2	Rfam	ncRNA	33557965	33558074	24.82	+	.	ID=RF00001.9;Name=RF00001;Alias=5S_rRNA;Note=AC019127.10/60943-61052
chr2	Rfam	ncRNA	34011106	34011204	72.90	+	.	ID=RF01061.57;Name=RF01061;Alias=miRNA;Note=AC069303.6/32532-32630
chr2	Rfam	regulatory_region	34141325	34141607	36.34	-	.	ID=RF01417.2;Name=RF01417;Alias=RSV_RNA;Note=AC097506.3/2063-1781
chr2	Rfam	ncRNA	34303079	34303130	43.09	+	.	ID=RF00951.15;Name=RF00951;Alias=miRNA;Note=AC009499.4/54693-54642
chr2	Rfam	ncRNA	34336780	34336841	52.65	+	.	ID=RF00994.31;Name=RF00994;Alias=miRNA;Note=AC009499.4/20992-20931
chr2	Rfam	ncRNA	34407246	34407311	51.73	+	.	ID=RF00994.32;Name=RF00994;Alias=miRNA;Note=AC008170.2/142667-142602
chr2	Rfam	ncRNA	34628739	34628822	83.31	-	.	ID=RF01061.58;Name=RF01061;Alias=miRNA;Note=AC011748.7/47928-48011
chr2	Rfam	ncRNA	34668604	34668655	47.45	-	.	ID=RF00951.16;Name=RF00951;Alias=miRNA;Note=AC011748.7/8095-8146
chr2	Rfam	ncRNA	35034320	35034623	50.14	-	.	ID=RF00017.11;Name=RF00017;Alias=SRP_euk_arch;Note=AC012593.8/31037-30734
chr2	Rfam	ncRNA	35086468	35086551	58.83	+	.	ID=RF01061.59;Name=RF01061;Alias=miRNA;Note=AC012593.8/82882-82965
chr2	Rfam	ncRNA	35144655	35144757	63.70	+	.	ID=RF00998.8;Name=RF00998;Alias=miRNA;Note=AC012593.8/141069-141171
chr2	Rfam	regulatory_region	35161466	35161491	32.97	-	.	ID=RF00032.1;Name=RF00032;Alias=Histone3;Note=AC012593.8/157905-157880
chr2	Rfam	ncRNA	35346354	35346435	60.44	+	.	ID=RF01061.60;Name=RF01061;Alias=miRNA;Note=AC079352.5/88645-88726
chr2	Rfam	ncRNA	35449213	35449295	57.99	-	.	ID=RF01061.61;Name=RF01061;Alias=miRNA;Note=AC013442.11/33606-33524
chr2	Rfam	ncRNA	35469678	35469761	75.34	+	.	ID=RF01061.62;Name=RF01061;Alias=miRNA;Note=AC013442.11/53989-54072
chr2	Rfam	ncRNA	35562888	35562953	46.80	+	.	ID=RF00994.33;Name=RF00994;Alias=miRNA;Note=AC110765.5/33715-33780
chr2	Rfam	ncRNA	35696472	35696551	57.90	+	.	ID=RF01061.63;Name=RF01061;Alias=miRNA;Note=AC083939.4/68689-68768
chr2	Rfam	ncRNA	35696671	35696774	89.08	+	.	ID=RF00026.12;Name=RF00026;Alias=U6;Note=AC083939.4/68888-68991
chr2	Rfam	ncRNA	35767244	35767309	40.07	-	.	ID=RF01061.64;Name=RF01061;Alias=miRNA;Note=AC013407.7/25404-25339
chr2	Rfam	ncRNA	35986776	35986841	52.97	+	.	ID=RF00994.34;Name=RF00994;Alias=miRNA;Note=AC068274.5/73643-73708
chr2	Rfam	ncRNA	36205240	36205292	28.25	-	.	ID=RF00951.17;Name=RF00951;Alias=miRNA;Note=AC073081.5/87711-87659
chr2	Rfam	ncRNA	36353961	36354046	67.71	+	.	ID=RF01061.65;Name=RF01061;Alias=miRNA;Note=AC074350.5/3903-3988
chr2	Rfam	ncRNA	36361093	36361175	61.61	-	.	ID=RF01061.66;Name=RF01061;Alias=miRNA;Note=AC074350.5/11117-11035
chr2	Rfam	ncRNA	36519152	36519203	53.43	+	.	ID=RF00951.18;Name=RF00951;Alias=miRNA;Note=AC009414.4/71507-71456
chr2	Rfam	ncRNA	36662739	36662821	79.59	-	.	ID=RF01061.67;Name=RF01061;Alias=miRNA;Note=AC007378.4/106995-107077
chr2	Rfam	ncRNA	36698271	36698336	67.84	+	.	ID=RF00994.35;Name=RF00994;Alias=miRNA;Note=AC007378.4/71545-71480
chr2	Rfam	ncRNA	37020110	37020213	54.85	-	.	ID=RF01045.14;Name=RF01045;Alias=miRNA;Note=AC007363.3/31487-31590
chr2	Rfam	ncRNA	37094541	37094638	65.29	-	.	ID=RF00026.13;Name=RF00026;Alias=U6;Note=AC007382.3/37409-37506
chr2	Rfam	ncRNA	37140074	37140130	41.89	+	.	ID=RF00026.14;Name=RF00026;Alias=U6;Note=AC007404.4/160279-160223
chr2	Rfam	ncRNA	37186505	37186605	41.48	+	.	ID=RF00026.15;Name=RF00026;Alias=U6;Note=AC007404.4/113848-113748
chr2	Rfam	ncRNA	37314534	37314631	69.38	-	.	ID=RF01045.15;Name=RF01045;Alias=miRNA;Note=AC007899.3/103717-103814
chr2	Rfam	ncRNA	37409567	37409646	48.93	+	.	ID=RF01061.68;Name=RF01061;Alias=miRNA;Note=AC007899.3/8781-8702
chr2	Rfam	ncRNA	37558913	37559019	89.15	-	.	ID=RF00026.16;Name=RF00026;Alias=U6;Note=AC007391.3/173931-174037
chr2	Rfam	ncRNA	37662653	37662751	57.42	-	.	ID=RF00026.17;Name=RF00026;Alias=U6;Note=AC007391.3/70199-70297
chr2	Rfam	ncRNA	38012077	38012157	60.25	+	.	ID=RF01061.69;Name=RF01061;Alias=miRNA;Note=AC010878.4/126863-126783
chr2	Rfam	ncRNA	38374557	38374663	85.76	+	.	ID=RF00026.18;Name=RF00026;Alias=U6;Note=AC009229.5/113888-113782
chr2	Rfam	ncRNA	38390817	38390900	80.62	+	.	ID=RF01061.70;Name=RF01061;Alias=miRNA;Note=AC009229.5/97628-97545
chr2	Rfam	ncRNA	38480235	38480348	43.56	+	.	ID=RF01029.7;Name=RF01029;Alias=miRNA;Note=AC009229.5/8210-8097
chr2	Rfam	ncRNA	38485883	38485985	62.78	+	.	ID=RF00998.9;Name=RF00998;Alias=miRNA;Note=AC009229.5/2562-2460
chr2	Rfam	ncRNA	39111701	39111807	86.46	-	.	ID=RF00026.19;Name=RF00026;Alias=U6;Note=AC018693.8/120169-120063
chr2	Rfam	ncRNA	39164021	39164299	71.05	-	.	ID=RF00017.12;Name=RF00017;Alias=SRP_euk_arch;Note=AC019171.4/10536-10258
chr2	Rfam	ncRNA	39271709	39271822	55.53	-	.	ID=RF01029.8;Name=RF01029;Alias=miRNA;Note=AC019171.4/118059-117946
chr2	Rfam	ncRNA	39309730	39309833	72.70	+	.	ID=RF00026.20;Name=RF00026;Alias=U6;Note=AC019171.4/155967-156070
chr2	Rfam	ncRNA	39355967	39356068	70.56	-	.	ID=RF00019.8;Name=RF00019;Alias=Y_RNA;Note=AC092672.3/23860-23759
chr2	Rfam	ncRNA	39510798	39510932	28.59	-	.	ID=RF00272.1;Name=RF00272;Alias=snoRNA;Note=AC007684.3/175034-175168
chr2	Rfam	ncRNA	39620663	39620759	65.42	-	.	ID=RF00026.21;Name=RF00026;Alias=U6;Note=AC007684.3/65207-65303
chr2	Rfam	ncRNA	39822228	39822279	62.77	+	.	ID=RF00951.19;Name=RF00951;Alias=miRNA;Note=AC007388.4/15693-15642
chr2	Rfam	ncRNA	40084935	40085018	54.84	-	.	ID=RF01061.71;Name=RF01061;Alias=miRNA;Note=AC007253.2/127871-127954
chr2	Rfam	ncRNA	40316574	40316613	45.74	+	.	ID=RF00951.20;Name=RF00951;Alias=miRNA;Note=AC007254.3/32532-32493
chr2	Rfam	ncRNA	40410681	40410784	49.21	-	.	ID=RF01045.16;Name=RF01045;Alias=miRNA;Note=AC007377.3/82416-82519
chr2	Rfam	ncRNA	40532119	40532223	48.48	+	.	ID=RF01045.17;Name=RF01045;Alias=miRNA;Note=AC007281.3/140419-140315
chr2	Rfam	ncRNA	40643938	40644020	68.02	-	.	ID=RF01061.72;Name=RF01061;Alias=miRNA;Note=AC007281.3/28518-28600
chr2	Rfam	ncRNA	40839240	40839322	54.94	+	.	ID=RF01061.73;Name=RF01061;Alias=miRNA;Note=AC007317.3/183738-183656
chr2	Rfam	ncRNA	40998586	40998670	34.88	+	.	ID=RF01061.74;Name=RF01061;Alias=miRNA;Note=AC007317.3/24392-24308
chr2	Rfam	ncRNA	41024716	41024780	52.80	+	.	ID=RF00994.36;Name=RF00994;Alias=miRNA;Note=AC020720.7/75604-75540
chr2	Rfam	ncRNA	41499154	41499219	64.93	-	.	ID=RF00994.37;Name=RF00994;Alias=miRNA;Note=AC009223.2/58517-58582
chr2	Rfam	ncRNA	41559793	41559915	64.09	-	.	ID=RF01016.2;Name=RF01016;Alias=miRNA;Note=AC097536.3/4180-4058
chr2	Rfam	ncRNA	41574978	41575076	41.93	+	.	ID=RF01061.75;Name=RF01061;Alias=miRNA;Note=AC097536.3/19243-19341
chr2	Rfam	ncRNA	41802814	41802882	61.85	-	.	ID=RF00693.1;Name=RF00693;Alias=miRNA;Note=AC010739.3/141523-141591
chr2	Rfam	ncRNA	41823547	41823629	65.58	+	.	ID=RF01061.76;Name=RF01061;Alias=miRNA;Note=AC010739.3/120858-120776
chr2	Rfam	ncRNA	42084411	42084512	54.63	-	.	ID=RF00019.9;Name=RF00019;Alias=Y_RNA;Note=AC009413.2/34105-34206
chr2	Rfam	ncRNA	42098411	42098528	46.18	+	.	ID=RF00015.2;Name=RF00015;Alias=U4;Note=AC009413.2/20206-20089
chr2	Rfam	ncRNA	42142804	42142908	68.33	-	.	ID=RF01045.18;Name=RF01045;Alias=miRNA;Note=AC104654.3/26292-26188
chr2	Rfam	ncRNA	42156865	42156916	55.12	-	.	ID=RF00951.21;Name=RF00951;Alias=miRNA;Note=AC104654.3/40300-40249
chr2	Rfam	ncRNA	42174204	42174284	37.26	-	.	ID=RF01061.77;Name=RF01061;Alias=miRNA;Note=AC013480.12/3722-3642
chr2	Rfam	ncRNA	42446330	42446441	45.78	-	.	ID=RF01029.9;Name=RF01029;Alias=miRNA;Note=AC096668.1/40122-40011
chr2	Rfam	ncRNA	42451712	42451811	62.16	+	.	ID=RF00998.10;Name=RF00998;Alias=miRNA;Note=AC096668.1/45393-45492
chr2	Rfam	ncRNA	42667517	42667576	60.05	+	.	ID=RF00612.1;Name=RF00612;Alias=snoRNA;Note=AC025750.10/4277-4336
chr2	Rfam	regulatory_region	42671158	42671265	31.55	-	.	ID=RF00485.3;Name=RF00485;Alias=K_chan_RES;Note=AC025750.10/8025-7918
chr2	Rfam	ncRNA	42675724	42675834	43.05	-	.	ID=RF01029.10;Name=RF01029;Alias=miRNA;Note=AC025750.10/12594-12484
chr2	Rfam	ncRNA	42865101	42865188	39.31	+	.	ID=RF00019.10;Name=RF00019;Alias=Y_RNA;Note=AC074375.7/52494-52581
chr2	Rfam	ncRNA	42873844	42873909	80.56	+	.	ID=RF00994.38;Name=RF00994;Alias=miRNA;Note=AC074375.7/61237-61302
chr2	Rfam	ncRNA	42939880	42939987	66.98	+	.	ID=RF00026.22;Name=RF00026;Alias=U6;Note=AC098824.3/20383-20490
chr2	Rfam	ncRNA	42966934	42966996	49.77	-	.	ID=RF00994.39;Name=RF00994;Alias=miRNA;Note=AC098824.3/47499-47437
chr2	Rfam	ncRNA	43092605	43092689	80.30	-	.	ID=RF01061.78;Name=RF01061;Alias=miRNA;Note=AC111199.4/17434-17350
chr2	Rfam	ncRNA	43318526	43318632	95.35	-	.	ID=RF00026.23;Name=RF00026;Alias=U6;Note=AC016735.10/179282-179176
chr2	Rfam	ncRNA	43350615	43350665	42.07	+	.	ID=RF00951.22;Name=RF00951;Alias=miRNA;Note=AC010883.8/11825-11875
chr2	Rfam	ncRNA	43485314	43485364	58.35	-	.	ID=RF00951.23;Name=RF00951;Alias=miRNA;Note=AC010883.8/146574-146524
chr2	Rfam	ncRNA	43635446	43635551	50.58	+	.	ID=RF00026.24;Name=RF00026;Alias=U6;Note=AC092838.4/83124-83229
chr2	Rfam	ncRNA	43848017	43848123	35.48	-	.	ID=RF00019.11;Name=RF00019;Alias=Y_RNA;Note=AC108222.4/5037-4931
chr2	Rfam	ncRNA	43999259	43999489	37.52	-	.	ID=RF00100.4;Name=RF00100;Alias=7SK;Note=AC011242.8/49465-49695
chr2	Rfam	ncRNA	44119829	44119935	90.99	+	.	ID=RF00026.25;Name=RF00026;Alias=U6;Note=AC108476.5/72876-72982
chr2	Rfam	ncRNA	44120293	44120358	69.55	+	.	ID=RF00994.40;Name=RF00994;Alias=miRNA;Note=AC108476.5/73340-73405
chr2	Rfam	ncRNA	44208963	44209040	67.37	-	.	ID=RF01061.79;Name=RF01061;Alias=miRNA;Note=AC127379.3/24745-24668
chr2	Rfam	ncRNA	44381928	44382034	53.74	-	.	ID=RF00026.26;Name=RF00026;Alias=U6;Note=AC019129.8/132448-132342
chr2	Rfam	ncRNA	44466707	44466800	81.21	-	.	ID=RF01210.5;Name=RF01210;Alias=snoRNA;Note=AC013717.8/46603-46510
chr2	Rfam	ncRNA	44478432	44478497	70.43	+	.	ID=RF00994.41;Name=RF00994;Alias=miRNA;Note=AC013717.8/58235-58300
chr2	Rfam	ncRNA	44675376	44675485	32.01	+	.	ID=RF01029.11;Name=RF01029;Alias=miRNA;Note=AC019184.3/56795-56904
chr2	Rfam	ncRNA	44926059	44926124	51.18	-	.	ID=RF00994.42;Name=RF00994;Alias=miRNA;Note=AC067957.7/19932-19867
[truncated: 17,115 more rows]
