# Supplementary material for: PARma: identification of microRNA target sites in AGO-PAR-CLIP data
Source: Genome Biol. 2013 Jul 29;14(7):R79. doi: 10.1186/gb-2013-14-7-r79 (PMC4054675; doi:10.1186/gb-2013-14-7-r79)
Supplement: Additional file 1 — Zip file containing the runnable PARma pipeline including documentation and source code. [file gb-2013-14-7-r79-S1.ZIP › annotations/hsa.gff]

##gff-version 2
##date 2010-08-22
#
# Chromosomal coordinates of Homo sapiens microRNAs
# miRNA data:       miRBase Sequence (version 16)
# Genome assembly:  GRCh37
#
1	.	miRNA	30366	30503	.	+	.	ACC="MI0006363"; ID="hsa-mir-1302-2";
1	.	miRNA	1102484	1102578	.	+	.	ACC="MI0000342"; ID="hsa-mir-200b";
1	.	miRNA	1103243	1103332	.	+	.	ACC="MI0000737"; ID="hsa-mir-200a";
1	.	miRNA	1104385	1104467	.	+	.	ACC="MI0001641"; ID="hsa-mir-429";
1	.	miRNA	3044539	3044599	.	+	.	ACC="MI0015861"; ID="hsa-mir-4251";
1	.	miRNA	3477259	3477354	.	-	.	ACC="MI0003556"; ID="hsa-mir-551a";
1	.	miRNA	6489894	6489956	.	-	.	ACC="MI0015864"; ID="hsa-mir-4252";
1	.	miRNA	9211727	9211836	.	-	.	ACC="MI0000268"; ID="hsa-mir-34a";
1	.	miRNA	10287776	10287861	.	+	.	ACC="MI0014254"; ID="hsa-mir-1273d";
1	.	miRNA	17185444	17185516	.	-	.	ACC="MI0016076"; ID="hsa-mir-3675";
1	.	miRNA	19223565	19223642	.	-	.	ACC="MI0006352"; ID="hsa-mir-1290";
1	.	miRNA	21314807	21314925	.	-	.	ACC="MI0006390"; ID="hsa-mir-1256";
1	.	miRNA	23189652	23189719	.	-	.	ACC="MI0015860"; ID="hsa-mir-4253";
1	.	miRNA	23370798	23370865	.	+	.	ACC="MI0014127"; ID="hsa-mir-3115";
1	.	miRNA	26232853	26232945	.	-	.	ACC="MI0016423"; ID="hsa-mir-3917";
1	.	miRNA	26881033	26881084	.	+	.	ACC="MI0009986"; ID="hsa-mir-1976";
1	.	miRNA	32224261	32224336	.	-	.	ACC="MI0015862"; ID="hsa-mir-4254";
1	.	miRNA	33797994	33798093	.	-	.	ACC="MI0015995"; ID="hsa-mir-3605";
1	.	miRNA	35135200	35135295	.	-	.	ACC="MI0003557"; ID="hsa-mir-552";
1	.	miRNA	37627164	37627235	.	+	.	ACC="MI0015863"; ID="hsa-mir-4255";
1	.	miRNA	38554903	38555001	.	+	.	ACC="MI0016060"; ID="hsa-mir-3659";
1	.	miRNA	41220027	41220118	.	+	.	ACC="MI0000749"; ID="hsa-mir-30e";
1	.	miRNA	41222956	41223044	.	+	.	ACC="MI0000736"; ID="hsa-mir-30c-1";
1	.	miRNA	52302016	52302074	.	-	.	ACC="MI0003941"; ID="hsa-mir-761";
1	.	miRNA	62544458	62544531	.	+	.	ACC="MI0014128"; ID="hsa-mir-3116-1";
1	.	miRNA	62544461	62544528	.	-	.	ACC="MI0014129"; ID="hsa-mir-3116-2";
1	.	miRNA	65523438	65523525	.	-	.	ACC="MI0016072"; ID="hsa-mir-3671";
1	.	miRNA	65524117	65524191	.	-	.	ACC="MI0000103"; ID="hsa-mir-101-1";
1	.	miRNA	67094123	67094200	.	+	.	ACC="MI0014130"; ID="hsa-mir-3117";
1	.	miRNA	68649201	68649293	.	-	.	ACC="MI0006397"; ID="hsa-mir-1262";
1	.	miRNA	71533314	71533399	.	-	.	ACC="MI0000483"; ID="hsa-mir-186";
1	.	miRNA	94312388	94312467	.	+	.	ACC="MI0005567"; ID="hsa-mir-760";
1	.	miRNA	98511626	98511727	.	-	.	ACC="MI0000454"; ID="hsa-mir-137";
1	.	miRNA	100746797	100746864	.	+	.	ACC="MI0003558"; ID="hsa-mir-553";
1	.	miRNA	110141515	110141589	.	+	.	ACC="MI0000239"; ID="hsa-mir-197";
1	.	miRNA	113004392	113004455	.	-	.	ACC="MI0015855"; ID="hsa-mir-4256";
1	.	miRNA	117214371	117214449	.	+	.	ACC="MI0003776"; ID="hsa-mir-320b-1";
1	.	miRNA	117637265	117637350	.	+	.	ACC="MI0005767"; ID="hsa-mir-942";
1	.	miRNA	142667289	142667363	.	+	.	ACC="MI0014131"; ID="hsa-mir-3118-1";
1	.	miRNA	143163750	143163822	.	+	.	ACC="MI0014132"; ID="hsa-mir-3118-2";
1	.	miRNA	143424141	143424215	.	-	.	ACC="MI0014133"; ID="hsa-mir-3118-3";
1	.	miRNA	150524405	150524490	.	+	.	ACC="MI0015856"; ID="hsa-mir-4257";
1	.	miRNA	151518272	151518367	.	+	.	ACC="MI0003559"; ID="hsa-mir-554";
1	.	miRNA	154166141	154166219	.	-	.	ACC="MI0005545"; ID="hsa-mir-190b";
1	.	miRNA	154948169	154948259	.	+	.	ACC="MI0015857"; ID="hsa-mir-4258";
1	.	miRNA	155164968	155165063	.	+	.	ACC="MI0003560"; ID="hsa-mir-92b";
1	.	miRNA	155316141	155316236	.	-	.	ACC="MI0003561"; ID="hsa-mir-555";
1	.	miRNA	156390133	156390221	.	-	.	ACC="MI0000466"; ID="hsa-mir-9-1";
1	.	miRNA	156905923	156906036	.	-	.	ACC="MI0005116"; ID="hsa-mir-765";
1	.	miRNA	159869769	159869869	.	-	.	ACC="MI0015858"; ID="hsa-mir-4259";
1	.	miRNA	162312336	162312430	.	+	.	ACC="MI0003562"; ID="hsa-mir-556";
1	.	miRNA	165877158	165877213	.	+	.	ACC="MI0016058"; ID="hsa-mir-3658";
1	.	miRNA	166123980	166124035	.	-	.	ACC="MI0005713"; ID="hsa-mir-921";
1	.	miRNA	167967898	167967964	.	+	.	ACC="MI0006436"; ID="hsa-mir-1255b-2";
1	.	miRNA	168344762	168344859	.	+	.	ACC="MI0003563"; ID="hsa-mir-557";
1	.	miRNA	170120519	170120603	.	+	.	ACC="MI0014135"; ID="hsa-mir-3119-2";
1	.	miRNA	170120519	170120603	.	-	.	ACC="MI0014134"; ID="hsa-mir-3119-1";
1	.	miRNA	171070869	171070947	.	-	.	ACC="MI0006357"; ID="hsa-mir-1295";
1	.	miRNA	172107938	172108047	.	-	.	ACC="MI0000290"; ID="hsa-mir-214";
1	.	miRNA	172107948	172108028	.	+	.	ACC="MI0014136"; ID="hsa-mir-3120";
1	.	miRNA	172113675	172113784	.	-	.	ACC="MI0000281"; ID="hsa-mir-199a-2";
1	.	miRNA	176998499	176998581	.	-	.	ACC="MI0003123"; ID="hsa-mir-488";
1	.	miRNA	180407449	180407525	.	-	.	ACC="MI0014137"; ID="hsa-mir-3121";
1	.	miRNA	193105633	193105713	.	+	.	ACC="MI0006425"; ID="hsa-mir-1278";
1	.	miRNA	198828002	198828111	.	-	.	ACC="MI0000270"; ID="hsa-mir-181b-1";
1	.	miRNA	198828173	198828282	.	-	.	ACC="MI0000289"; ID="hsa-mir-181a-1";
1	.	miRNA	201777739	201777830	.	+	.	ACC="MI0006321"; ID="hsa-mir-1231";
1	.	miRNA	205417430	205417526	.	-	.	ACC="MI0000810"; ID="hsa-mir-135b";
1	.	miRNA	207975197	207975284	.	-	.	ACC="MI0000735"; ID="hsa-mir-29c";
1	.	miRNA	207975788	207975868	.	-	.	ACC="MI0000107"; ID="hsa-mir-29b-2";
1	.	miRNA	209605478	209605587	.	+	.	ACC="MI0000285"; ID="hsa-mir-205";
1	.	miRNA	209796789	209796855	.	-	.	ACC="MI0015859"; ID="hsa-mir-4260";
1	.	miRNA	212250955	212251027	.	+	.	ACC="MI0014138"; ID="hsa-mir-3122";
1	.	miRNA	220291195	220291304	.	-	.	ACC="MI0000291"; ID="hsa-mir-215";
1	.	miRNA	220291499	220291583	.	-	.	ACC="MI0000488"; ID="hsa-mir-194-1";
1	.	miRNA	220373880	220373961	.	-	.	ACC="MI0006442"; ID="hsa-mir-664";
1	.	miRNA	224444706	224444843	.	-	.	ACC="MI0003839"; ID="hsa-mir-320b-2";
1	.	miRNA	228284964	228285042	.	+	.	ACC="MI0016011"; ID="hsa-mir-3620";
1	.	miRNA	231155574	231155670	.	-	.	ACC="MI0006275"; ID="hsa-mir-1182";
1	.	miRNA	236016300	236016360	.	-	.	ACC="MI0007258"; ID="hsa-mir-1537";
1	.	miRNA	241295572	241295646	.	+	.	ACC="MI0014139"; ID="hsa-mir-3123";
1	.	miRNA	247365269	247365362	.	-	.	ACC="MI0016422"; ID="hsa-mir-3916";
1	.	miRNA	249120576	249120642	.	+	.	ACC="MI0014140"; ID="hsa-mir-3124";
2	.	miRNA	10332740	10332797	.	-	.	ACC="MI0015868"; ID="hsa-mir-4261";
2	.	miRNA	11907570	11907651	.	+	.	ACC="MI0014141"; ID="hsa-mir-548s";
2	.	miRNA	11977059	11977112	.	-	.	ACC="MI0015872"; ID="hsa-mir-4262";
2	.	miRNA	12339256	12339327	.	+	.	ACC="MI0016082"; ID="hsa-mir-3681";
2	.	miRNA	12877493	12877570	.	+	.	ACC="MI0014142"; ID="hsa-mir-3125";
2	.	miRNA	25551509	25551590	.	-	.	ACC="MI0003815"; ID="hsa-mir-1301";
2	.	miRNA	28219234	28219316	.	+	.	ACC="MI0015876"; ID="hsa-mir-4263";
2	.	miRNA	32757220	32757313	.	+	.	ACC="MI0003564"; ID="hsa-mir-558";
2	.	miRNA	47604814	47604909	.	+	.	ACC="MI0003565"; ID="hsa-mir-559";
2	.	miRNA	54076259	54076342	.	-	.	ACC="MI0016083"; ID="hsa-mir-3682";
2	.	miRNA	56210102	56210211	.	-	.	ACC="MI0000293"; ID="hsa-mir-217";
2	.	miRNA	56216085	56216194	.	-	.	ACC="MI0000292"; ID="hsa-mir-216a";
2	.	miRNA	56227849	56227930	.	-	.	ACC="MI0005569"; ID="hsa-mir-216b";
2	.	miRNA	69330814	69330887	.	+	.	ACC="MI0014143"; ID="hsa-mir-3126";
2	.	miRNA	70480050	70480137	.	-	.	ACC="MI0006347"; ID="hsa-mir-1285-2";
2	.	miRNA	79876420	79876485	.	-	.	ACC="MI0015877"; ID="hsa-mir-4264";
2	.	miRNA	97464015	97464090	.	+	.	ACC="MI0014144"; ID="hsa-mir-3127";
2	.	miRNA	109757946	109758044	.	-	.	ACC="MI0015869"; ID="hsa-mir-4265";
2	.	miRNA	109930027	109930081	.	-	.	ACC="MI0015870"; ID="hsa-mir-4266";
2	.	miRNA	110827538	110827619	.	-	.	ACC="MI0015871"; ID="hsa-mir-4267";
2	.	miRNA	114340536	114340673	.	-	.	ACC="MI0006364"; ID="hsa-mir-1302-3";
2	.	miRNA	133014539	133014653	.	-	.	ACC="MI0006336"; ID="hsa-mir-663b";
2	.	miRNA	134884696	134884763	.	+	.	ACC="MI0016080"; ID="hsa-mir-3679";
2	.	miRNA	136422967	136423048	.	+	.	ACC="MI0000447"; ID="hsa-mir-128-1";
2	.	miRNA	176032361	176032437	.	-	.	ACC="MI0005755"; ID="hsa-mir-933";
2	.	miRNA	177015031	177015140	.	+	.	ACC="MI0000267"; ID="hsa-mir-10b";
2	.	miRNA	177465708	177465780	.	-	.	ACC="MI0006381"; ID="hsa-mir-1246";
2	.	miRNA	178120673	178120738	.	-	.	ACC="MI0014145"; ID="hsa-mir-3128";
2	.	miRNA	180725563	180725635	.	-	.	ACC="MI0006392"; ID="hsa-mir-1258";
2	.	miRNA	189162219	189162315	.	+	.	ACC="MI0003567"; ID="hsa-mir-561";
2	.	miRNA	189842818	189842887	.	+	.	ACC="MI0006380"; ID="hsa-mir-1245";
2	.	miRNA	189860356	189860418	.	+	.	ACC="MI0015996"; ID="hsa-mir-3606";
2	.	miRNA	189997762	189997837	.	-	.	ACC="MI0014146"; ID="hsa-mir-3129";
2	.	miRNA	207647958	207648032	.	+	.	ACC="MI0014148"; ID="hsa-mir-3130-2";
2	.	miRNA	207647958	207648032	.	-	.	ACC="MI0014147"; ID="hsa-mir-3130-1";
2	.	miRNA	207974711	207974797	.	-	.	ACC="MI0015873"; ID="hsa-mir-2355";
2	.	miRNA	208133999	208134148	.	-	.	ACC="MI0006365"; ID="hsa-mir-1302-4";
2	.	miRNA	213290987	213291084	.	-	.	ACC="MI0006375"; ID="hsa-mir-548f-2";
2	.	miRNA	219267369	219267445	.	+	.	ACC="MI0000084"; ID="hsa-mir-26b";
2	.	miRNA	219866367	219866430	.	-	.	ACC="MI0000783"; ID="hsa-mir-375";
2	.	miRNA	219923410	219923472	.	-	.	ACC="MI0014151"; ID="hsa-mir-3131";
2	.	miRNA	220158833	220158922	.	-	.	ACC="MI0000463"; ID="hsa-mir-153-1";
2	.	miRNA	220413795	220413869	.	-	.	ACC="MI0014152"; ID="hsa-mir-3132";
2	.	miRNA	220771223	220771286	.	-	.	ACC="MI0015874"; ID="hsa-mir-4268";
2	.	miRNA	232578024	232578108	.	+	.	ACC="MI0006379"; ID="hsa-mir-1244-1";
2	.	miRNA	232756952	232757008	.	-	.	ACC="MI0007076"; ID="hsa-mir-1471";
2	.	miRNA	233037363	233037457	.	+	.	ACC="MI0003568"; ID="hsa-mir-562";
2	.	miRNA	240227157	240227240	.	+	.	ACC="MI0015875"; ID="hsa-mir-4269";
2	.	miRNA	241395418	241395506	.	+	.	ACC="MI0000478"; ID="hsa-mir-149";
2	.	miRNA	242417320	242417397	.	+	.	ACC="MI0014153"; ID="hsa-mir-3133";
3	.	miRNA	10371913	10371969	.	+	.	ACC="MI0014154"; ID="hsa-mir-378b";
3	.	miRNA	10436173	10436246	.	-	.	ACC="MI0005560"; ID="hsa-mir-885";
3	.	miRNA	15537746	15537815	.	-	.	ACC="MI0015878"; ID="hsa-mir-4270";
3	.	miRNA	15738805	15738878	.	-	.	ACC="MI0014155"; ID="hsa-mir-3134";
3	.	miRNA	15915278	15915356	.	+	.	ACC="MI0003569"; ID="hsa-mir-563";
3	.	miRNA	16974688	16974752	.	+	.	ACC="MI0016135"; ID="hsa-mir-3714";
3	.	miRNA	20179057	20179133	.	+	.	ACC="MI0014156"; ID="hsa-mir-3135";
3	.	miRNA	31203196	31203279	.	-	.	ACC="MI0014157"; ID="hsa-mir-466";
3	.	miRNA	35785968	35786051	.	+	.	ACC="MI0000727"; ID="hsa-mir-128-2";
3	.	miRNA	38010895	38010971	.	+	.	ACC="MI0000083"; ID="hsa-mir-26a-1";
3	.	miRNA	44155704	44155802	.	+	.	ACC="MI0000476"; ID="hsa-mir-138-1";
3	.	miRNA	44903380	44903473	.	+	.	ACC="MI0003570"; ID="hsa-mir-564";
3	.	miRNA	47891045	47891119	.	+	.	ACC="MI0006313"; ID="hsa-mir-1226";
3	.	miRNA	48357850	48357949	.	-	.	ACC="MI0010634"; ID="hsa-mir-2115";
3	.	miRNA	48616335	48616410	.	-	.	ACC="MI0012488"; ID="hsa-mir-711";
3	.	miRNA	49057581	49057667	.	-	.	ACC="MI0001448"; ID="hsa-mir-425";
3	.	miRNA	49058051	49058142	.	-	.	ACC="MI0000465"; ID="hsa-mir-191";
3	.	miRNA	49311553	49311619	.	+	.	ACC="MI0015879"; ID="hsa-mir-4271";
3	.	miRNA	50210759	50210852	.	+	.	ACC="MI0003572"; ID="hsa-mir-566";
3	.	miRNA	52302294	52302377	.	-	.	ACC="MI0000433"; ID="hsa-let-7g";
3	.	miRNA	52328235	52328324	.	-	.	ACC="MI0000452"; ID="hsa-mir-135a-1";
3	.	miRNA	55886520	55886622	.	-	.	ACC="MI0016594"; ID="hsa-mir-3938";
3	.	miRNA	67275888	67275951	.	+	.	ACC="MI0015880"; ID="hsa-mir-4272";
3	.	miRNA	69098109	69098186	.	-	.	ACC="MI0014158"; ID="hsa-mir-3136";
3	.	miRNA	71591121	71591240	.	-	.	ACC="MI0006431"; ID="hsa-mir-1284";
3	.	miRNA	75679914	75680009	.	+	.	ACC="MI0006657"; ID="hsa-mir-1324";
3	.	miRNA	75787431	75787514	.	+	.	ACC="MI0015881"; ID="hsa-mir-4273";
3	.	miRNA	79557037	79557119	.	+	.	ACC="MI0016430"; ID="hsa-mir-3923";
3	.	miRNA	99683158	99683242	.	-	.	ACC="MI0016428"; ID="hsa-mir-3921";
3	.	miRNA	111831648	111831745	.	+	.	ACC="MI0003573"; ID="hsa-mir-567";
3	.	miRNA	114035322	114035416	.	-	.	ACC="MI0003574"; ID="hsa-mir-568";
3	.	miRNA	120114515	120114576	.	-	.	ACC="MI0000240"; ID="hsa-mir-198";
3	.	miRNA	124451286	124451363	.	+	.	ACC="MI0014159"; ID="hsa-mir-544b";
3	.	miRNA	125509247	125509395	.	-	.	ACC="MI0006421"; ID="hsa-mir-548i-1";
3	.	miRNA	128081008	128081101	.	+	.	ACC="MI0006437"; ID="hsa-mir-1280";
3	.	miRNA	159000435	159000523	.	+	.	ACC="MI0016425"; ID="hsa-mir-3919";
3	.	miRNA	160122376	160122473	.	+	.	ACC="MI0000438"; ID="hsa-mir-15b";
3	.	miRNA	160122533	160122613	.	+	.	ACC="MI0000115"; ID="hsa-mir-16-2";
3	.	miRNA	163889259	163889344	.	-	.	ACC="MI0006398"; ID="hsa-mir-1263";
3	.	miRNA	164059129	164059238	.	+	.	ACC="MI0006654"; ID="hsa-mir-720";
3	.	miRNA	168269642	168269737	.	+	.	ACC="MI0003575"; ID="hsa-mir-551b";
3	.	miRNA	170824453	170824548	.	-	.	ACC="MI0003576"; ID="hsa-mir-569";
3	.	miRNA	183959193	183959277	.	+	.	ACC="MI0003764"; ID="hsa-mir-1224";
3	.	miRNA	186504461	186504566	.	+	.	ACC="MI0006383"; ID="hsa-mir-1248";
3	.	miRNA	188406569	188406654	.	+	.	ACC="MI0000086"; ID="hsa-mir-28";
3	.	miRNA	189547711	189547798	.	+	.	ACC="MI0005769"; ID="hsa-mir-944";
3	.	miRNA	194855235	194855309	.	-	.	ACC="MI0014160"; ID="hsa-mir-3137";
3	.	miRNA	195426272	195426368	.	+	.	ACC="MI0003577"; ID="hsa-mir-570";
3	.	miRNA	197401367	197401447	.	-	.	ACC="MI0005714"; ID="hsa-mir-922";
4	.	miRNA	343946	344041	.	+	.	ACC="MI0003578"; ID="hsa-mir-571";
4	.	miRNA	1988111	1988204	.	-	.	ACC="MI0005768"; ID="hsa-mir-943";
4	.	miRNA	7461755	7461845	.	+	.	ACC="MI0015884"; ID="hsa-mir-4274";
4	.	miRNA	8007028	8007108	.	-	.	ACC="MI0000097"; ID="hsa-mir-95";
4	.	miRNA	9557789	9557937	.	-	.	ACC="MI0006422"; ID="hsa-mir-548i-2";
4	.	miRNA	10080235	10080316	.	-	.	ACC="MI0014161"; ID="hsa-mir-3138";
4	.	miRNA	11370451	11370545	.	+	.	ACC="MI0003579"; ID="hsa-mir-572";
4	.	miRNA	20529898	20530007	.	+	.	ACC="MI0000294"; ID="hsa-mir-218-1";
4	.	miRNA	24521815	24521913	.	-	.	ACC="MI0003580"; ID="hsa-mir-573";
4	.	miRNA	28821204	28821290	.	+	.	ACC="MI0015883"; ID="hsa-mir-4275";
4	.	miRNA	36427988	36428050	.	-	.	ACC="MI0006435"; ID="hsa-mir-1255b-1";
4	.	miRNA	38869653	38869748	.	+	.	ACC="MI0003581"; ID="hsa-mir-574";
4	.	miRNA	67142542	67142646	.	+	.	ACC="MI0006406"; ID="hsa-mir-1269";
4	.	miRNA	83674490	83674583	.	-	.	ACC="MI0003582"; ID="hsa-mir-575";
4	.	miRNA	99918538	99918611	.	+	.	ACC="MI0016085"; ID="hsa-mir-3684";
4	.	miRNA	102251459	102251571	.	-	.	ACC="MI0006389"; ID="hsa-mir-1255a";
4	.	miRNA	110409854	110409951	.	+	.	ACC="MI0003583"; ID="hsa-mir-576";
4	.	miRNA	111781738	111781803	.	-	.	ACC="MI0005775"; ID="hsa-mir-297";
4	.	miRNA	113569030	113569097	.	-	.	ACC="MI0000775"; ID="hsa-mir-367";
4	.	miRNA	113569160	113569227	.	-	.	ACC="MI0000774"; ID="hsa-mir-302d";
4	.	miRNA	113569339	113569407	.	-	.	ACC="MI0000738"; ID="hsa-mir-302a";
4	.	miRNA	113569519	113569586	.	-	.	ACC="MI0000773"; ID="hsa-mir-302c";
4	.	miRNA	113569641	113569713	.	-	.	ACC="MI0000772"; ID="hsa-mir-302b";
4	.	miRNA	114028019	114028111	.	+	.	ACC="MI0006373"; ID="hsa-mir-1243";
4	.	miRNA	115577915	115578010	.	+	.	ACC="MI0003584"; ID="hsa-mir-577";
4	.	miRNA	117220881	117220924	.	+	.	ACC="MI0009983"; ID="hsa-mir-1973";
4	.	miRNA	126428414	126428462	.	+	.	ACC="MI0010488"; ID="hsa-mir-2054";
4	.	miRNA	144264613	144264688	.	+	.	ACC="MI0014162"; ID="hsa-mir-3139";
4	.	miRNA	148265781	148265869	.	-	.	ACC="MI0006395"; ID="hsa-mir-548g";
4	.	miRNA	153410479	153410568	.	-	.	ACC="MI0014163"; ID="hsa-mir-3140";
4	.	miRNA	160049954	160050046	.	-	.	ACC="MI0016089"; ID="hsa-mir-3688";
4	.	miRNA	166307394	166307489	.	+	.	ACC="MI0003585"; ID="hsa-mir-578";
4	.	miRNA	174189311	174189384	.	+	.	ACC="MI0014164"; ID="hsa-mir-548t";
4	.	miRNA	175344946	175345015	.	+	.	ACC="MI0015882"; ID="hsa-mir-4276";
4	.	miRNA	183090446	183090531	.	+	.	ACC="MI0006372"; ID="hsa-mir-1305";
4	.	miRNA	185772167	185772264	.	-	.	ACC="MI0016602"; ID="hsa-mir-3945";
5	.	miRNA	1708900	1708983	.	-	.	ACC="MI0015886"; ID="hsa-mir-4277";
5	.	miRNA	6827966	6828034	.	-	.	ACC="MI0015888"; ID="hsa-mir-4278";
5	.	miRNA	15935291	15935369	.	+	.	ACC="MI0005562"; ID="hsa-mir-887";
5	.	miRNA	31936208	31936265	.	-	.	ACC="MI0015887"; ID="hsa-mir-4279";
5	.	miRNA	32394484	32394581	.	-	.	ACC="MI0003586"; ID="hsa-mir-579";
5	.	miRNA	36147994	36148090	.	-	.	ACC="MI0003587"; ID="hsa-mir-580";
5	.	miRNA	38557604	38557663	.	-	.	ACC="MI0016050"; ID="hsa-mir-3650";
5	.	miRNA	41475734	41475804	.	+	.	ACC="MI0006410"; ID="hsa-mir-1274a";
5	.	miRNA	53247334	53247429	.	-	.	ACC="MI0003588"; ID="hsa-mir-581";
5	.	miRNA	54466360	54466450	.	-	.	ACC="MI0001648"; ID="hsa-mir-449a";
5	.	miRNA	54466474	54466570	.	-	.	ACC="MI0003673"; ID="hsa-mir-449b";
5	.	miRNA	54468090	54468181	.	-	.	ACC="MI0003823"; ID="hsa-mir-449c";
5	.	miRNA	58999432	58999529	.	-	.	ACC="MI0003589"; ID="hsa-mir-582";
5	.	miRNA	85916314	85916392	.	+	.	ACC="MI0015997"; ID="hsa-mir-3607";
5	.	miRNA	86410696	86410771	.	-	.	ACC="MI0015889"; ID="hsa-mir-4280";
5	.	miRNA	87962671	87962757	.	-	.	ACC="MI0000467"; ID="hsa-mir-9-2";
5	.	miRNA	89312438	89312537	.	-	.	ACC="MI0016061"; ID="hsa-mir-3660";
5	.	miRNA	92956402	92956494	.	-	.	ACC="MI0011284"; ID="hsa-mir-2277";
5	.	miRNA	95414842	95414916	.	+	.	ACC="MI0003590"; ID="hsa-mir-583";
5	.	miRNA	100152186	100152269	.	-	.	ACC="MI0006420"; ID="hsa-mir-548p";
5	.	miRNA	109849530	109849616	.	-	.	ACC="MI0006376"; ID="hsa-mir-548f-3";
5	.	miRNA	118310281	118310365	.	+	.	ACC="MI0015974"; ID="hsa-mir-1244-2";
5	.	miRNA	131701182	131701291	.	-	.	ACC="MI0016592"; ID="hsa-mir-3936";
5	.	miRNA	132763288	132763398	.	-	.	ACC="MI0006351"; ID="hsa-mir-1289-2";
5	.	miRNA	133561448	133561543	.	+	.	ACC="MI0016062"; ID="hsa-mir-3661";
5	.	miRNA	136983261	136983338	.	-	.	ACC="MI0005532"; ID="hsa-mir-874";
5	.	miRNA	140027429	140027511	.	+	.	ACC="MI0016055"; ID="hsa-mir-3655";
5	.	miRNA	148441876	148441972	.	-	.	ACC="MI0003591"; ID="hsa-mir-584";
5	.	miRNA	148808481	148808586	.	+	.	ACC="MI0000459"; ID="hsa-mir-143";
5	.	miRNA	148810209	148810296	.	+	.	ACC="MI0000461"; ID="hsa-mir-145";
5	.	miRNA	149112388	149112453	.	+	.	ACC="MI0000786"; ID="hsa-mir-378";
5	.	miRNA	153726666	153726807	.	+	.	ACC="MI0006356"; ID="hsa-mir-1294";
5	.	miRNA	153975572	153975632	.	-	.	ACC="MI0014165"; ID="hsa-mir-3141";
5	.	miRNA	154065336	154065421	.	+	.	ACC="MI0006370"; ID="hsa-mir-1303";
5	.	miRNA	159901409	159901490	.	+	.	ACC="MI0014166"; ID="hsa-mir-3142";
5	.	miRNA	159912359	159912457	.	+	.	ACC="MI0000477"; ID="hsa-mir-146a";
5	.	miRNA	167987901	167987978	.	-	.	ACC="MI0000109"; ID="hsa-mir-103-1";
5	.	miRNA	167987909	167987970	.	+	.	ACC="MI0007261"; ID="hsa-mir-103-1-as";
5	.	miRNA	168195151	168195260	.	-	.	ACC="MI0000295"; ID="hsa-mir-218-2";
5	.	miRNA	168690605	168690698	.	-	.	ACC="MI0003592"; ID="hsa-mir-585";
5	.	miRNA	170813660	170813764	.	-	.	ACC="MI0016416"; ID="hsa-mir-3912";
5	.	miRNA	175794949	175795034	.	+	.	ACC="MI0003814"; ID="hsa-mir-1271";
5	.	miRNA	176056440	176056501	.	-	.	ACC="MI0015885"; ID="hsa-mir-4281";
5	.	miRNA	179225278	179225346	.	-	.	ACC="MI0006319"; ID="hsa-mir-1229";
5	.	miRNA	179442303	179442397	.	-	.	ACC="MI0000802"; ID="hsa-mir-340";
6	.	miRNA	5148467	5148556	.	-	.	ACC="MI0016092"; ID="hsa-mir-3691";
6	.	miRNA	18572015	18572111	.	+	.	ACC="MI0003593"; ID="hsa-mir-548a-1";
6	.	miRNA	27115405	27115467	.	+	.	ACC="MI0014167"; ID="hsa-mir-3143";
6	.	miRNA	30552109	30552194	.	+	.	ACC="MI0005561"; ID="hsa-mir-877";
6	.	miRNA	31924616	31924717	.	-	.	ACC="MI0006326"; ID="hsa-mir-1236";
6	.	miRNA	33175612	33175721	.	+	.	ACC="MI0000296"; ID="hsa-mir-219-1";
6	.	miRNA	33665905	33666011	.	+	.	ACC="MI0016590"; ID="hsa-mir-3934";
6	.	miRNA	33967749	33967828	.	-	.	ACC="MI0006415"; ID="hsa-mir-1275";
6	.	miRNA	36590213	36590289	.	-	.	ACC="MI0016433"; ID="hsa-mir-3925";
6	.	miRNA	45165411	45165507	.	-	.	ACC="MI0003594"; ID="hsa-mir-586";
6	.	miRNA	52009147	52009232	.	+	.	ACC="MI0000490"; ID="hsa-mir-206";
6	.	miRNA	52013721	52013839	.	+	.	ACC="MI0000822"; ID="hsa-mir-133b";
6	.	miRNA	57254930	57255010	.	+	.	ACC="MI0014168"; ID="hsa-mir-548u";
6	.	miRNA	72086663	72086734	.	-	.	ACC="MI0000254"; ID="hsa-mir-30c-2";
6	.	miRNA	72113254	72113324	.	-	.	ACC="MI0000088"; ID="hsa-mir-30a";
6	.	miRNA	73677410	73677476	.	-	.	ACC="MI0015890"; ID="hsa-mir-4282";
6	.	miRNA	98472407	98472497	.	+	.	ACC="MI0003939"; ID="hsa-mir-2113";
6	.	miRNA	107232000	107232095	.	+	.	ACC="MI0003595"; ID="hsa-mir-587";
6	.	miRNA	119390212	119390308	.	-	.	ACC="MI0003596"; ID="hsa-mir-548b";
6	.	miRNA	120336325	120336403	.	+	.	ACC="MI0014169"; ID="hsa-mir-3144";
6	.	miRNA	126805777	126805859	.	+	.	ACC="MI0003597"; ID="hsa-mir-588";
6	.	miRNA	135300476	135300570	.	-	.	ACC="MI0016063"; ID="hsa-mir-3662";
6	.	miRNA	135560298	135560394	.	+	.	ACC="MI0003598"; ID="hsa-mir-548a-2";
6	.	miRNA	138756350	138756431	.	-	.	ACC="MI0014170"; ID="hsa-mir-3145";
6	.	miRNA	140526389	140526463	.	+	.	ACC="MI0016069"; ID="hsa-mir-3668";
6	.	miRNA	155174494	155174570	.	+	.	ACC="MI0014171"; ID="hsa-mir-1273c";
6	.	miRNA	156267931	156268013	.	+	.	ACC="MI0006334"; ID="hsa-mir-1202";
6	.	miRNA	157950164	157950232	.	+	.	ACC="MI0016093"; ID="hsa-mir-3692";
6	.	miRNA	159185693	159185785	.	-	.	ACC="MI0016424"; ID="hsa-mir-3918";
6	.	miRNA	166922842	166922921	.	-	.	ACC="MI0008334"; ID="hsa-mir-1913";
6	.	miRNA	167411295	167411400	.	-	.	ACC="MI0016596"; ID="hsa-mir-3939";
7	.	miRNA	1062569	1062662	.	-	.	ACC="MI0000815"; ID="hsa-mir-339";
7	.	miRNA	5535450	5535548	.	-	.	ACC="MI0003599"; ID="hsa-mir-589";
7	.	miRNA	7106595	7106676	.	-	.	ACC="MI0016084"; ID="hsa-mir-3683";
7	.	miRNA	18166843	18166932	.	-	.	ACC="MI0006367"; ID="hsa-mir-1302-6";
7	.	miRNA	19744981	19745059	.	-	.	ACC="MI0014172"; ID="hsa-mir-3146";
7	.	miRNA	21510676	21510764	.	+	.	ACC="MI0006276"; ID="hsa-mir-1183";
7	.	miRNA	25989539	25989606	.	-	.	ACC="MI0000253"; ID="hsa-mir-148a";
7	.	miRNA	27209099	27209182	.	-	.	ACC="MI0001150"; ID="hsa-mir-196b";
7	.	miRNA	30329410	30329506	.	+	.	ACC="MI0003600"; ID="hsa-mir-550a-1";
7	.	miRNA	30329410	30329506	.	-	.	ACC="MI0016686"; ID="hsa-mir-550b-1";
7	.	miRNA	32772593	32772689	.	+	.	ACC="MI0003601"; ID="hsa-mir-550a-2";
7	.	miRNA	32772593	32772689	.	-	.	ACC="MI0016687"; ID="hsa-mir-550b-2";
7	.	miRNA	34980372	34980446	.	-	.	ACC="MI0006399"; ID="hsa-mir-548n";
7	.	miRNA	36958962	36959037	.	-	.	ACC="MI0006332"; ID="hsa-mir-1200";
7	.	miRNA	43190494	43190593	.	+	.	ACC="MI0016600"; ID="hsa-mir-3943";
7	.	miRNA	57023492	57023571	.	-	.	ACC="MI0015892"; ID="hsa-mir-4283-1";
7	.	miRNA	57472731	57472796	.	+	.	ACC="MI0014173"; ID="hsa-mir-3147";
7	.	miRNA	63081468	63081547	.	+	.	ACC="MI0015982"; ID="hsa-mir-4283-2";
7	.	miRNA	70772658	70772756	.	-	.	ACC="MI0016419"; ID="hsa-mir-3914-1";
7	.	miRNA	70772660	70772754	.	+	.	ACC="MI0016421"; ID="hsa-mir-3914-2";
7	.	miRNA	73125647	73125727	.	+	.	ACC="MI0015893"; ID="hsa-mir-4284";
7	.	miRNA	73605528	73605624	.	+	.	ACC="MI0003602"; ID="hsa-mir-590";
7	.	miRNA	91833329	91833412	.	-	.	ACC="MI0006346"; ID="hsa-mir-1285-1";
7	.	miRNA	93112072	93112167	.	-	.	ACC="MI0003674"; ID="hsa-mir-653";
7	.	miRNA	93113248	93113331	.	-	.	ACC="MI0003124"; ID="hsa-mir-489";
7	.	miRNA	95848974	95849068	.	-	.	ACC="MI0003603"; ID="hsa-mir-591";
7	.	miRNA	98479273	98479352	.	+	.	ACC="MI0015999"; ID="hsa-mir-3609";
7	.	miRNA	99691183	99691266	.	-	.	ACC="MI0000082"; ID="hsa-mir-25";
7	.	miRNA	99691391	99691470	.	-	.	ACC="MI0000095"; ID="hsa-mir-93";
7	.	miRNA	99691616	99691697	.	-	.	ACC="MI0000734"; ID="hsa-mir-106b";
7	.	miRNA	101936369	101936453	.	+	.	ACC="MI0015891"; ID="hsa-mir-4285";
7	.	miRNA	102046189	102046302	.	-	.	ACC="MI0006402"; ID="hsa-mir-548o";
7	.	miRNA	114293400	114293510	.	+	.	ACC="MI0016067"; ID="hsa-mir-3666";
7	.	miRNA	126698142	126698238	.	-	.	ACC="MI0003604"; ID="hsa-mir-592";
7	.	miRNA	127721913	127722012	.	+	.	ACC="MI0003605"; ID="hsa-mir-593";
7	.	miRNA	127847925	127847996	.	+	.	ACC="MI0000252"; ID="hsa-mir-129-1";
7	.	miRNA	129410223	129410332	.	-	.	ACC="MI0000272"; ID="hsa-mir-182";
7	.	miRNA	129414532	129414609	.	-	.	ACC="MI0000098"; ID="hsa-mir-96";
7	.	miRNA	129414745	129414854	.	-	.	ACC="MI0000273"; ID="hsa-mir-183";
7	.	miRNA	130135952	130136045	.	+	.	ACC="MI0000816"; ID="hsa-mir-335";
7	.	miRNA	130561506	130561569	.	-	.	ACC="MI0000087"; ID="hsa-mir-29a";
7	.	miRNA	130562218	130562298	.	-	.	ACC="MI0000105"; ID="hsa-mir-29b-1";
7	.	miRNA	132719620	132719675	.	-	.	ACC="MI0016054"; ID="hsa-mir-3654";
7	.	miRNA	136587914	136588041	.	+	.	ACC="MI0003125"; ID="hsa-mir-490";
7	.	miRNA	147075109	147075213	.	-	.	ACC="MI0006377"; ID="hsa-mir-548f-4";
7	.	miRNA	150935507	150935624	.	+	.	ACC="MI0003760"; ID="hsa-mir-671";
7	.	miRNA	151130575	151130725	.	-	.	ACC="MI0016410"; ID="hsa-mir-3907";
7	.	miRNA	157367028	157367114	.	-	.	ACC="MI0000464"; ID="hsa-mir-153-2";
7	.	miRNA	158325410	158325505	.	-	.	ACC="MI0003607"; ID="hsa-mir-595";
8	.	miRNA	1749291	1749358	.	+	.	ACC="MI0016075"; ID="hsa-mir-3674";
8	.	miRNA	1765397	1765473	.	+	.	ACC="MI0003608"; ID="hsa-mir-596";
8	.	miRNA	7946463	7946611	.	-	.	ACC="MI0006423"; ID="hsa-mir-548i-3";
8	.	miRNA	9599182	9599278	.	+	.	ACC="MI0003609"; ID="hsa-mir-597";
8	.	miRNA	9760898	9760982	.	-	.	ACC="MI0000443"; ID="hsa-mir-124-1";
8	.	miRNA	10524488	10524580	.	+	.	ACC="MI0015894"; ID="hsa-mir-4286";
8	.	miRNA	10682883	10682953	.	-	.	ACC="MI0006653"; ID="hsa-mir-1322";
8	.	miRNA	10892716	10892812	.	-	.	ACC="MI0003610"; ID="hsa-mir-598";
8	.	miRNA	12584741	12584813	.	-	.	ACC="MI0016434"; ID="hsa-mir-3926-1";
8	.	miRNA	12584746	12584808	.	+	.	ACC="MI0016437"; ID="hsa-mir-3926-2";
8	.	miRNA	14710947	14711019	.	-	.	ACC="MI0000791"; ID="hsa-mir-383";
8	.	miRNA	17539087	17539166	.	-	.	ACC="MI0014174"; ID="hsa-mir-548v";
8	.	miRNA	22102475	22102556	.	-	.	ACC="MI0000542"; ID="hsa-mir-320a";
8	.	miRNA	26906370	26906480	.	-	.	ACC="MI0006414"; ID="hsa-mir-548h-4";
8	.	miRNA	27559190	27559284	.	-	.	ACC="MI0016014"; ID="hsa-mir-3622b";
8	.	miRNA	27559194	27559276	.	+	.	ACC="MI0016013"; ID="hsa-mir-3622a";
8	.	miRNA	27743556	27743633	.	-	.	ACC="MI0015895"; ID="hsa-mir-4287";
8	.	miRNA	28362633	28362699	.	-	.	ACC="MI0015896"; ID="hsa-mir-4288";
8	.	miRNA	29814788	29814864	.	-	.	ACC="MI0014175"; ID="hsa-mir-3148";
8	.	miRNA	41517959	41518026	.	-	.	ACC="MI0002470"; ID="hsa-mir-486";
8	.	miRNA	65291706	65291814	.	+	.	ACC="MI0000444"; ID="hsa-mir-124-2";
8	.	miRNA	75617928	75617982	.	+	.	ACC="MI0010486"; ID="hsa-mir-2052";
8	.	miRNA	77879004	77879086	.	-	.	ACC="MI0014176"; ID="hsa-mir-3149";
8	.	miRNA	96085139	96085224	.	-	.	ACC="MI0016426"; ID="hsa-mir-3150b";
8	.	miRNA	96085142	96085221	.	+	.	ACC="MI0014177"; ID="hsa-mir-3150";
8	.	miRNA	100548864	100548958	.	-	.	ACC="MI0003611"; ID="hsa-mir-599";
8	.	miRNA	100549014	100549089	.	-	.	ACC="MI0005541"; ID="hsa-mir-875";
8	.	miRNA	101036210	101036312	.	-	.	ACC="MI0006409"; ID="hsa-mir-1273";
8	.	miRNA	104166842	104166917	.	+	.	ACC="MI0014178"; ID="hsa-mir-3151";
8	.	miRNA	105496597	105496693	.	-	.	ACC="MI0003612"; ID="hsa-mir-548a-3";
8	.	miRNA	113655722	113655812	.	+	.	ACC="MI0010487"; ID="hsa-mir-2053";
8	.	miRNA	117886967	117887039	.	-	.	ACC="MI0016000"; ID="hsa-mir-3610";
8	.	miRNA	124360274	124360370	.	+	.	ACC="MI0016689"; ID="hsa-mir-548aa-1";
8	.	miRNA	124360274	124360370	.	-	.	ACC="MI0003668"; ID="hsa-mir-548d-1";
8	.	miRNA	128808208	128808274	.	+	.	ACC="MI0006337"; ID="hsa-mir-1204";
8	.	miRNA	128972879	128972941	.	+	.	ACC="MI0006338"; ID="hsa-mir-1205";
8	.	miRNA	129021144	129021202	.	+	.	ACC="MI0006339"; ID="hsa-mir-1206";
8	.	miRNA	129061398	129061484	.	+	.	ACC="MI0006340"; ID="hsa-mir-1207";
8	.	miRNA	129162362	129162434	.	+	.	ACC="MI0006341"; ID="hsa-mir-1208";
8	.	miRNA	130496303	130496388	.	-	.	ACC="MI0016087"; ID="hsa-mir-3686";
8	.	miRNA	130508088	130508189	.	-	.	ACC="MI0016074"; ID="hsa-mir-3673";
8	.	miRNA	130509594	130509674	.	-	.	ACC="MI0016070"; ID="hsa-mir-3669";
8	.	miRNA	135812763	135812850	.	-	.	ACC="MI0000441"; ID="hsa-mir-30b";
8	.	miRNA	135817119	135817188	.	-	.	ACC="MI0000255"; ID="hsa-mir-30d";
8	.	miRNA	141742663	141742752	.	-	.	ACC="MI0000809"; ID="hsa-mir-151";
8	.	miRNA	142867603	142867674	.	-	.	ACC="MI0006368"; ID="hsa-mir-1302-7";
8	.	miRNA	144895127	144895212	.	-	.	ACC="MI0005759"; ID="hsa-mir-937";
8	.	miRNA	145019359	145019447	.	-	.	ACC="MI0003669"; ID="hsa-mir-661";
8	.	miRNA	145619364	145619445	.	-	.	ACC="MI0005761"; ID="hsa-mir-939";
8	.	miRNA	145625476	145625559	.	-	.	ACC="MI0006324"; ID="hsa-mir-1234";
9	.	miRNA	30144	30281	.	+	.	ACC="MI0015978"; ID="hsa-mir-1302-9";
9	.	miRNA	4850297	4850375	.	+	.	ACC="MI0000739"; ID="hsa-mir-101-2";
9	.	miRNA	18573304	18573377	.	+	.	ACC="MI0014179"; ID="hsa-mir-3152";
9	.	miRNA	20716104	20716187	.	+	.	ACC="MI0003126"; ID="hsa-mir-491";
9	.	miRNA	21512114	21512184	.	-	.	ACC="MI0000089"; ID="hsa-mir-31";
9	.	miRNA	28863624	28863704	.	-	.	ACC="MI0005542"; ID="hsa-mir-876";
9	.	miRNA	28888877	28888953	.	-	.	ACC="MI0005564"; ID="hsa-mir-873";
9	.	miRNA	69002239	69002321	.	-	.	ACC="MI0006359"; ID="hsa-mir-1299";
9	.	miRNA	73424891	73425000	.	-	.	ACC="MI0000284"; ID="hsa-mir-204";
9	.	miRNA	86584663	86584772	.	-	.	ACC="MI0000263"; ID="hsa-mir-7-1";
9	.	miRNA	91360751	91360820	.	-	.	ACC="MI0015898"; ID="hsa-mir-4289";
9	.	miRNA	91927140	91927221	.	+	.	ACC="MI0014180"; ID="hsa-mir-3153";
9	.	miRNA	92785723	92785817	.	-	.	ACC="MI0015899"; ID="hsa-mir-4290";
9	.	miRNA	94398533	94398643	.	+	.	ACC="MI0016414"; ID="hsa-mir-3910-1";
9	.	miRNA	94398546	94398627	.	-	.	ACC="MI0016431"; ID="hsa-mir-3910-2";
9	.	miRNA	95054740	95054829	.	-	.	ACC="MI0016051"; ID="hsa-mir-3651";
9	.	miRNA	96581639	96581703	.	+	.	ACC="MI0015900"; ID="hsa-mir-4291";
9	.	miRNA	96938239	96938318	.	+	.	ACC="MI0000060"; ID="hsa-let-7a-1";
9	.	miRNA	96938629	96938715	.	+	.	ACC="MI0000067"; ID="hsa-let-7f-1";
9	.	miRNA	96941116	96941202	.	+	.	ACC="MI0000065"; ID="hsa-let-7d";
9	.	miRNA	97572244	97572339	.	+	.	ACC="MI0011285"; ID="hsa-mir-2278";
9	.	miRNA	97847490	97847586	.	+	.	ACC="MI0000439"; ID="hsa-mir-23b";
9	.	miRNA	97847727	97847823	.	+	.	ACC="MI0000440"; ID="hsa-mir-27b";
9	.	miRNA	97848296	97848376	.	-	.	ACC="MI0014181"; ID="hsa-mir-3074";
9	.	miRNA	97848303	97848370	.	+	.	ACC="MI0000080"; ID="hsa-mir-24-1";
9	.	miRNA	100125836	100125963	.	-	.	ACC="MI0006369"; ID="hsa-mir-1302-8";
9	.	miRNA	111808509	111808578	.	-	.	ACC="MI0000090"; ID="hsa-mir-32";
9	.	miRNA	112273755	112273825	.	-	.	ACC="MI0016435"; ID="hsa-mir-3927";
9	.	miRNA	116971714	116971809	.	+	.	ACC="MI0003513"; ID="hsa-mir-455";
9	.	miRNA	123007257	123007328	.	-	.	ACC="MI0000262"; ID="hsa-mir-147";
9	.	miRNA	125873825	125873922	.	-	.	ACC="MI0003613"; ID="hsa-mir-600";
9	.	miRNA	126164804	126164882	.	-	.	ACC="MI0003614"; ID="hsa-mir-601";
9	.	miRNA	127454721	127454830	.	+	.	ACC="MI0000269"; ID="hsa-mir-181a-2";
9	.	miRNA	127455989	127456077	.	+	.	ACC="MI0000683"; ID="hsa-mir-181b-2";
9	.	miRNA	130452966	130453074	.	-	.	ACC="MI0016415"; ID="hsa-mir-3911";
9	.	miRNA	130548197	130548286	.	+	.	ACC="MI0013006"; ID="hsa-mir-2861";
9	.	miRNA	131007000	131007109	.	-	.	ACC="MI0000282"; ID="hsa-mir-199b";
9	.	miRNA	131007226	131007309	.	-	.	ACC="MI0014182"; ID="hsa-mir-3154";
9	.	miRNA	131154897	131154993	.	-	.	ACC="MI0000740"; ID="hsa-mir-219-2";
9	.	miRNA	137741333	137741410	.	-	.	ACC="MI0016090"; ID="hsa-mir-3689a";
9	.	miRNA	137741971	137742118	.	-	.	ACC="MI0016411"; ID="hsa-mir-3689b";
9	.	miRNA	139565054	139565138	.	+	.	ACC="MI0000471"; ID="hsa-mir-126";
9	.	miRNA	139725409	139725475	.	+	.	ACC="MI0015897"; ID="hsa-mir-4292";
9	.	miRNA	140063638	140063722	.	-	.	ACC="MI0016012"; ID="hsa-mir-3621";
9	.	miRNA	140732871	140732968	.	+	.	ACC="MI0003615"; ID="hsa-mir-602";
10	.	miRNA	6194159	6194240	.	+	.	ACC="MI0014183"; ID="hsa-mir-3155";
10	.	miRNA	12767253	12767352	.	-	.	ACC="MI0010637"; ID="hsa-mir-548q";
10	.	miRNA	14425199	14425276	.	-	.	ACC="MI0015826"; ID="hsa-mir-4293";
10	.	miRNA	14478575	14478660	.	+	.	ACC="MI0006401"; ID="hsa-mir-1265";
10	.	miRNA	17887107	17887193	.	+	.	ACC="MI0003127"; ID="hsa-mir-511-1";
10	.	miRNA	18134036	18134122	.	+	.	ACC="MI0003128"; ID="hsa-mir-511-2";
10	.	miRNA	21785491	21785570	.	-	.	ACC="MI0008336"; ID="hsa-mir-1915";
10	.	miRNA	24564614	24564710	.	+	.	ACC="MI0003616"; ID="hsa-mir-603";
10	.	miRNA	29833933	29834026	.	-	.	ACC="MI0003617"; ID="hsa-mir-604";
10	.	miRNA	29891193	29891275	.	-	.	ACC="MI0005760"; ID="hsa-mir-938";
10	.	miRNA	35368526	35368608	.	-	.	ACC="MI0016001"; ID="hsa-mir-3611";
10	.	miRNA	45659462	45659536	.	+	.	ACC="MI0014184"; ID="hsa-mir-3156-1";
10	.	miRNA	50193557	50193632	.	-	.	ACC="MI0015827"; ID="hsa-mir-4294";
10	.	miRNA	53059333	53059415	.	+	.	ACC="MI0003618"; ID="hsa-mir-605";
10	.	miRNA	56367634	56367717	.	-	.	ACC="MI0006374"; ID="hsa-mir-548f-1";
10	.	miRNA	59064239	59064319	.	-	.	ACC="MI0016432"; ID="hsa-mir-3924";
10	.	miRNA	65132717	65132808	.	-	.	ACC="MI0003780"; ID="hsa-mir-1296";
10	.	miRNA	70519075	70519171	.	+	.	ACC="MI0006388"; ID="hsa-mir-1254";
10	.	miRNA	77312216	77312311	.	+	.	ACC="MI0003619"; ID="hsa-mir-606";
10	.	miRNA	88024451	88024545	.	-	.	ACC="MI0000826"; ID="hsa-mir-346";
10	.	miRNA	91352504	91352584	.	-	.	ACC="MI0000114"; ID="hsa-mir-107";
10	.	miRNA	97824072	97824156	.	-	.	ACC="MI0014185"; ID="hsa-mir-3157";
10	.	miRNA	98588426	98588521	.	-	.	ACC="MI0003620"; ID="hsa-mir-607";
10	.	miRNA	100154975	100155064	.	-	.	ACC="MI0006349"; ID="hsa-mir-1287";
10	.	miRNA	102734742	102734841	.	+	.	ACC="MI0003621"; ID="hsa-mir-608";
10	.	miRNA	103361174	103361254	.	+	.	ACC="MI0014186"; ID="hsa-mir-3158-1";
10	.	miRNA	103361174	103361254	.	-	.	ACC="MI0014187"; ID="hsa-mir-3158-2";
10	.	miRNA	104196269	104196341	.	+	.	ACC="MI0003129"; ID="hsa-mir-146b";
10	.	miRNA	105154010	105154158	.	-	.	ACC="MI0006444"; ID="hsa-mir-1307";
10	.	miRNA	105807847	105807944	.	-	.	ACC="MI0005758"; ID="hsa-mir-936";
10	.	miRNA	105978547	105978641	.	-	.	ACC="MI0003622"; ID="hsa-mir-609";
10	.	miRNA	112748684	112748771	.	+	.	ACC="MI0006344"; ID="hsa-mir-548e";
10	.	miRNA	114393929	114394013	.	+	.	ACC="MI0015822"; ID="hsa-mir-4295";
10	.	miRNA	115933864	115933938	.	-	.	ACC="MI0010629"; ID="hsa-mir-2110";
10	.	miRNA	118927189	118927285	.	-	.	ACC="MI0016064"; ID="hsa-mir-3663";
10	.	miRNA	124176481	124176583	.	+	.	ACC="MI0016598"; ID="hsa-mir-3941";
10	.	miRNA	126721352	126721439	.	-	.	ACC="MI0015823"; ID="hsa-mir-4296";
10	.	miRNA	131641563	131641638	.	-	.	ACC="MI0015824"; ID="hsa-mir-4297";
10	.	miRNA	132760851	132760931	.	-	.	ACC="MI0015825"; ID="hsa-mir-378c";
10	.	miRNA	135061015	135061124	.	-	.	ACC="MI0003130"; ID="hsa-mir-202";
10	.	miRNA	135185060	135185167	.	-	.	ACC="MI0016601"; ID="hsa-mir-3944";
11	.	miRNA	568089	568198	.	-	.	ACC="MI0000286"; ID="hsa-mir-210";
11	.	miRNA	1880694	1880766	.	-	.	ACC="MI0015830"; ID="hsa-mir-4298";
11	.	miRNA	2017989	2018061	.	-	.	ACC="MI0005416"; ID="hsa-mir-675";
11	.	miRNA	2155364	2155439	.	-	.	ACC="MI0002467"; ID="hsa-mir-483";
11	.	miRNA	7255997	7256068	.	+	.	ACC="MI0006417"; ID="hsa-mir-302e";
11	.	miRNA	11678198	11678269	.	-	.	ACC="MI0015829"; ID="hsa-mir-4299";
11	.	miRNA	18409334	18409407	.	+	.	ACC="MI0014188"; ID="hsa-mir-3159";
11	.	miRNA	28078362	28078457	.	+	.	ACC="MI0003623"; ID="hsa-mir-610";
11	.	miRNA	43581206	43581303	.	+	.	ACC="MI0003933"; ID="hsa-mir-670";
11	.	miRNA	43602944	43603033	.	+	.	ACC="MI0000473"; ID="hsa-mir-129-2";
11	.	miRNA	46473355	46473439	.	-	.	ACC="MI0014189"; ID="hsa-mir-3160-1";
11	.	miRNA	46473357	46473437	.	+	.	ACC="MI0014190"; ID="hsa-mir-3160-2";
11	.	miRNA	48118334	48118410	.	+	.	ACC="MI0014191"; ID="hsa-mir-3161";
11	.	miRNA	57408671	57408759	.	+	.	ACC="MI0000448"; ID="hsa-mir-130a";
11	.	miRNA	59362550	59362631	.	-	.	ACC="MI0014192"; ID="hsa-mir-3162";
11	.	miRNA	61559967	61560033	.	-	.	ACC="MI0003624"; ID="hsa-mir-611";
11	.	miRNA	61582633	61582712	.	-	.	ACC="MI0008329"; ID="hsa-mir-1908";
11	.	miRNA	64136074	64136175	.	+	.	ACC="MI0006327"; ID="hsa-mir-1237";
11	.	miRNA	64658609	64658718	.	-	.	ACC="MI0000234"; ID="hsa-mir-192";
11	.	miRNA	64658827	64658911	.	-	.	ACC="MI0000732"; ID="hsa-mir-194-2";
11	.	miRNA	65211929	65212028	.	+	.	ACC="MI0003625"; ID="hsa-mir-612";
11	.	miRNA	66701905	66701977	.	-	.	ACC="MI0014193"; ID="hsa-mir-3163";
11	.	miRNA	68850644	68850726	.	+	.	ACC="MI0014194"; ID="hsa-mir-3164";
11	.	miRNA	70130061	70130176	.	+	.	ACC="MI0006354"; ID="hsa-mir-548k";
11	.	miRNA	70718375	70718473	.	-	.	ACC="MI0016065"; ID="hsa-mir-3664";
11	.	miRNA	71783274	71783348	.	-	.	ACC="MI0014195"; ID="hsa-mir-3165";
11	.	miRNA	72326107	72326174	.	-	.	ACC="MI0000261"; ID="hsa-mir-139";
11	.	miRNA	75046136	75046230	.	-	.	ACC="MI0000808"; ID="hsa-mir-326";
11	.	miRNA	79113066	79113153	.	-	.	ACC="MI0005543"; ID="hsa-mir-708";
11	.	miRNA	81601783	81601878	.	-	.	ACC="MI0015831"; ID="hsa-mir-4300";
11	.	miRNA	87909670	87909761	.	+	.	ACC="MI0014196"; ID="hsa-mir-3166";
11	.	miRNA	90602289	90602370	.	-	.	ACC="MI0006396"; ID="hsa-mir-1261";
11	.	miRNA	93466840	93466930	.	-	.	ACC="MI0006371"; ID="hsa-mir-1304";
11	.	miRNA	94199661	94199746	.	-	.	ACC="MI0006361"; ID="hsa-mir-548l";
11	.	miRNA	96074602	96074690	.	+	.	ACC="MI0014197"; ID="hsa-mir-1260b";
11	.	miRNA	101390551	101390636	.	-	.	ACC="MI0016427"; ID="hsa-mir-3920";
11	.	miRNA	111383663	111383746	.	+	.	ACC="MI0000742"; ID="hsa-mir-34b";
11	.	miRNA	111384164	111384240	.	+	.	ACC="MI0000743"; ID="hsa-mir-34c";
11	.	miRNA	113320745	113320810	.	-	.	ACC="MI0015828"; ID="hsa-mir-4301";
11	.	miRNA	118889654	118889722	.	+	.	ACC="MI0016056"; ID="hsa-mir-3656";
11	.	miRNA	121970465	121970552	.	-	.	ACC="MI0000446"; ID="hsa-mir-125b-1";
11	.	miRNA	122017230	122017301	.	-	.	ACC="MI0000061"; ID="hsa-let-7a-2";
11	.	miRNA	122022937	122023016	.	-	.	ACC="MI0000102"; ID="hsa-mir-100";
11	.	miRNA	126858354	126858438	.	-	.	ACC="MI0014198"; ID="hsa-mir-3167";
12	.	miRNA	1769481	1769546	.	-	.	ACC="MI0016049"; ID="hsa-mir-3649";
12	.	miRNA	7072862	7072929	.	+	.	ACC="MI0000650"; ID="hsa-mir-200c";
12	.	miRNA	7073260	7073354	.	+	.	ACC="MI0000457"; ID="hsa-mir-141";
12	.	miRNA	9392063	9392147	.	-	.	ACC="MI0015975"; ID="hsa-mir-1244-3";
12	.	miRNA	12917583	12917677	.	+	.	ACC="MI0003626"; ID="hsa-mir-613";
12	.	miRNA	13068763	13068852	.	+	.	ACC="MI0003627"; ID="hsa-mir-614";
12	.	miRNA	24365355	24365429	.	+	.	ACC="MI0005712"; ID="hsa-mir-920";
12	.	miRNA	26026953	26027012	.	-	.	ACC="MI0015833"; ID="hsa-mir-4302";
12	.	miRNA	49048227	49048313	.	-	.	ACC="MI0006353"; ID="hsa-mir-1291";
12	.	miRNA	50627925	50627995	.	-	.	ACC="MI0006355"; ID="hsa-mir-1293";
12	.	miRNA	54385522	54385631	.	+	.	ACC="MI0000279"; ID="hsa-mir-196a-2";
12	.	miRNA	54427734	54427829	.	+	.	ACC="MI0003628"; ID="hsa-mir-615";
12	.	miRNA	54731000	54731098	.	+	.	ACC="MI0000811"; ID="hsa-mir-148b";
12	.	miRNA	57588287	57588359	.	+	.	ACC="MI0006318"; ID="hsa-mir-1228";
12	.	miRNA	57912946	57913042	.	-	.	ACC="MI0003629"; ID="hsa-mir-616";
12	.	miRNA	58218392	58218475	.	-	.	ACC="MI0000750"; ID="hsa-mir-26a-2";
12	.	miRNA	62997466	62997549	.	+	.	ACC="MI0000434"; ID="hsa-let-7i";
12	.	miRNA	65016289	65016385	.	+	.	ACC="MI0003630"; ID="hsa-mir-548c";
12	.	miRNA	65016289	65016385	.	-	.	ACC="MI0016688"; ID="hsa-mir-548z";
12	.	miRNA	69666937	69666998	.	-	.	ACC="MI0006426"; ID="hsa-mir-1279";
12	.	miRNA	69978502	69978603	.	-	.	ACC="MI0016417"; ID="hsa-mir-3913-1";
12	.	miRNA	69978503	69978602	.	+	.	ACC="MI0016418"; ID="hsa-mir-3913-2";
12	.	miRNA	79813037	79813101	.	+	.	ACC="MI0006434"; ID="hsa-mir-1252";
12	.	miRNA	81226312	81226408	.	-	.	ACC="MI0003631"; ID="hsa-mir-617";
12	.	miRNA	81329515	81329612	.	-	.	ACC="MI0003632"; ID="hsa-mir-618";
12	.	miRNA	95228174	95228289	.	+	.	ACC="MI0003131"; ID="hsa-mir-492";
12	.	miRNA	95702196	95702289	.	+	.	ACC="MI0000812"; ID="hsa-mir-331";
12	.	miRNA	95703699	95703760	.	+	.	ACC="MI0016086"; ID="hsa-mir-3685";
12	.	miRNA	97885687	97885756	.	+	.	ACC="MI0006386"; ID="hsa-mir-1251";
12	.	miRNA	97957590	97957689	.	+	.	ACC="MI0000453"; ID="hsa-mir-135a-2";
12	.	miRNA	98389161	98389226	.	-	.	ACC="MI0015834"; ID="hsa-mir-4303";
12	.	miRNA	100583662	100583727	.	+	.	ACC="MI0008195"; ID="hsa-mir-1827";
12	.	miRNA	104324203	104324333	.	+	.	ACC="MI0016052"; ID="hsa-mir-3652";
12	.	miRNA	104985411	104985494	.	+	.	ACC="MI0016429"; ID="hsa-mir-3922";
12	.	miRNA	109230684	109230782	.	-	.	ACC="MI0003633"; ID="hsa-mir-619";
12	.	miRNA	112475403	112475519	.	-	.	ACC="MI0016057"; ID="hsa-mir-3657";
12	.	miRNA	113132839	113132981	.	-	.	ACC="MI0006362"; ID="hsa-mir-1302-1";
12	.	miRNA	116586365	116586459	.	-	.	ACC="MI0003634"; ID="hsa-mir-620";
12	.	miRNA	120151439	120151529	.	-	.	ACC="MI0006271"; ID="hsa-mir-1178";
12	.	miRNA	123495214	123495275	.	-	.	ACC="MI0015832"; ID="hsa-mir-4304";
12	.	miRNA	124020956	124021081	.	+	.	ACC="MI0016412"; ID="hsa-mir-3908";
12	.	miRNA	128778637	128778723	.	+	.	ACC="MI0016002"; ID="hsa-mir-3612";
13	.	miRNA	24736555	24736643	.	+	.	ACC="MI0011282"; ID="hsa-mir-2276";
13	.	miRNA	40238171	40238272	.	-	.	ACC="MI0015835"; ID="hsa-mir-4305";
13	.	miRNA	41301964	41302011	.	-	.	ACC="MI0008190"; ID="hsa-mir-320d-1";
13	.	miRNA	41384902	41384997	.	+	.	ACC="MI0003635"; ID="hsa-mir-621";
13	.	miRNA	41675155	41675236	.	-	.	ACC="MI0014199"; ID="hsa-mir-3168";
13	.	miRNA	50570551	50570637	.	-	.	ACC="MI0016003"; ID="hsa-mir-3613";
13	.	miRNA	50623109	50623197	.	-	.	ACC="MI0000070"; ID="hsa-mir-16-1";
13	.	miRNA	50623255	50623337	.	-	.	ACC="MI0000069"; ID="hsa-mir-15a";
13	.	miRNA	53384185	53384275	.	+	.	ACC="MI0004065"; ID="hsa-mir-759";
13	.	miRNA	54886107	54886183	.	-	.	ACC="MI0006358"; ID="hsa-mir-1297";
13	.	miRNA	61773932	61774014	.	-	.	ACC="MI0014200"; ID="hsa-mir-3169";
13	.	miRNA	78272147	78272251	.	-	.	ACC="MI0016066"; ID="hsa-mir-3665";
13	.	miRNA	90883436	90883531	.	+	.	ACC="MI0003636"; ID="hsa-mir-622";
13	.	miRNA	92002859	92002942	.	+	.	ACC="MI0000071"; ID="hsa-mir-17";
13	.	miRNA	92003005	92003075	.	+	.	ACC="MI0000072"; ID="hsa-mir-18a";
13	.	miRNA	92003145	92003226	.	+	.	ACC="MI0000073"; ID="hsa-mir-19a";
13	.	miRNA	92003319	92003389	.	+	.	ACC="MI0000076"; ID="hsa-mir-20a";
13	.	miRNA	92003446	92003532	.	+	.	ACC="MI0000074"; ID="hsa-mir-19b-1";
13	.	miRNA	92003568	92003645	.	+	.	ACC="MI0000093"; ID="hsa-mir-92a-1";
13	.	miRNA	98860778	98860854	.	+	.	ACC="MI0014201"; ID="hsa-mir-3170";
13	.	miRNA	100008385	100008482	.	+	.	ACC="MI0003637"; ID="hsa-mir-623";
13	.	miRNA	100295313	100295403	.	+	.	ACC="MI0015836"; ID="hsa-mir-4306";
13	.	miRNA	108183519	108183596	.	-	.	ACC="MI0006404"; ID="hsa-mir-1267";
14	.	miRNA	23857805	23857875	.	-	.	ACC="MI0000251"; ID="hsa-mir-208a";
14	.	miRNA	23887196	23887272	.	-	.	ACC="MI0005570"; ID="hsa-mir-208b";
14	.	miRNA	27377848	27377931	.	+	.	ACC="MI0015838"; ID="hsa-mir-4307";
14	.	miRNA	28102411	28102484	.	-	.	ACC="MI0014202"; ID="hsa-mir-3171";
14	.	miRNA	31483852	31483948	.	-	.	ACC="MI0003638"; ID="hsa-mir-624";
14	.	miRNA	48230198	48230307	.	-	.	ACC="MI0016595"; ID="hsa-mir-548y";
14	.	miRNA	55344831	55344911	.	-	.	ACC="MI0015839"; ID="hsa-mir-4308";
14	.	miRNA	64561742	64561843	.	-	.	ACC="MI0006411"; ID="hsa-mir-548h-1";
14	.	miRNA	65937820	65937904	.	+	.	ACC="MI0003639"; ID="hsa-mir-625";
14	.	miRNA	77732561	77732633	.	+	.	ACC="MI0006394"; ID="hsa-mir-1260";
14	.	miRNA	95604256	95604323	.	-	.	ACC="MI0014204"; ID="hsa-mir-3173";
14	.	miRNA	100575992	100576090	.	+	.	ACC="MI0000805"; ID="hsa-mir-342";
14	.	miRNA	100774196	100774293	.	+	.	ACC="MI0000825"; ID="hsa-mir-345";
14	.	miRNA	101318727	101318824	.	+	.	ACC="MI0005118"; ID="hsa-mir-770";
14	.	miRNA	101335397	101335485	.	+	.	ACC="MI0003132"; ID="hsa-mir-493";
14	.	miRNA	101340830	101340922	.	+	.	ACC="MI0000806"; ID="hsa-mir-337";
14	.	miRNA	101341370	101341441	.	+	.	ACC="MI0005563"; ID="hsa-mir-665";
14	.	miRNA	101347344	101347457	.	+	.	ACC="MI0001721"; ID="hsa-mir-431";
14	.	miRNA	101348223	101348315	.	+	.	ACC="MI0001723"; ID="hsa-mir-433";
14	.	miRNA	101349316	101349412	.	+	.	ACC="MI0000472"; ID="hsa-mir-127";
14	.	miRNA	101350820	101350913	.	+	.	ACC="MI0003133"; ID="hsa-mir-432";
14	.	miRNA	101351039	101351120	.	+	.	ACC="MI0000475"; ID="hsa-mir-136";
14	.	miRNA	101377476	101377550	.	+	.	ACC="MI0000778"; ID="hsa-mir-370";
14	.	miRNA	101488403	101488469	.	+	.	ACC="MI0000787"; ID="hsa-mir-379";
14	.	miRNA	101489662	101489757	.	+	.	ACC="MI0003675"; ID="hsa-mir-411";
14	.	miRNA	101490131	101490193	.	+	.	ACC="MI0000744"; ID="hsa-mir-299";
14	.	miRNA	101491354	101491414	.	+	.	ACC="MI0000788"; ID="hsa-mir-380";
14	.	miRNA	101491901	101491988	.	+	.	ACC="MI0006656"; ID="hsa-mir-1197";
14	.	miRNA	101492069	101492154	.	+	.	ACC="MI0000807"; ID="hsa-mir-323";
14	.	miRNA	101492357	101492444	.	+	.	ACC="MI0003757"; ID="hsa-mir-758";
14	.	miRNA	101493122	101493201	.	+	.	ACC="MI0001725"; ID="hsa-mir-329-1";
14	.	miRNA	101493437	101493520	.	+	.	ACC="MI0001726"; ID="hsa-mir-329-2";
14	.	miRNA	101495971	101496051	.	+	.	ACC="MI0003134"; ID="hsa-mir-494";
14	.	miRNA	101496389	101496466	.	+	.	ACC="MI0014205"; ID="hsa-mir-1193";
14	.	miRNA	101498324	101498401	.	+	.	ACC="MI0005565"; ID="hsa-mir-543";
14	.	miRNA	101500092	101500173	.	+	.	ACC="MI0003135"; ID="hsa-mir-495";
14	.	miRNA	101506027	101506092	.	+	.	ACC="MI0000776"; ID="hsa-mir-376c";
14	.	miRNA	101506406	101506485	.	+	.	ACC="MI0003529"; ID="hsa-mir-376a-2";
14	.	miRNA	101506556	101506636	.	+	.	ACC="MI0003676"; ID="hsa-mir-654";
14	.	miRNA	101506773	101506872	.	+	.	ACC="MI0002466"; ID="hsa-mir-376b";
14	.	miRNA	101507119	101507186	.	+	.	ACC="MI0000784"; ID="hsa-mir-376a-1";
14	.	miRNA	101507700	101507782	.	+	.	ACC="MI0005525"; ID="hsa-mir-300";
14	.	miRNA	101509314	101509399	.	+	.	ACC="MI0003844"; ID="hsa-mir-1185-1";
14	.	miRNA	101510535	101510620	.	+	.	ACC="MI0003821"; ID="hsa-mir-1185-2";
14	.	miRNA	101512257	101512331	.	+	.	ACC="MI0000789"; ID="hsa-mir-381";
14	.	miRNA	101512792	101512875	.	+	.	ACC="MI0003530"; ID="hsa-mir-487b";
14	.	miRNA	101513658	101513735	.	+	.	ACC="MI0003514"; ID="hsa-mir-539";
14	.	miRNA	101514238	101514316	.	+	.	ACC="MI0005540"; ID="hsa-mir-889";
14	.	miRNA	101514995	101515085	.	+	.	ACC="MI0003515"; ID="hsa-mir-544";
14	.	miRNA	101515887	101515983	.	+	.	ACC="MI0003677"; ID="hsa-mir-655";
14	.	miRNA	101518783	101518862	.	+	.	ACC="MI0002471"; ID="hsa-mir-487a";
14	.	miRNA	101520643	101520718	.	+	.	ACC="MI0000790"; ID="hsa-mir-382";
14	.	miRNA	101521024	101521096	.	+	.	ACC="MI0000474"; ID="hsa-mir-134";
14	.	miRNA	101521595	101521660	.	+	.	ACC="MI0003761"; ID="hsa-mir-668";
14	.	miRNA	101521756	101521828	.	+	.	ACC="MI0002469"; ID="hsa-mir-485";
14	.	miRNA	101522556	101522637	.	+	.	ACC="MI0014206"; ID="hsa-mir-323b";
14	.	miRNA	101526092	101526175	.	+	.	ACC="MI0000480"; ID="hsa-mir-154";
14	.	miRNA	101526910	101527011	.	+	.	ACC="MI0003136"; ID="hsa-mir-496";
14	.	miRNA	101528387	101528455	.	+	.	ACC="MI0000785"; ID="hsa-mir-377";
14	.	miRNA	101530832	101530915	.	+	.	ACC="MI0005539"; ID="hsa-mir-541";
14	.	miRNA	101531637	101531715	.	+	.	ACC="MI0001735"; ID="hsa-mir-409";
14	.	miRNA	101531784	101531874	.	+	.	ACC="MI0002464"; ID="hsa-mir-412";
14	.	miRNA	101531935	101532004	.	+	.	ACC="MI0000777"; ID="hsa-mir-369";
14	.	miRNA	101532249	101532328	.	+	.	ACC="MI0002465"; ID="hsa-mir-410";
14	.	miRNA	101533061	101533138	.	+	.	ACC="MI0003678"; ID="hsa-mir-656";
14	.	miRNA	102026624	102026759	.	-	.	ACC="MI0006382"; ID="hsa-mir-1247";
14	.	miRNA	103005981	103006063	.	+	.	ACC="MI0015837"; ID="hsa-mir-4309";
14	.	miRNA	104583742	104583851	.	+	.	ACC="MI0000283"; ID="hsa-mir-203";
15	.	miRNA	21038124	21038198	.	+	.	ACC="MI0014207"; ID="hsa-mir-3118-4";
15	.	miRNA	22049274	22049348	.	+	.	ACC="MI0015981"; ID="hsa-mir-3118-6";
15	.	miRNA	22513229	22513280	.	-	.	ACC="MI0006405"; ID="hsa-mir-1268";
15	.	miRNA	31357235	31357344	.	-	.	ACC="MI0000287"; ID="hsa-mir-211";
15	.	miRNA	34674270	34674351	.	-	.	ACC="MI0006323"; ID="hsa-mir-1233-1";
15	.	miRNA	34820491	34820572	.	-	.	ACC="MI0015973"; ID="hsa-mir-1233-2";
15	.	miRNA	35664457	35664565	.	-	.	ACC="MI0016599"; ID="hsa-mir-3942";
15	.	miRNA	41983783	41983876	.	+	.	ACC="MI0003640"; ID="hsa-mir-626";
15	.	miRNA	42158693	42158749	.	-	.	ACC="MI0015840"; ID="hsa-mir-4310";
15	.	miRNA	42491768	42491864	.	-	.	ACC="MI0003641"; ID="hsa-mir-627";
15	.	miRNA	44085857	44085957	.	-	.	ACC="MI0006429"; ID="hsa-mir-1282";
15	.	miRNA	45725248	45725327	.	+	.	ACC="MI0005544"; ID="hsa-mir-147b";
15	.	miRNA	52569314	52569397	.	-	.	ACC="MI0006403"; ID="hsa-mir-1266";
15	.	miRNA	55665138	55665232	.	-	.	ACC="MI0003642"; ID="hsa-mir-628";
15	.	miRNA	59463382	59463461	.	-	.	ACC="MI0010635"; ID="hsa-mir-2116";
15	.	miRNA	63116156	63116240	.	+	.	ACC="MI0000486"; ID="hsa-mir-190";
15	.	miRNA	64163129	64163218	.	-	.	ACC="MI0001444"; ID="hsa-mir-422a";
15	.	miRNA	65054586	65054714	.	-	.	ACC="MI0006408"; ID="hsa-mir-1272";
15	.	miRNA	66332571	66332670	.	+	.	ACC="MI0015841"; ID="hsa-mir-4311";
15	.	miRNA	69094189	69094264	.	-	.	ACC="MI0015842"; ID="hsa-mir-4312";
15	.	miRNA	70371711	70371807	.	-	.	ACC="MI0003643"; ID="hsa-mir-629";
15	.	miRNA	72879558	72879654	.	+	.	ACC="MI0003644"; ID="hsa-mir-630";
15	.	miRNA	75645952	75646026	.	-	.	ACC="MI0003645"; ID="hsa-mir-631";
15	.	miRNA	76054556	76054656	.	-	.	ACC="MI0015843"; ID="hsa-mir-4313";
15	.	miRNA	76878988	76879032	.	+	.	ACC="MI0016134"; ID="hsa-mir-3713";
15	.	miRNA	79502130	79502213	.	+	.	ACC="MI0000481"; ID="hsa-mir-184";
15	.	miRNA	81134319	81134414	.	-	.	ACC="MI0003679"; ID="hsa-mir-549";
15	.	miRNA	86313727	86313809	.	-	.	ACC="MI0006416"; ID="hsa-mir-1276";
15	.	miRNA	89151338	89151428	.	+	.	ACC="MI0006272"; ID="hsa-mir-1179";
15	.	miRNA	89155056	89155165	.	+	.	ACC="MI0000264"; ID="hsa-mir-7-2";
15	.	miRNA	89911248	89911337	.	+	.	ACC="MI0000468"; ID="hsa-mir-9-3";
15	.	miRNA	90549987	90550073	.	+	.	ACC="MI0014208"; ID="hsa-mir-3174";
15	.	miRNA	93447629	93447705	.	+	.	ACC="MI0014209"; ID="hsa-mir-3175";
15	.	miRNA	96876490	96876536	.	+	.	ACC="MI0007074"; ID="hsa-mir-1469";
15	.	miRNA	102500662	102500799	.	-	.	ACC="MI0015979"; ID="hsa-mir-1302-10";
16	.	miRNA	593277	593366	.	+	.	ACC="MI0014210"; ID="hsa-mir-3176";
16	.	miRNA	820183	820277	.	+	.	ACC="MI0003670"; ID="hsa-mir-662";
16	.	miRNA	1784986	1785067	.	+	.	ACC="MI0014211"; ID="hsa-mir-3177";
16	.	miRNA	2140196	2140285	.	-	.	ACC="MI0006311"; ID="hsa-mir-1225";
16	.	miRNA	2185978	2186130	.	-	.	ACC="MI0016409"; ID="hsa-mir-3180-5";
16	.	miRNA	2320714	2320773	.	+	.	ACC="MI0016078"; ID="hsa-mir-3677";
16	.	miRNA	2321748	2321841	.	+	.	ACC="MI0005762"; ID="hsa-mir-940";
16	.	miRNA	2581923	2582006	.	-	.	ACC="MI0014212"; ID="hsa-mir-3178";
16	.	miRNA	11400297	11400384	.	-	.	ACC="MI0006412"; ID="hsa-mir-548h-2";
16	.	miRNA	14397824	14397906	.	+	.	ACC="MI0003137"; ID="hsa-mir-193b";
16	.	miRNA	14403142	14403228	.	+	.	ACC="MI0000767"; ID="hsa-mir-365-1";
16	.	miRNA	14995365	14995448	.	+	.	ACC="MI0014213"; ID="hsa-mir-3179-1";
16	.	miRNA	15001574	15001638	.	+	.	ACC="MI0016071"; ID="hsa-mir-3670";
16	.	miRNA	15005077	15005170	.	+	.	ACC="MI0014214"; ID="hsa-mir-3180-1";
16	.	miRNA	15104178	15104254	.	-	.	ACC="MI0009982"; ID="hsa-mir-1972-1";
16	.	miRNA	15248707	15248859	.	-	.	ACC="MI0016408"; ID="hsa-mir-3180-4";
16	.	miRNA	15737151	15737229	.	+	.	ACC="MI0002468"; ID="hsa-mir-484";
16	.	miRNA	16394016	16394099	.	+	.	ACC="MI0014216"; ID="hsa-mir-3179-2";
16	.	miRNA	16400227	16400291	.	+	.	ACC="MI0016071"; ID="hsa-mir-3670";
16	.	miRNA	16403736	16403823	.	+	.	ACC="MI0014215"; ID="hsa-mir-3180-2";
16	.	miRNA	18496035	18496128	.	-	.	ACC="MI0014217"; ID="hsa-mir-3180-3";
16	.	miRNA	18499555	18499619	.	-	.	ACC="MI0016071"; ID="hsa-mir-3670";
16	.	miRNA	18505751	18505834	.	-	.	ACC="MI0014221"; ID="hsa-mir-3179-3";
16	.	miRNA	21517370	21517456	.	-	.	ACC="MI0016081"; ID="hsa-mir-3680";
16	.	miRNA	26036558	26036631	.	+	.	ACC="MI0014222"; ID="hsa-mir-548w";
16	.	miRNA	29610500	29610586	.	-	.	ACC="MI0016081"; ID="hsa-mir-3680";
16	.	miRNA	30905224	30905306	.	+	.	ACC="MI0003892"; ID="hsa-mir-762";
16	.	miRNA	50776216	50776288	.	+	.	ACC="MI0014223"; ID="hsa-mir-3181";
16	.	miRNA	56279432	56279535	.	+	.	ACC="MI0016591"; ID="hsa-mir-3935";
16	.	miRNA	56892430	56892513	.	+	.	ACC="MI0000455"; ID="hsa-mir-138-2";
16	.	miRNA	67236224	67236298	.	-	.	ACC="MI0000804"; ID="hsa-mir-328";
16	.	miRNA	69599711	69599771	.	-	.	ACC="MI0007259"; ID="hsa-mir-1538";
16	.	miRNA	69966984	69967083	.	+	.	ACC="MI0000456"; ID="hsa-mir-140";
16	.	miRNA	70064249	70064325	.	+	.	ACC="MI0015977"; ID="hsa-mir-1972-2";
16	.	miRNA	70563402	70563502	.	+	.	ACC="MI0016047"; ID="hsa-mir-3647";
16	.	miRNA	83541951	83542013	.	+	.	ACC="MI0014224"; ID="hsa-mir-3182";
16	.	miRNA	85775227	85775306	.	-	.	ACC="MI0008331"; ID="hsa-mir-1910";
17	.	miRNA	925716	925799	.	-	.	ACC="MI0014225"; ID="hsa-mir-3183";
17	.	miRNA	1617197	1617281	.	-	.	ACC="MI0000078"; ID="hsa-mir-22";
17	.	miRNA	1953202	1953302	.	-	.	ACC="MI0000449"; ID="hsa-mir-132";
17	.	miRNA	1953565	1953674	.	-	.	ACC="MI0000288"; ID="hsa-mir-212";
17	.	miRNA	2651372	2651476	.	-	.	ACC="MI0006387"; ID="hsa-mir-1253";
17	.	miRNA	6920934	6921020	.	-	.	ACC="MI0000489"; ID="hsa-mir-195";
17	.	miRNA	6921230	6921341	.	-	.	ACC="MI0003138"; ID="hsa-mir-497";
17	.	miRNA	7126616	7126698	.	-	.	ACC="MI0000813"; ID="hsa-mir-324";
17	.	miRNA	7991374	7991465	.	+	.	ACC="MI0015846"; ID="hsa-mir-4314";
17	.	miRNA	8090493	8090577	.	+	.	ACC="MI0016077"; ID="hsa-mir-3676";
17	.	miRNA	11985216	11985313	.	+	.	ACC="MI0005559"; ID="hsa-mir-744";
17	.	miRNA	13446846	13446963	.	-	.	ACC="MI0006413"; ID="hsa-mir-548h-3";
17	.	miRNA	16185328	16185402	.	+	.	ACC="MI0006432"; ID="hsa-mir-1288";
17	.	miRNA	17717150	17717245	.	-	.	ACC="MI0003646"; ID="hsa-mir-33b";
17	.	miRNA	19247819	19247887	.	-	.	ACC="MI0006273"; ID="hsa-mir-1180";
17	.	miRNA	27188387	27188458	.	-	.	ACC="MI0001729"; ID="hsa-mir-451";
17	.	miRNA	27188551	27188636	.	-	.	ACC="MI0000460"; ID="hsa-mir-144";
17	.	miRNA	28444097	28444190	.	+	.	ACC="MI0001445"; ID="hsa-mir-423";
17	.	miRNA	28444104	28444178	.	-	.	ACC="MI0014226"; ID="hsa-mir-3184";
17	.	miRNA	29887015	29887102	.	+	.	ACC="MI0000487"; ID="hsa-mir-193a";
17	.	miRNA	29902430	29902540	.	+	.	ACC="MI0000769"; ID="hsa-mir-365-2";
17	.	miRNA	30677128	30677221	.	+	.	ACC="MI0003647"; ID="hsa-mir-632";
17	.	miRNA	35391042	35391110	.	+	.	ACC="MI0013083"; ID="hsa-mir-2909";
17	.	miRNA	41522174	41522253	.	+	.	ACC="MI0010636"; ID="hsa-mir-2117";
17	.	miRNA	43552729	43552801	.	-	.	ACC="MI0015844"; ID="hsa-mir-4315-1";
17	.	miRNA	46114527	46114613	.	-	.	ACC="MI0000462"; ID="hsa-mir-152";
17	.	miRNA	46233789	46233873	.	-	.	ACC="MI0006335"; ID="hsa-mir-1203";
17	.	miRNA	46657200	46657309	.	-	.	ACC="MI0000266"; ID="hsa-mir-10a";
17	.	miRNA	46709852	46709921	.	-	.	ACC="MI0000238"; ID="hsa-mir-196a-1";
17	.	miRNA	46801770	46801837	.	-	.	ACC="MI0014227"; ID="hsa-mir-3185";
17	.	miRNA	54968631	54968716	.	-	.	ACC="MI0016004"; ID="hsa-mir-3614";
17	.	miRNA	56408593	56408679	.	-	.	ACC="MI0000458"; ID="hsa-mir-142";
17	.	miRNA	57215119	57215233	.	-	.	ACC="MI0003820"; ID="hsa-mir-454";
17	.	miRNA	57228497	57228582	.	-	.	ACC="MI0000745"; ID="hsa-mir-301a";
17	.	miRNA	57918627	57918698	.	+	.	ACC="MI0000077"; ID="hsa-mir-21";
17	.	miRNA	61021576	61021673	.	+	.	ACC="MI0003648"; ID="hsa-mir-633";
17	.	miRNA	62818148	62818220	.	-	.	ACC="MI0015983"; ID="hsa-mir-4315-2";
17	.	miRNA	64783190	64783286	.	+	.	ACC="MI0003649"; ID="hsa-mir-634";
17	.	miRNA	65467605	65467701	.	+	.	ACC="MI0016690"; ID="hsa-mir-548aa-2";
17	.	miRNA	65467605	65467701	.	-	.	ACC="MI0003671"; ID="hsa-mir-548d-2";
17	.	miRNA	66420592	66420689	.	-	.	ACC="MI0003650"; ID="hsa-mir-635";
17	.	miRNA	72744752	72744838	.	+	.	ACC="MI0016005"; ID="hsa-mir-3615";
17	.	miRNA	73402150	73402243	.	+	.	ACC="MI0016079"; ID="hsa-mir-3678";
17	.	miRNA	74732532	74732630	.	-	.	ACC="MI0003651"; ID="hsa-mir-636";
17	.	miRNA	75393066	75393136	.	-	.	ACC="MI0015845"; ID="hsa-mir-4316";
17	.	miRNA	79099076	79099173	.	-	.	ACC="MI0003681"; ID="hsa-mir-657";
17	.	miRNA	79099677	79099755	.	+	.	ACC="MI0014228"; ID="hsa-mir-3065";
17	.	miRNA	79099683	79099749	.	-	.	ACC="MI0000814"; ID="hsa-mir-338";
17	.	miRNA	79106996	79107108	.	-	.	ACC="MI0006385"; ID="hsa-mir-1250";
17	.	miRNA	79418130	79418214	.	-	.	ACC="MI0014229"; ID="hsa-mir-3186";
18	.	miRNA	6374360	6374424	.	-	.	ACC="MI0015850"; ID="hsa-mir-4317";
18	.	miRNA	14830165	14830241	.	+	.	ACC="MI0014230"; ID="hsa-mir-3156-2";
18	.	miRNA	19263471	19263558	.	+	.	ACC="MI0003778"; ID="hsa-mir-320c-1";
18	.	miRNA	19405659	19405746	.	-	.	ACC="MI0000450"; ID="hsa-mir-133a-1";
18	.	miRNA	19408965	19409049	.	-	.	ACC="MI0000437"; ID="hsa-mir-1-2";
18	.	miRNA	21901650	21901699	.	+	.	ACC="MI0008191"; ID="hsa-mir-320c-2";
18	.	miRNA	27878876	27878926	.	+	.	ACC="MI0006418"; ID="hsa-mir-302f";
18	.	miRNA	33484781	33484889	.	-	.	ACC="MI0000274"; ID="hsa-mir-187";
18	.	miRNA	33514051	33514105	.	-	.	ACC="MI0016439"; ID="hsa-mir-3929";
18	.	miRNA	35237098	35237178	.	+	.	ACC="MI0015847"; ID="hsa-mir-4318";
18	.	miRNA	37202087	37202139	.	-	.	ACC="MI0005716"; ID="hsa-mir-924";
18	.	miRNA	42550047	42550131	.	-	.	ACC="MI0015848"; ID="hsa-mir-4319";
18	.	miRNA	47013743	47013792	.	+	.	ACC="MI0007260"; ID="hsa-mir-1539";
18	.	miRNA	47652869	47652933	.	-	.	ACC="MI0015849"; ID="hsa-mir-4320";
18	.	miRNA	56118306	56118390	.	+	.	ACC="MI0000442"; ID="hsa-mir-122";
19	.	miRNA	71973	72110	.	+	.	ACC="MI0015980"; ID="hsa-mir-1302-11";
19	.	miRNA	813584	813653	.	+	.	ACC="MI0014231"; ID="hsa-mir-3187";
19	.	miRNA	1816158	1816237	.	-	.	ACC="MI0008330"; ID="hsa-mir-1909";
19	.	miRNA	2234061	2234148	.	-	.	ACC="MI0006316"; ID="hsa-mir-1227";
19	.	miRNA	2250638	2250717	.	+	.	ACC="MI0015852"; ID="hsa-mir-4321";
19	.	miRNA	3961412	3961510	.	-	.	ACC="MI0003652"; ID="hsa-mir-637";
19	.	miRNA	4770682	4770791	.	+	.	ACC="MI0000265"; ID="hsa-mir-7-3";
19	.	miRNA	6416421	6416522	.	-	.	ACC="MI0016597"; ID="hsa-mir-3940";
19	.	miRNA	10341089	10341161	.	+	.	ACC="MI0015851"; ID="hsa-mir-4322";
19	.	miRNA	10514134	10514214	.	-	.	ACC="MI0006274"; ID="hsa-mir-1181";
19	.	miRNA	10662798	10662880	.	+	.	ACC="MI0006328"; ID="hsa-mir-1238";
19	.	miRNA	10829080	10829179	.	+	.	ACC="MI0003653"; ID="hsa-mir-638";
19	.	miRNA	10928102	10928172	.	-	.	ACC="MI0000242"; ID="hsa-mir-199a-1";
19	.	miRNA	13947101	13947173	.	-	.	ACC="MI0000081"; ID="hsa-mir-24-2";
19	.	miRNA	13947254	13947331	.	-	.	ACC="MI0000085"; ID="hsa-mir-27a";
19	.	miRNA	13947401	13947473	.	-	.	ACC="MI0000079"; ID="hsa-mir-23a";
19	.	miRNA	13985513	13985622	.	+	.	ACC="MI0000271"; ID="hsa-mir-181c";
19	.	miRNA	13985689	13985825	.	+	.	ACC="MI0003139"; ID="hsa-mir-181d";
19	.	miRNA	14640355	14640452	.	+	.	ACC="MI0003654"; ID="hsa-mir-639";
19	.	miRNA	15560359	15560419	.	+	.	ACC="MI0007075"; ID="hsa-mir-1470";
19	.	miRNA	18392887	18392971	.	+	.	ACC="MI0014232"; ID="hsa-mir-3188";
19	.	miRNA	18497372	18497444	.	+	.	ACC="MI0014233"; ID="hsa-mir-3189";
19	.	miRNA	19545872	19545967	.	+	.	ACC="MI0003655"; ID="hsa-mir-640";
19	.	miRNA	20510081	20510163	.	-	.	ACC="MI0006407"; ID="hsa-mir-1270-1";
19	.	miRNA	20579240	20579322	.	-	.	ACC="MI0015976"; ID="hsa-mir-1270-2";
19	.	miRNA	40788450	40788548	.	-	.	ACC="MI0003656"; ID="hsa-mir-641";
19	.	miRNA	42637597	42637665	.	-	.	ACC="MI0015853"; ID="hsa-mir-4323";
19	.	miRNA	46142252	46142345	.	-	.	ACC="MI0000803"; ID="hsa-mir-330";
19	.	miRNA	46178186	46178282	.	+	.	ACC="MI0003657"; ID="hsa-mir-642a";
19	.	miRNA	46178190	46178266	.	-	.	ACC="MI0016685"; ID="hsa-mir-642b";
19	.	miRNA	46522190	46522307	.	+	.	ACC="MI0003834"; ID="hsa-mir-769";
19	.	miRNA	47212550	47212602	.	-	.	ACC="MI0014234"; ID="hsa-mir-320e";
19	.	miRNA	47730199	47730278	.	+	.	ACC="MI0014235"; ID="hsa-mir-3190";
19	.	miRNA	47730201	47730276	.	-	.	ACC="MI0014236"; ID="hsa-mir-3191";
19	.	miRNA	49812054	49812125	.	-	.	ACC="MI0015854"; ID="hsa-mir-4324";
19	.	miRNA	50004042	50004125	.	-	.	ACC="MI0000479"; ID="hsa-mir-150";
19	.	miRNA	52195865	52195934	.	+	.	ACC="MI0000746"; ID="hsa-mir-99b";
19	.	miRNA	52196039	52196117	.	+	.	ACC="MI0000066"; ID="hsa-let-7e";
19	.	miRNA	52196507	52196592	.	+	.	ACC="MI0000469"; ID="hsa-mir-125a";
19	.	miRNA	52785050	52785146	.	+	.	ACC="MI0003658"; ID="hsa-mir-643";
19	.	miRNA	54169933	54170016	.	+	.	ACC="MI0003140"; ID="hsa-mir-512-1";
19	.	miRNA	54172411	54172508	.	+	.	ACC="MI0003141"; ID="hsa-mir-512-2";
19	.	miRNA	54175222	54175294	.	+	.	ACC="MI0003786"; ID="hsa-mir-1323";
19	.	miRNA	54177451	54177574	.	+	.	ACC="MI0003142"; ID="hsa-mir-498";
19	.	miRNA	54178965	54179051	.	+	.	ACC="MI0003143"; ID="hsa-mir-520e";
19	.	miRNA	54182257	54182339	.	+	.	ACC="MI0003144"; ID="hsa-mir-515-1";
19	.	miRNA	54183194	54183277	.	+	.	ACC="MI0003145"; ID="hsa-mir-519e";
19	.	miRNA	54185413	54185499	.	+	.	ACC="MI0003146"; ID="hsa-mir-520f";
19	.	miRNA	54188263	54188345	.	+	.	ACC="MI0003147"; ID="hsa-mir-515-2";
19	.	miRNA	54189723	54189809	.	+	.	ACC="MI0003148"; ID="hsa-mir-519c";
19	.	miRNA	54191735	54191821	.	+	.	ACC="MI0003832"; ID="hsa-mir-1283-1";
19	.	miRNA	54194135	54194219	.	+	.	ACC="MI0003149"; ID="hsa-mir-520a";
19	.	miRNA	54197647	54197729	.	+	.	ACC="MI0003150"; ID="hsa-mir-526b";
19	.	miRNA	54198467	54198547	.	+	.	ACC="MI0003151"; ID="hsa-mir-519b";
19	.	miRNA	54200787	54200871	.	+	.	ACC="MI0003152"; ID="hsa-mir-525";
19	.	miRNA	54201639	54201725	.	+	.	ACC="MI0003153"; ID="hsa-mir-523";
19	.	miRNA	54203269	54203355	.	+	.	ACC="MI0003154"; ID="hsa-mir-518f";
19	.	miRNA	54204481	54204541	.	+	.	ACC="MI0003155"; ID="hsa-mir-520b";
19	.	miRNA	54205991	54206073	.	+	.	ACC="MI0003156"; ID="hsa-mir-518b";
19	.	miRNA	54209506	54209590	.	+	.	ACC="MI0003157"; ID="hsa-mir-526a-1";
19	.	miRNA	54210707	54210793	.	+	.	ACC="MI0003158"; ID="hsa-mir-520c";
19	.	miRNA	54211989	54212089	.	+	.	ACC="MI0003159"; ID="hsa-mir-518c";
19	.	miRNA	54214256	54214342	.	+	.	ACC="MI0003160"; ID="hsa-mir-524";
19	.	miRNA	54215522	54215608	.	+	.	ACC="MI0003161"; ID="hsa-mir-517a";
19	.	miRNA	54216601	54216688	.	+	.	ACC="MI0003162"; ID="hsa-mir-519d";
19	.	miRNA	54219848	54219934	.	+	.	ACC="MI0003163"; ID="hsa-mir-521-2";
19	.	miRNA	54223350	54223436	.	+	.	ACC="MI0003164"; ID="hsa-mir-520d";
19	.	miRNA	54224330	54224396	.	+	.	ACC="MI0003165"; ID="hsa-mir-517b";
19	.	miRNA	54225420	54225509	.	+	.	ACC="MI0003166"; ID="hsa-mir-520g";
19	.	miRNA	54228696	54228780	.	+	.	ACC="MI0003167"; ID="hsa-mir-516b-2";
19	.	miRNA	54230176	54230240	.	+	.	ACC="MI0003168"; ID="hsa-mir-526a-2";
19	.	miRNA	54233092	54233179	.	+	.	ACC="MI0003169"; ID="hsa-mir-518e";
19	.	miRNA	54234260	54234344	.	+	.	ACC="MI0003170"; ID="hsa-mir-518a-1";
19	.	miRNA	54238131	54238217	.	+	.	ACC="MI0003171"; ID="hsa-mir-518d";
19	.	miRNA	54240099	54240188	.	+	.	ACC="MI0003172"; ID="hsa-mir-516b-1";
19	.	miRNA	54242587	54242673	.	+	.	ACC="MI0003173"; ID="hsa-mir-518a-2";
19	.	miRNA	54244567	54244661	.	+	.	ACC="MI0003174"; ID="hsa-mir-517c";
19	.	miRNA	54245766	54245853	.	+	.	ACC="MI0003175"; ID="hsa-mir-520h";
19	.	miRNA	54251890	54251976	.	+	.	ACC="MI0003176"; ID="hsa-mir-521-1";
19	.	miRNA	54254465	54254551	.	+	.	ACC="MI0003177"; ID="hsa-mir-522";
19	.	miRNA	54255651	54255735	.	+	.	ACC="MI0003178"; ID="hsa-mir-519a-1";
19	.	miRNA	54257272	54257356	.	+	.	ACC="MI0003179"; ID="hsa-mir-527";
19	.	miRNA	54259995	54260084	.	+	.	ACC="MI0003180"; ID="hsa-mir-516a-1";
19	.	miRNA	54261486	54261572	.	+	.	ACC="MI0006430"; ID="hsa-mir-1283-2";
19	.	miRNA	54264387	54264476	.	+	.	ACC="MI0003181"; ID="hsa-mir-516a-2";
19	.	miRNA	54265598	54265684	.	+	.	ACC="MI0003182"; ID="hsa-mir-519a-2";
19	.	miRNA	54290929	54290995	.	+	.	ACC="MI0000779"; ID="hsa-mir-371";
19	.	miRNA	54291144	54291210	.	+	.	ACC="MI0000780"; ID="hsa-mir-372";
19	.	miRNA	54291959	54292027	.	+	.	ACC="MI0000781"; ID="hsa-mir-373";
19	.	miRNA	54485561	54485651	.	+	.	ACC="MI0005757"; ID="hsa-mir-935";
19	.	miRNA	58024375	58024441	.	-	.	ACC="MI0006427"; ID="hsa-mir-1274b";
20	.	miRNA	2633423	2633488	.	+	.	ACC="MI0006433"; ID="hsa-mir-1292";
20	.	miRNA	3898141	3898218	.	+	.	ACC="MI0000108"; ID="hsa-mir-103-2";
20	.	miRNA	3898149	3898210	.	-	.	ACC="MI0007262"; ID="hsa-mir-103-2-as";
20	.	miRNA	18451259	18451335	.	+	.	ACC="MI0014237"; ID="hsa-mir-3192";
20	.	miRNA	26188822	26188914	.	-	.	ACC="MI0003672"; ID="hsa-mir-663";
20	.	miRNA	30194989	30195043	.	+	.	ACC="MI0014238"; ID="hsa-mir-3193";
20	.	miRNA	30825598	30825650	.	+	.	ACC="MI0008193"; ID="hsa-mir-1825";
20	.	miRNA	33054130	33054223	.	+	.	ACC="MI0003659"; ID="hsa-mir-644";
20	.	miRNA	33578179	33578300	.	+	.	ACC="MI0003183"; ID="hsa-mir-499";
20	.	miRNA	34041776	34041919	.	-	.	ACC="MI0006350"; ID="hsa-mir-1289-1";
20	.	miRNA	43036760	43036843	.	+	.	ACC="MI0016046"; ID="hsa-mir-3646";
20	.	miRNA	44333741	44333819	.	-	.	ACC="MI0016007"; ID="hsa-mir-3617";
20	.	miRNA	45795609	45795700	.	+	.	ACC="MI0016006"; ID="hsa-mir-3616";
20	.	miRNA	49202323	49202416	.	+	.	ACC="MI0003660"; ID="hsa-mir-645";
20	.	miRNA	49231173	49231322	.	-	.	ACC="MI0006366"; ID="hsa-mir-1302-5";
20	.	miRNA	50069442	50069514	.	-	.	ACC="MI0014239"; ID="hsa-mir-3194";
20	.	miRNA	55896558	55896647	.	-	.	ACC="MI0015865"; ID="hsa-mir-4325";
20	.	miRNA	57392670	57392749	.	-	.	ACC="MI0000747"; ID="hsa-mir-296";
20	.	miRNA	57393281	57393368	.	-	.	ACC="MI0005523"; ID="hsa-mir-298";
20	.	miRNA	58883532	58883625	.	+	.	ACC="MI0003661"; ID="hsa-mir-646";
20	.	miRNA	60528602	60528718	.	-	.	ACC="MI0006391"; ID="hsa-mir-1257";
20	.	miRNA	60639858	60639941	.	+	.	ACC="MI0014240"; ID="hsa-mir-3195";
20	.	miRNA	61151513	61151583	.	+	.	ACC="MI0000651"; ID="hsa-mir-1-1";
20	.	miRNA	61162119	61162220	.	+	.	ACC="MI0000451"; ID="hsa-mir-133a-2";
20	.	miRNA	61809852	61809938	.	+	.	ACC="MI0000445"; ID="hsa-mir-124-3";
20	.	miRNA	61870131	61870194	.	+	.	ACC="MI0014241"; ID="hsa-mir-3196";
20	.	miRNA	61918160	61918218	.	+	.	ACC="MI0015866"; ID="hsa-mir-4326";
20	.	miRNA	62550778	62550894	.	+	.	ACC="MI0005763"; ID="hsa-mir-941-1";
20	.	miRNA	62551085	62551201	.	+	.	ACC="MI0005765"; ID="hsa-mir-941-3";
20	.	miRNA	62551197	62551313	.	+	.	ACC="MI0005766"; ID="hsa-mir-941-4";
20	.	miRNA	62572818	62572897	.	-	.	ACC="MI0008335"; ID="hsa-mir-1914";
20	.	miRNA	62573984	62574079	.	-	.	ACC="MI0003662"; ID="hsa-mir-647";
21	.	miRNA	9825832	9826011	.	+	.	ACC="MI0016048"; ID="hsa-mir-3648";
21	.	miRNA	9826203	9826263	.	+	.	ACC="MI0016088"; ID="hsa-mir-3687";
21	.	miRNA	14778705	14778781	.	-	.	ACC="MI0014242"; ID="hsa-mir-3156-3";
21	.	miRNA	15017096	15017171	.	-	.	ACC="MI0014243"; ID="hsa-mir-3118-5";
21	.	miRNA	17911409	17911489	.	+	.	ACC="MI0000101"; ID="hsa-mir-99a";
21	.	miRNA	17912148	17912231	.	+	.	ACC="MI0000064"; ID="hsa-let-7c";
21	.	miRNA	17962557	17962645	.	+	.	ACC="MI0000470"; ID="hsa-mir-125b-2";
21	.	miRNA	20058408	20058482	.	-	.	ACC="MI0014244"; ID="hsa-mir-548x";
21	.	miRNA	26946292	26946356	.	+	.	ACC="MI0000681"; ID="hsa-mir-155";
21	.	miRNA	31747612	31747696	.	-	.	ACC="MI0015867"; ID="hsa-mir-4327";
21	.	miRNA	37093013	37093106	.	+	.	ACC="MI0003906"; ID="hsa-mir-802";
21	.	miRNA	42539484	42539556	.	+	.	ACC="MI0014245"; ID="hsa-mir-3197";
22	.	miRNA	18246946	18247025	.	-	.	ACC="MI0014246"; ID="hsa-mir-3198";
22	.	miRNA	18463634	18463727	.	-	.	ACC="MI0003663"; ID="hsa-mir-648";
22	.	miRNA	20020662	20020743	.	+	.	ACC="MI0000482"; ID="hsa-mir-185";
22	.	miRNA	20073269	20073356	.	+	.	ACC="MI0016008"; ID="hsa-mir-3618";
22	.	miRNA	20073581	20073665	.	+	.	ACC="MI0006443"; ID="hsa-mir-1306";
22	.	miRNA	20236657	20236734	.	-	.	ACC="MI0006348"; ID="hsa-mir-1286";
22	.	miRNA	21388465	21388561	.	-	.	ACC="MI0003664"; ID="hsa-mir-649";
22	.	miRNA	22007270	22007347	.	+	.	ACC="MI0005568"; ID="hsa-mir-301b";
22	.	miRNA	22007593	22007674	.	+	.	ACC="MI0000748"; ID="hsa-mir-130b";
22	.	miRNA	23165270	23165365	.	+	.	ACC="MI0003665"; ID="hsa-mir-650";
22	.	miRNA	26951178	26951289	.	-	.	ACC="MI0006345"; ID="hsa-mir-548j";
22	.	miRNA	28316513	28316600	.	-	.	ACC="MI0014247"; ID="hsa-mir-3199-1";
22	.	miRNA	28316514	28316599	.	+	.	ACC="MI0014248"; ID="hsa-mir-3199-2";
22	.	miRNA	29729147	29729256	.	-	.	ACC="MI0016053"; ID="hsa-mir-3653";
22	.	miRNA	31127544	31127628	.	+	.	ACC="MI0014249"; ID="hsa-mir-3200";
22	.	miRNA	31556048	31556105	.	-	.	ACC="MI0016438"; ID="hsa-mir-3928";
22	.	miRNA	35731633	35731751	.	+	.	ACC="MI0016413"; ID="hsa-mir-3909";
22	.	miRNA	38240279	38240378	.	-	.	ACC="MI0003682"; ID="hsa-mir-658";
22	.	miRNA	38243685	38243781	.	-	.	ACC="MI0003683"; ID="hsa-mir-659";
22	.	miRNA	41488517	41488570	.	+	.	ACC="MI0006428"; ID="hsa-mir-1281";
22	.	miRNA	42296948	42297016	.	+	.	ACC="MI0000091"; ID="hsa-mir-33a";
22	.	miRNA	45596835	45596900	.	-	.	ACC="MI0006384"; ID="hsa-mir-1249";
22	.	miRNA	46486924	46487006	.	+	.	ACC="MI0016009"; ID="hsa-mir-3619";
22	.	miRNA	46508629	46508702	.	+	.	ACC="MI0000062"; ID="hsa-let-7a-3";
22	.	miRNA	46509566	46509648	.	+	.	ACC="MI0000063"; ID="hsa-let-7b";
22	.	miRNA	48670176	48670227	.	+	.	ACC="MI0014250"; ID="hsa-mir-3201";
22	.	miRNA	49937041	49937114	.	-	.	ACC="MI0016068"; ID="hsa-mir-3667";
X	.	miRNA	1412811	1412885	.	+	.	ACC="MI0016091"; ID="hsa-mir-3690";
X	.	miRNA	8095006	8095102	.	+	.	ACC="MI0003666"; ID="hsa-mir-651";
X	.	miRNA	20035206	20035305	.	-	.	ACC="MI0016010"; ID="hsa-mir-23c";
X	.	miRNA	32601773	32601869	.	-	.	ACC="MI0016420"; ID="hsa-mir-3915";
X	.	miRNA	32659591	32659676	.	-	.	ACC="MI0006378"; ID="hsa-mir-548f-5";
X	.	miRNA	39520470	39520575	.	+	.	ACC="MI0016593"; ID="hsa-mir-3937";
X	.	miRNA	45605585	45605694	.	-	.	ACC="MI0000298"; ID="hsa-mir-221";
X	.	miRNA	45606421	45606530	.	-	.	ACC="MI0000299"; ID="hsa-mir-222";
X	.	miRNA	49767754	49767844	.	+	.	ACC="MI0003205"; ID="hsa-mir-532";
X	.	miRNA	49768109	49768194	.	+	.	ACC="MI0000484"; ID="hsa-mir-188";
X	.	miRNA	49773039	49773122	.	+	.	ACC="MI0003184"; ID="hsa-mir-500a";
X	.	miRNA	49773572	49773636	.	+	.	ACC="MI0000762"; ID="hsa-mir-362";
X	.	miRNA	49774330	49774413	.	+	.	ACC="MI0003185"; ID="hsa-mir-501";
X	.	miRNA	49775280	49775358	.	+	.	ACC="MI0015903"; ID="hsa-mir-500b";
X	.	miRNA	49777849	49777945	.	+	.	ACC="MI0003684"; ID="hsa-mir-660";
X	.	miRNA	49779206	49779291	.	+	.	ACC="MI0003186"; ID="hsa-mir-502";
X	.	miRNA	53583184	53583302	.	-	.	ACC="MI0000100"; ID="hsa-mir-98";
X	.	miRNA	53584153	53584235	.	-	.	ACC="MI0000068"; ID="hsa-let-7f-2";
X	.	miRNA	63005882	63005967	.	-	.	ACC="MI0003782"; ID="hsa-mir-1468";
X	.	miRNA	65238712	65238821	.	+	.	ACC="MI0000300"; ID="hsa-mir-223";
X	.	miRNA	69242707	69242773	.	+	.	ACC="MI0016436"; ID="hsa-mir-676";
X	.	miRNA	73438212	73438296	.	-	.	ACC="MI0003685"; ID="hsa-mir-421";
X	.	miRNA	73438382	73438453	.	-	.	ACC="MI0005566"; ID="hsa-mir-374b";
X	.	miRNA	73438384	73438453	.	+	.	ACC="MI0016684"; ID="hsa-mir-374c";
X	.	miRNA	73506939	73507044	.	-	.	ACC="MI0003516"; ID="hsa-mir-545";
X	.	miRNA	73507121	73507192	.	-	.	ACC="MI0000782"; ID="hsa-mir-374a";
X	.	miRNA	76139698	76139785	.	-	.	ACC="MI0001145"; ID="hsa-mir-384";
X	.	miRNA	76225829	76225926	.	-	.	ACC="MI0000824"; ID="hsa-mir-325";
X	.	miRNA	78156691	78156746	.	-	.	ACC="MI0015904"; ID="hsa-mir-4328";
X	.	miRNA	83480760	83480836	.	-	.	ACC="MI0006424"; ID="hsa-mir-548i-4";
X	.	miRNA	85090785	85090863	.	+	.	ACC="MI0006652"; ID="hsa-mir-1321";
X	.	miRNA	85158641	85158712	.	-	.	ACC="MI0000760"; ID="hsa-mir-361";
X	.	miRNA	94318140	94318225	.	-	.	ACC="MI0006400"; ID="hsa-mir-548m";
X	.	miRNA	109298557	109298654	.	+	.	ACC="MI0003667"; ID="hsa-mir-652";
X	.	miRNA	112023946	112024016	.	-	.	ACC="MI0015901"; ID="hsa-mir-4329";
X	.	miRNA	113873918	113874002	.	+	.	ACC="MI0003944"; ID="hsa-mir-764";
X	.	miRNA	113886019	113886098	.	+	.	ACC="MI0008333"; ID="hsa-mir-1912";
X	.	miRNA	113887130	113887198	.	+	.	ACC="MI0003758"; ID="hsa-mir-1264";
X	.	miRNA	113949650	113949761	.	+	.	ACC="MI0003938"; ID="hsa-mir-1298";
X	.	miRNA	113997744	113997823	.	+	.	ACC="MI0008332"; ID="hsa-mir-1911";
X	.	miRNA	114058017	114058127	.	+	.	ACC="MI0001637"; ID="hsa-mir-448";
X	.	miRNA	117520357	117520434	.	+	.	ACC="MI0006419"; ID="hsa-mir-1277";
X	.	miRNA	118780701	118780811	.	-	.	ACC="MI0003836"; ID="hsa-mir-766";
X	.	miRNA	120504826	120504907	.	+	.	ACC="MI0016073"; ID="hsa-mir-3672";
X	.	miRNA	133303408	133303482	.	-	.	ACC="MI0000764"; ID="hsa-mir-363";
X	.	miRNA	133303568	133303642	.	-	.	ACC="MI0000094"; ID="hsa-mir-92a-2";
X	.	miRNA	133303701	133303796	.	-	.	ACC="MI0000075"; ID="hsa-mir-19b-2";
X	.	miRNA	133303839	133303907	.	-	.	ACC="MI0001519"; ID="hsa-mir-20b";
X	.	miRNA	133304071	133304141	.	-	.	ACC="MI0001518"; ID="hsa-mir-18b";
X	.	miRNA	133304228	133304308	.	-	.	ACC="MI0000113"; ID="hsa-mir-106a";
X	.	miRNA	133674215	133674292	.	-	.	ACC="MI0005531"; ID="hsa-mir-450b";
X	.	miRNA	133674371	133674461	.	-	.	ACC="MI0001652"; ID="hsa-mir-450a-1";
X	.	miRNA	133674538	133674637	.	-	.	ACC="MI0003187"; ID="hsa-mir-450a-2";
X	.	miRNA	133675371	133675467	.	-	.	ACC="MI0003686"; ID="hsa-mir-542";
X	.	miRNA	133680358	133680428	.	-	.	ACC="MI0003188"; ID="hsa-mir-503";
X	.	miRNA	133680644	133680741	.	-	.	ACC="MI0001446"; ID="hsa-mir-424";
X	.	miRNA	135633037	135633119	.	+	.	ACC="MI0005756"; ID="hsa-mir-934";
X	.	miRNA	137749872	137749954	.	-	.	ACC="MI0003189"; ID="hsa-mir-504";
X	.	miRNA	139006307	139006390	.	-	.	ACC="MI0003190"; ID="hsa-mir-505";
X	.	miRNA	140008337	140008384	.	-	.	ACC="MI0008192"; ID="hsa-mir-320d-2";
X	.	miRNA	145075793	145075869	.	-	.	ACC="MI0005533"; ID="hsa-mir-890";
X	.	miRNA	145076302	145076378	.	-	.	ACC="MI0005537"; ID="hsa-mir-888";
X	.	miRNA	145078187	145078261	.	-	.	ACC="MI0005528"; ID="hsa-mir-892a";
X	.	miRNA	145078716	145078792	.	-	.	ACC="MI0005538"; ID="hsa-mir-892b";
X	.	miRNA	145082571	145082649	.	-	.	ACC="MI0005534"; ID="hsa-mir-891b";
X	.	miRNA	145109312	145109390	.	-	.	ACC="MI0005524"; ID="hsa-mir-891a";
X	.	miRNA	146271222	146271305	.	-	.	ACC="MI0006649"; ID="hsa-mir-513c";
X	.	miRNA	146280562	146280645	.	-	.	ACC="MI0006648"; ID="hsa-mir-513b";
X	.	miRNA	146294981	146295109	.	-	.	ACC="MI0003191"; ID="hsa-mir-513a-1";
X	.	miRNA	146307344	146307470	.	-	.	ACC="MI0003192"; ID="hsa-mir-513a-2";
X	.	miRNA	146312238	146312361	.	-	.	ACC="MI0003193"; ID="hsa-mir-506";
X	.	miRNA	146312502	146312595	.	-	.	ACC="MI0003194"; ID="hsa-mir-507";
X	.	miRNA	146318431	146318545	.	-	.	ACC="MI0003195"; ID="hsa-mir-508";
X	.	miRNA	146331669	146331748	.	-	.	ACC="MI0014251"; ID="hsa-mir-514b";
X	.	miRNA	146340278	146340368	.	-	.	ACC="MI0005530"; ID="hsa-mir-509-2";
X	.	miRNA	146341170	146341244	.	-	.	ACC="MI0005717"; ID="hsa-mir-509-3";
X	.	miRNA	146342050	146342143	.	-	.	ACC="MI0003196"; ID="hsa-mir-509-1";
X	.	miRNA	146353853	146353926	.	-	.	ACC="MI0003197"; ID="hsa-mir-510";
X	.	miRNA	146360765	146360862	.	-	.	ACC="MI0003198"; ID="hsa-mir-514-1";
X	.	miRNA	146363461	146363548	.	-	.	ACC="MI0003199"; ID="hsa-mir-514-2";
X	.	miRNA	146366159	146366246	.	-	.	ACC="MI0003200"; ID="hsa-mir-514-3";
X	.	miRNA	149396239	149396318	.	+	.	ACC="MI0010633"; ID="hsa-mir-2114";
X	.	miRNA	150336694	150336798	.	+	.	ACC="MI0015902"; ID="hsa-mir-4330";
X	.	miRNA	151127050	151127130	.	-	.	ACC="MI0000301"; ID="hsa-mir-224";
X	.	miRNA	151128100	151128184	.	-	.	ACC="MI0001733"; ID="hsa-mir-452";
X	.	miRNA	151560691	151560771	.	-	.	ACC="MI0000111"; ID="hsa-mir-105-1";
X	.	miRNA	151561893	151562001	.	-	.	ACC="MI0003763"; ID="hsa-mir-767";
X	.	miRNA	151562884	151562964	.	-	.	ACC="MI0000112"; ID="hsa-mir-105-2";
X	.	miRNA	153246548	153246628	.	+	.	ACC="MI0014252"; ID="hsa-mir-3202-1";
X	.	miRNA	153246549	153246627	.	-	.	ACC="MI0014253"; ID="hsa-mir-3202-2";
X	.	miRNA	153285371	153285440	.	-	.	ACC="MI0012489"; ID="hsa-mir-718";
X	.	miRNA	154115635	154115733	.	-	.	ACC="MI0006277"; ID="hsa-mir-1184-1";
X	.	miRNA	154612749	154612847	.	-	.	ACC="MI0015971"; ID="hsa-mir-1184-2";
X	.	miRNA	154687178	154687276	.	+	.	ACC="MI0015972"; ID="hsa-mir-1184-3";
