# Supplementary material for: PARma: identification of microRNA target sites in AGO-PAR-CLIP data
Source: Genome Biol. 2013 Jul 29;14(7):R79. doi: 10.1186/gb-2013-14-7-r79 (PMC4054675; doi:10.1186/gb-2013-14-7-r79)
Supplement: Additional file 1 — Zip file containing the runnable PARma pipeline including documentation and source code. [file gb-2013-14-7-r79-S1.ZIP › annotations/miR_Family_Info.txt]

miR family	Seed+m8	Species ID	MiRBase ID	Mature sequence	Family Conservation?	MiRBase Accession
let-7/98/4458/4500	GAGGUAG	9606	hsa-let-7a	UGAGGUAGUAGGUUGUAUAGUU	2	MIMAT0000062
let-7/98/4458/4500	GAGGUAG	9606	hsa-let-7b	UGAGGUAGUAGGUUGUGUGGUU	2	MIMAT0000063
let-7/98/4458/4500	GAGGUAG	9606	hsa-let-7c	UGAGGUAGUAGGUUGUAUGGUU	2	MIMAT0000064
let-7/98/4458/4500	GAGGUAG	9606	hsa-let-7d	AGAGGUAGUAGGUUGCAUAGUU	2	MIMAT0000065
let-7/98/4458/4500	GAGGUAG	9606	hsa-let-7e	UGAGGUAGGAGGUUGUAUAGUU	2	MIMAT0000066
let-7/98/4458/4500	GAGGUAG	9606	hsa-let-7f	UGAGGUAGUAGAUUGUAUAGUU	2	MIMAT0000067
let-7/98/4458/4500	GAGGUAG	9606	hsa-miR-98	UGAGGUAGUAAGUUGUAUUGUU	2	MIMAT0000096
let-7/98/4458/4500	GAGGUAG	10090	mmu-let-7g	UGAGGUAGUAGUUUGUACAGUU	2	MIMAT0000121
let-7/98/4458/4500	GAGGUAG	10090	mmu-let-7i	UGAGGUAGUAGUUUGUGCUGUU	2	MIMAT0000122
let-7/98/4458/4500	GAGGUAG	10090	mmu-let-7d	AGAGGUAGUAGGUUGCAUAGUU	2	MIMAT0000383
let-7/98/4458/4500	GAGGUAG	9606	hsa-let-7g	UGAGGUAGUAGUUUGUACAGUU	2	MIMAT0000414
let-7/98/4458/4500	GAGGUAG	9606	hsa-let-7i	UGAGGUAGUAGUUUGUGCUGUU	2	MIMAT0000415
let-7/98/4458/4500	GAGGUAG	10090	mmu-let-7a	UGAGGUAGUAGGUUGUAUAGUU	2	MIMAT0000521
let-7/98/4458/4500	GAGGUAG	10090	mmu-let-7b	UGAGGUAGUAGGUUGUGUGGUU	2	MIMAT0000522
let-7/98/4458/4500	GAGGUAG	10090	mmu-let-7c	UGAGGUAGUAGGUUGUAUGGUU	2	MIMAT0000523
let-7/98/4458/4500	GAGGUAG	10090	mmu-let-7e	UGAGGUAGGAGGUUGUAUAGUU	2	MIMAT0000524
let-7/98/4458/4500	GAGGUAG	10090	mmu-let-7f	UGAGGUAGUAGAUUGUAUAGUU	2	MIMAT0000525
let-7/98/4458/4500	GAGGUAG	10090	mmu-miR-98	UGAGGUAGUAAGUUGUAUUGUU	2	MIMAT0000545
let-7/98/4458/4500	GAGGUAG	10116	rno-let-7d	AGAGGUAGUAGGUUGCAUAGUU	2	MIMAT0000562
let-7/98/4458/4500	GAGGUAG	10116	rno-let-7a	UGAGGUAGUAGGUUGUAUAGUU	2	MIMAT0000774
let-7/98/4458/4500	GAGGUAG	10116	rno-let-7b	UGAGGUAGUAGGUUGUGUGGUU	2	MIMAT0000775
let-7/98/4458/4500	GAGGUAG	10116	rno-let-7c	UGAGGUAGUAGGUUGUAUGGUU	2	MIMAT0000776
let-7/98/4458/4500	GAGGUAG	10116	rno-let-7e	UGAGGUAGGAGGUUGUAUAGUU	2	MIMAT0000777
let-7/98/4458/4500	GAGGUAG	10116	rno-let-7f	UGAGGUAGUAGAUUGUAUAGUU	2	MIMAT0000778
let-7/98/4458/4500	GAGGUAG	10116	rno-let-7i	UGAGGUAGUAGUUUGUGCUGUU	2	MIMAT0000779
let-7/98/4458/4500	GAGGUAG	10116	rno-miR-98	UGAGGUAGUAAGUUGUAUUGUU	2	MIMAT0000819
let-7/98/4458/4500	GAGGUAG	9031	gga-let-7i	UGAGGUAGUAGUUUGUGCUGU	2	MIMAT0001098
let-7/98/4458/4500	GAGGUAG	9031	gga-let-7a	UGAGGUAGUAGGUUGUAUAGUU	2	MIMAT0001101
let-7/98/4458/4500	GAGGUAG	9031	gga-let-7b	UGAGGUAGUAGGUUGUGUGGUU	2	MIMAT0001102
let-7/98/4458/4500	GAGGUAG	9031	gga-let-7c	UGAGGUAGUAGGUUGUAUGGUU	2	MIMAT0001104
let-7/98/4458/4500	GAGGUAG	9031	gga-let-7g	UGAGGUAGUAGUUUGUACAGU	2	MIMAT0001160
let-7/98/4458/4500	GAGGUAG	9031	gga-let-7d	AGAGGUAGUGGGUUGCAUAGU	2	MIMAT0001161
let-7/98/4458/4500	GAGGUAG	9031	gga-let-7f	UGAGGUAGUAGAUUGUAUAGUU	2	MIMAT0001162
let-7/98/4458/4500	GAGGUAG	9031	gga-let-7j	UGAGGUAGUAGGUUGUAUAGUU	2	MIMAT0001181
let-7/98/4458/4500	GAGGUAG	9031	gga-let-7k	UGAGGUAGUAGAUUGAAUAGUU	2	MIMAT0001182
let-7/98/4458/4500	GAGGUAG	9544	mml-miR-98	UGAGGUAGUAAGUUGUAUUGUU	2	MIMAT0002404
let-7/98/4458/4500	GAGGUAG	9598	ptr-miR-98	UGAGGUAGUAAGUUGUAUUGUU	2	MIMAT0002405
let-7/98/4458/4500	GAGGUAG	9913	bta-let-7f	UGAGGUAGUAGAUUGUAUAGUU	2	MIMAT0003519
let-7/98/4458/4500	GAGGUAG	8364	xtr-let-7b	UGAGGUAGUAGUUUGUGUAGUU	2	MIMAT0003550
let-7/98/4458/4500	GAGGUAG	8364	xtr-miR-98	UGAGGUAGUAAGUUGUAUUGUU	2	MIMAT0003581
let-7/98/4458/4500	GAGGUAG	8364	xtr-let-7c	UGAGGUAGUAGGUUGUAUGGUU	2	MIMAT0003644
let-7/98/4458/4500	GAGGUAG	8364	xtr-let-7f	UGAGGUAGUAGAUUGUAUAGUU	2	MIMAT0003645
let-7/98/4458/4500	GAGGUAG	8364	xtr-let-7g	UGAGGUAGUUGUUUGUACAGU	2	MIMAT0003646
let-7/98/4458/4500	GAGGUAG	8364	xtr-let-7i	UGAGGUAGUAGUUUGUGCUGU	2	MIMAT0003647
let-7/98/4458/4500	GAGGUAG	8364	xtr-let-7e	UGAGGUAGUAGGUUGUUUAGUU	2	MIMAT0003666
let-7/98/4458/4500	GAGGUAG	8364	xtr-let-7a	UGAGGUAGUAGGUUGUAUAGUU	2	MIMAT0003667
let-7/98/4458/4500	GAGGUAG	9913	bta-miR-98	UGAGGUAGUAAGUUGUAUUGUU	2	MIMAT0003809
let-7/98/4458/4500	GAGGUAG	9913	bta-let-7d	AGAGGUAGUAGGUUGCAUAGUU	2	MIMAT0003810
let-7/98/4458/4500	GAGGUAG	9913	bta-let-7g	UGAGGUAGUAGUUUGUACAGUU	2	MIMAT0003838
let-7/98/4458/4500	GAGGUAG	9913	bta-let-7a	UGAGGUAGUAGGUUGUAUAGUU	2	MIMAT0003844
let-7/98/4458/4500	GAGGUAG	9913	bta-let-7i	UGAGGUAGUAGUUUGUGCUGUU	2	MIMAT0003851
let-7/98/4458/4500	GAGGUAG	13616	mdo-let-7a	UGAGGUAGUAGGUUGUAUAGUU	2	MIMAT0004141
let-7/98/4458/4500	GAGGUAG	13616	mdo-let-7g	UGAGGUAGUAGUUUGUACAGU	2	MIMAT0004142
let-7/98/4458/4500	GAGGUAG	13616	mdo-let-7i	UGAGGUAGUAGUUUGUGCUGU	2	MIMAT0004143
let-7/98/4458/4500	GAGGUAG	13616	mdo-let-7f	UGAGGUAGUAGAUUGUAUAGUU	2	MIMAT0004161
let-7/98/4458/4500	GAGGUAG	13616	mdo-let-7b	UGAGGUAGUAGGUUGUGUGGUU	2	MIMAT0004162
let-7/98/4458/4500	GAGGUAG	13616	mdo-let-7d	AGAGGUAGUAGGUUGCAUAGU	2	MIMAT0004172
let-7/98/4458/4500	GAGGUAG	9913	bta-let-7b	UGAGGUAGUAGGUUGUGUGGUU	2	MIMAT0004331
let-7/98/4458/4500	GAGGUAG	9913	bta-let-7c	UGAGGUAGUAGGUUGUAUGGUU	2	MIMAT0004332
let-7/98/4458/4500	GAGGUAG	9913	bta-let-7e	UGAGGUAGGAGGUUGUAUAGU	2	MIMAT0004333
let-7/98/4458/4500	GAGGUAG	9258	oan-let-7b	UGAGGUAGUAGGUUGUGUGGUU	2	MIMAT0006897
let-7/98/4458/4500	GAGGUAG	9258	oan-let-7e	UGAGGUAGUAGAUUGAAUAGUU	2	MIMAT0006984
let-7/98/4458/4500	GAGGUAG	9258	oan-let-7g	UGAGGUAGUAGUUUGUACAGUU	2	MIMAT0007038
let-7/98/4458/4500	GAGGUAG	9258	oan-miR-98	UGAGGUAGUAAGUUGUAUUGUU	2	MIMAT0007178
let-7/98/4458/4500	GAGGUAG	9258	oan-let-7f	UGAGGUAGUAGAUUGUAUAGUU	2	MIMAT0007179
let-7/98/4458/4500	GAGGUAG	9258	oan-let-7d	AGAGGUAGUAGGUUGCAUAGUU	2	MIMAT0007234
let-7/98/4458/4500	GAGGUAG	9544	mml-let-7a	UGAGGUAGUAGGUUGUAUAGUU	2	MIMAT0006151
let-7/98/4458/4500	GAGGUAG	9544	mml-let-7b	UGAGGUAGUAGGUUGUGUGGUU	2	MIMAT0006152
let-7/98/4458/4500	GAGGUAG	9544	mml-let-7c	UGAGGUAGUAGGUUGUAUGGUU	2	MIMAT0006153
let-7/98/4458/4500	GAGGUAG	9544	mml-let-7d	AGAGGUAGUAGGUUGCAUAGUU	2	MIMAT0006154
let-7/98/4458/4500	GAGGUAG	9544	mml-let-7e	UGAGGUAGGAGGUUGUAUAGUU	2	MIMAT0006155
let-7/98/4458/4500	GAGGUAG	9544	mml-let-7f	UGAGGUAGUAGAUUGUAUAGUU	2	MIMAT0006156
let-7/98/4458/4500	GAGGUAG	9544	mml-let-7g	UGAGGUAGUAGUUUGUACAGUU	2	MIMAT0006157
let-7/98/4458/4500	GAGGUAG	9544	mml-let-7i	UGAGGUAGUAGUUUGUGCUGUU	2	MIMAT0006158
let-7/98/4458/4500	GAGGUAG	9615	cfa-let-7a	UGAGGUAGUAGGUUGUAUAGUU	2	MIMAT0006594
let-7/98/4458/4500	GAGGUAG	9615	cfa-let-7e	UGAGGUAGGAGGUUGUAUAGUU	2	MIMAT0006608
let-7/98/4458/4500	GAGGUAG	9615	cfa-let-7f	UGAGGUAGUAGAUUGUAUAGUU	2	MIMAT0006610
let-7/98/4458/4500	GAGGUAG	9615	cfa-let-7g	UGAGGUAGUAGUUUGUACAGUU	2	MIMAT0006637
let-7/98/4458/4500	GAGGUAG	9615	cfa-let-7c	UGAGGUAGUAGGUUGUAUGGUU	2	MIMAT0006669
let-7/98/4458/4500	GAGGUAG	9615	cfa-miR-98	UGAGGUAGUAAGUUGUAUUGUU	2	MIMAT0006756
let-7/98/4458/4500	GAGGUAG	9615	cfa-let-7j	UGAGGUAGUAGAGUGCAGUAGUU	2	MIMAT0006763
let-7/98/4458/4500	GAGGUAG	9598	ptr-let-7a	UGAGGUAGUAGGUUGUAUAGUU	2	MIMAT0007936
let-7/98/4458/4500	GAGGUAG	9598	ptr-let-7b	UGAGGUAGUAGGUUGUGUGGUU	2	MIMAT0007937
let-7/98/4458/4500	GAGGUAG	9598	ptr-let-7c	UGAGGUAGUAGGUUGUAUGGUU	2	MIMAT0007938
let-7/98/4458/4500	GAGGUAG	9598	ptr-let-7d	AGAGGUAGUAGGUUGCAUAGUU	2	MIMAT0007939
let-7/98/4458/4500	GAGGUAG	9598	ptr-let-7e	UGAGGUAGGAGGUUGUAUAGUU	2	MIMAT0007940
let-7/98/4458/4500	GAGGUAG	9598	ptr-let-7f	UGAGGUAGUAGAUUGUAUAGUU	2	MIMAT0007941
let-7/98/4458/4500	GAGGUAG	9598	ptr-let-7g	UGAGGUAGUAGUUUGUACAGUU	2	MIMAT0007942
let-7/98/4458/4500	GAGGUAG	9598	ptr-let-7i	UGAGGUAGUAGUUUGUGCUGUU	2	MIMAT0007943
let-7/98/4458/4500	GAGGUAG	10090	mmu-miR-1961	UGAGGUAGUAGUUAGAA	2	MIMAT0009434
let-7/98/4458/4500	GAGGUAG	9615	cfa-let-7b	UGAGGUAGUAGGUUGUGUGGUU	2	MIMAT0009836
let-7/98/4458/4500	GAGGUAG	9796	eca-let-7a	UGAGGUAGUAGGUUGUAUAGUU	2	MIMAT0012979
let-7/98/4458/4500	GAGGUAG	9796	eca-let-7e	UGAGGUAGGAGGUUGUAUAGUU	2	MIMAT0013007
let-7/98/4458/4500	GAGGUAG	9796	eca-let-7g	UGAGGUAGUAGUUUGUACAGUU	2	MIMAT0013075
let-7/98/4458/4500	GAGGUAG	9796	eca-let-7d	AGAGGUAGUAGGUUGCAUAGUU	2	MIMAT0013110
let-7/98/4458/4500	GAGGUAG	9796	eca-let-7f	UGAGGUAGUAGAUUGUAUAGUU	2	MIMAT0013111
let-7/98/4458/4500	GAGGUAG	9796	eca-let-7c	UGAGGUAGUAGGUUGUAUGGUU	2	MIMAT0013181
let-7/98/4458/4500	GAGGUAG	9796	eca-miR-98	UGAGGUAGUAAGUUGUAUUGUU	2	MIMAT0013247
let-7/98/4458/4500	GAGGUAG	9606	hsa-miR-4458	AGAGGUAGGUGUGGAAGAA	2	MIMAT0018980
let-7/98/4458/4500	GAGGUAG	9606	hsa-miR-4500	UGAGGUAGUAGUUUCUU	2	MIMAT0019036
miR-1ab/206/613	GGAAUGU	10090	mmu-miR-1a	UGGAAUGUAAAGAAGUAUGUAU	2	MIMAT0000123
miR-1ab/206/613	GGAAUGU	10090	mmu-miR-206	UGGAAUGUAAGGAAGUGUGUGG	2	MIMAT0000239
miR-1ab/206/613	GGAAUGU	9606	hsa-miR-1	UGGAAUGUAAAGAAGUAUGUAU	2	MIMAT0000416
miR-1ab/206/613	GGAAUGU	9606	hsa-miR-206	UGGAAUGUAAGGAAGUGUGUGG	2	MIMAT0000462
miR-1ab/206/613	GGAAUGU	10116	rno-miR-206	UGGAAUGUAAGGAAGUGUGUGG	2	MIMAT0000879
miR-1ab/206/613	GGAAUGU	9031	gga-miR-1a	UGGAAUGUAAAGAAGUAUGUA	2	MIMAT0001127
miR-1ab/206/613	GGAAUGU	9031	gga-miR-206	UGGAAUGUAAGGAAGUGUGUGG	2	MIMAT0001139
miR-1ab/206/613	GGAAUGU	9031	gga-miR-1b	UGGAAUGUUAAGAAGUAUGUA	2	MIMAT0001175
miR-1ab/206/613	GGAAUGU	10116	rno-miR-1	UGGAAUGUAAAGAAGUGUGUAU	2	MIMAT0003125
miR-1ab/206/613	GGAAUGU	9606	hsa-miR-613	AGGAAUGUUCCUUCUUUGCC	2	MIMAT0003281
miR-1ab/206/613	GGAAUGU	8364	xtr-miR-1a	UGGAAUGUAAAGAAGUAUGUA	2	MIMAT0003551
miR-1ab/206/613	GGAAUGU	8364	xtr-miR-206	UGGAAUGUAAGGAAGUGUGUGG	2	MIMAT0003623
miR-1ab/206/613	GGAAUGU	8364	xtr-miR-1b	UGGAAUGUUAAGAAGUAUGUA	2	MIMAT0003648
miR-1ab/206/613	GGAAUGU	13616	mdo-miR-1	UGGAAUGUAAAGAAGUAUGUA	2	MIMAT0004085
miR-1ab/206/613	GGAAUGU	13616	mdo-miR-206	UGGAAUGUAAGGAAGUGUGUG	2	MIMAT0004128
miR-1ab/206/613	GGAAUGU	9258	oan-miR-1a	UGGAAUGUAAAGAAGUAUGUAU	2	MIMAT0006863
miR-1ab/206/613	GGAAUGU	9258	oan-miR-206	UGGAAUGUAAGGAAGUGUGUGG	2	MIMAT0006995
miR-1ab/206/613	GGAAUGU	9258	oan-miR-1b	UGGAAUGUUAAGAAGUGUGUGU	2	MIMAT0007149
miR-1ab/206/613	GGAAUGU	9544	mml-miR-1	UGGAAUGUAAAGAAGUAUGUAU	2	MIMAT0006150
miR-1ab/206/613	GGAAUGU	9544	mml-miR-206	UGGAAUGUAAGGAAGUGUGUGG	2	MIMAT0006237
miR-1ab/206/613	GGAAUGU	9615	cfa-miR-206	UGGAAUGUAAGGAAGUGUGUGG	2	MIMAT0006606
miR-1ab/206/613	GGAAUGU	9615	cfa-miR-1	UGGAAUGUAAAGAAGUAUGUA	2	MIMAT0006656
miR-1ab/206/613	GGAAUGU	9598	ptr-miR-1	UGGAAUGUAAAGAAGUAUGUAU	2	MIMAT0007946
miR-1ab/206/613	GGAAUGU	9598	ptr-miR-206	UGGAAUGUAAGGAAGUGUGUGG	2	MIMAT0008066
miR-1ab/206/613	GGAAUGU	9598	ptr-miR-613	AGGAAUGUUCCUUCUUUGCC	2	MIMAT0008275
miR-1ab/206/613	GGAAUGU	9913	bta-miR-1	UGGAAUGUAAAGAAGUAUGUAU	2	MIMAT0009214
miR-1ab/206/613	GGAAUGU	9913	bta-miR-206	UGGAAUGUAAGGAAGUGUGUGG	2	MIMAT0009260
miR-1ab/206/613	GGAAUGU	9796	eca-miR-1	UGGAAUGUAAAGAAGUAUGUAU	2	MIMAT0012994
miR-1ab/206/613	GGAAUGU	9796	eca-miR-206	UGGAAUGUAAGGAAGUGUGUGG	2	MIMAT0013098
miR-7/7ab	GGAAGAC	9606	hsa-miR-7	UGGAAGACUAGUGAUUUUGUUGU	2	MIMAT0000252
miR-7/7ab	GGAAGAC	10116	rno-miR-7a	UGGAAGACUAGUGAUUUUGUUGU	2	MIMAT0000606
miR-7/7ab	GGAAGAC	10090	mmu-miR-7a	UGGAAGACUAGUGAUUUUGUUGU	2	MIMAT0000677
miR-7/7ab	GGAAGAC	10090	mmu-miR-7b	UGGAAGACUUGUGAUUUUGUUGU	2	MIMAT0000678
miR-7/7ab	GGAAGAC	10116	rno-miR-7b	UGGAAGACUUGUGAUUUUGUUGU	2	MIMAT0000780
miR-7/7ab	GGAAGAC	9031	gga-miR-7	UGGAAGACUAGUGAUUUUGUUG	2	MIMAT0001157
miR-7/7ab	GGAAGAC	9031	gga-miR-7b	UGGAAGACUAGUGAUUUUUGUU	2	MIMAT0001192
miR-7/7ab	GGAAGAC	9598	ptr-miR-7	UGGAAGACUAGUGAUUUUGUUGU	2	MIMAT0002485
miR-7/7ab	GGAAGAC	8364	xtr-miR-7	UGGAAGACUAGUGAUUUUGUUG	2	MIMAT0003552
miR-7/7ab	GGAAGAC	9913	bta-miR-7	UGGAAGACUAGUGAUUUUGUUGUU	2	MIMAT0003843
miR-7/7ab	GGAAGAC	13616	mdo-miR-7	UGGAAGACUAGUGAUUUUGUUG	2	MIMAT0004086
miR-7/7ab	GGAAGAC	9258	oan-miR-7	UGGAAGACUAGUGAUUUUGUUGU	2	MIMAT0006986
miR-7/7ab	GGAAGAC	9544	mml-miR-7	UGGAAGACUAGUGAUUUUGUUGU	2	MIMAT0006159
miR-7/7ab	GGAAGAC	9615	cfa-miR-7	UGGAAGACUAGUGAUUUUGUUGU	2	MIMAT0006634
miR-7/7ab	GGAAGAC	9796	eca-miR-7	UGGAAGACUAGUGAUUUUGUUGU	2	MIMAT0012905
miR-9/9ab	CUUUGGU	10090	mmu-miR-9	UCUUUGGUUAUCUAGCUGUAUGA	2	MIMAT0000142
miR-9/9ab	CUUUGGU	9606	hsa-miR-9	UCUUUGGUUAUCUAGCUGUAUGA	2	MIMAT0000441
miR-9/9ab	CUUUGGU	10116	rno-miR-9	UCUUUGGUUAUCUAGCUGUAUGA	2	MIMAT0000781
miR-9/9ab	CUUUGGU	9031	gga-miR-9	UCUUUGGUUAUCUAGCUGUAUGA	2	MIMAT0001195
miR-9/9ab	CUUUGGU	9598	ptr-miR-9	UCUUUGGUUAUCUAGCUGUAUGA	2	MIMAT0002275
miR-9/9ab	CUUUGGU	8364	xtr-miR-9a	UCUUUGGUUAUCUAGCUGUAUGA	2	MIMAT0003553
miR-9/9ab	CUUUGGU	8364	xtr-miR-9b	UCUUUGGUUACCUAGCUGUAUGA	2	MIMAT0003555
miR-9/9ab	CUUUGGU	8364	xtr-miR-9	UCUUUGGUUAUCUAGCUGUAUG	2	MIMAT0003649
miR-9/9ab	CUUUGGU	13616	mdo-miR-9	UCUUUGGUUAUCUAGCUGUAUGA	2	MIMAT0004087
miR-9/9ab	CUUUGGU	9258	oan-miR-9	UCUUUGGUUAUCUAGCUGUAUG	2	MIMAT0006792
miR-9/9ab	CUUUGGU	9544	mml-miR-9	UCUUUGGUUAUCUAGCUGUAUGA	2	MIMAT0006160
miR-9/9ab	CUUUGGU	9615	cfa-miR-9	UCUUUGGUUAUCUAGCUGUAUGA	2	MIMAT0006674
miR-9/9ab	CUUUGGU	9913	bta-miR-9	UCUUUGGUUAUCUAGCUGUAUG	2	MIMAT0009389
miR-9/9ab	CUUUGGU	9796	eca-miR-9a	UCUUUGGUUAUCUAGCUGUAUGA	2	MIMAT0012967
miR-10abc/10a-5p	ACCCUGU	10090	mmu-miR-10b	UACCCUGUAGAACCGAAUUUGUG	2	MIMAT0000208
miR-10abc/10a-5p	ACCCUGU	9606	hsa-miR-10a	UACCCUGUAGAUCCGAAUUUGUG	2	MIMAT0000253
miR-10abc/10a-5p	ACCCUGU	9606	hsa-miR-10b	UACCCUGUAGAACCGAAUUUGUG	2	MIMAT0000254
miR-10abc/10a-5p	ACCCUGU	10090	mmu-miR-10a	UACCCUGUAGAUCCGAAUUUGUG	2	MIMAT0000648
miR-10abc/10a-5p	ACCCUGU	10116	rno-miR-10a-5p	UACCCUGUAGAUCCGAAUUUGUG	2	MIMAT0000782
miR-10abc/10a-5p	ACCCUGU	9031	gga-miR-10b	UACCCUGUAGAACCGAAUUUGU	2	MIMAT0001148
miR-10abc/10a-5p	ACCCUGU	8364	xtr-miR-10a	UACCCUGUAGAUCCGAAUUUGUG	2	MIMAT0003557
miR-10abc/10a-5p	ACCCUGU	8364	xtr-miR-10b	UACCCUGUAGAACCGAAUUUGU	2	MIMAT0003558
miR-10abc/10a-5p	ACCCUGU	8364	xtr-miR-10c	CACCCUGUAGAAUCGAAUUUGU	2	MIMAT0003559
miR-10abc/10a-5p	ACCCUGU	9913	bta-miR-10a	UACCCUGUAGAUCCGAAUUUGUG	2	MIMAT0003786
miR-10abc/10a-5p	ACCCUGU	9913	bta-miR-10b	UACCCUGUAGAACCGAAUUUGUG	2	MIMAT0003839
miR-10abc/10a-5p	ACCCUGU	13616	mdo-miR-10a	UACCCUGUAGAUCCGAAUUUGUG	2	MIMAT0004089
miR-10abc/10a-5p	ACCCUGU	9258	oan-miR-10a	UACCCUGUAGAUCCGAAUUUGU	2	MIMAT0007122
miR-10abc/10a-5p	ACCCUGU	9258	oan-miR-10b	UACCCUGUAGAACCGAAUUUGU	2	MIMAT0007218
miR-10abc/10a-5p	ACCCUGU	9031	gga-miR-10a	UACCCUGUAGAUCCGAAUUUGU	2	MIMAT0007731
miR-10abc/10a-5p	ACCCUGU	9544	mml-miR-10a	UACCCUGUAGAUCCGAAUUUGUG	2	MIMAT0006161
miR-10abc/10a-5p	ACCCUGU	9544	mml-miR-10b	UACCCUGUAGAACCGAAUUUGUG	2	MIMAT0006162
miR-10abc/10a-5p	ACCCUGU	9615	cfa-miR-10	UACCCUGUAGAUCCGAAUUUGU	2	MIMAT0006737
miR-10abc/10a-5p	ACCCUGU	9598	ptr-miR-10a	UACCCUGUAGAUCCGAAUUUGUG	2	MIMAT0007944
miR-10abc/10a-5p	ACCCUGU	9598	ptr-miR-10b	UACCCUGUAGAACCGAAUUUGUG	2	MIMAT0007945
miR-10abc/10a-5p	ACCCUGU	9796	eca-miR-10a	UACCCUGUAGAUCCGAAUUUGUG	2	MIMAT0013019
miR-10abc/10a-5p	ACCCUGU	9796	eca-miR-10b	UACCCUGUAGAACCGAAUUUGUG	2	MIMAT0013090
miR-15abc/16/16abc/195/322/424/497/1907	AGCAGCA	9606	hsa-miR-15a	UAGCAGCACAUAAUGGUUUGUG	2	MIMAT0000068
miR-15abc/16/16abc/195/322/424/497/1907	AGCAGCA	9606	hsa-miR-16	UAGCAGCACGUAAAUAUUGGCG	2	MIMAT0000069
miR-15abc/16/16abc/195/322/424/497/1907	AGCAGCA	10090	mmu-miR-15b	UAGCAGCACAUCAUGGUUUACA	2	MIMAT0000124
miR-15abc/16/16abc/195/322/424/497/1907	AGCAGCA	10090	mmu-miR-195	UAGCAGCACAGAAAUAUUGGC	2	MIMAT0000225
miR-15abc/16/16abc/195/322/424/497/1907	AGCAGCA	9606	hsa-miR-15b	UAGCAGCACAUCAUGGUUUACA	2	MIMAT0000417
miR-15abc/16/16abc/195/322/424/497/1907	AGCAGCA	9606	hsa-miR-195	UAGCAGCACAGAAAUAUUGGC	2	MIMAT0000461
miR-15abc/16/16abc/195/322/424/497/1907	AGCAGCA	10090	mmu-miR-15a	UAGCAGCACAUAAUGGUUUGUG	2	MIMAT0000526
miR-15abc/16/16abc/195/322/424/497/1907	AGCAGCA	10090	mmu-miR-16	UAGCAGCACGUAAAUAUUGGCG	2	MIMAT0000527
miR-15abc/16/16abc/195/322/424/497/1907	AGCAGCA	10116	rno-miR-322	CAGCAGCAAUUCAUGUUUUGGA	2	MIMAT0001619
miR-15abc/16/16abc/195/322/424/497/1907	AGCAGCA	10090	mmu-miR-322	CAGCAGCAAUUCAUGUUUUGGA	2	MIMAT0000548
miR-15abc/16/16abc/195/322/424/497/1907	AGCAGCA	10116	rno-miR-15b	UAGCAGCACAUCAUGGUUUACA	2	MIMAT0000784
miR-15abc/16/16abc/195/322/424/497/1907	AGCAGCA	10116	rno-miR-16	UAGCAGCACGUAAAUAUUGGCG	2	MIMAT0000785
miR-15abc/16/16abc/195/322/424/497/1907	AGCAGCA	10116	rno-miR-195	UAGCAGCACAGAAAUAUUGGC	2	MIMAT0000870
miR-15abc/16/16abc/195/322/424/497/1907	AGCAGCA	9031	gga-miR-16	UAGCAGCACGUAAAUAUUGGUG	2	MIMAT0001116
miR-15abc/16/16abc/195/322/424/497/1907	AGCAGCA	9031	gga-miR-15a	UAGCAGCACAUAAUGGUUUGU	2	MIMAT0001117
miR-15abc/16/16abc/195/322/424/497/1907	AGCAGCA	9031	gga-miR-15b	UAGCAGCACAUCAUGGUUUGCA	2	MIMAT0001154
miR-15abc/16/16abc/195/322/424/497/1907	AGCAGCA	9606	hsa-miR-424	CAGCAGCAAUUCAUGUUUUGAA	2	MIMAT0001341
miR-15abc/16/16abc/195/322/424/497/1907	AGCAGCA	9598	ptr-miR-15b	UAGCAGCACAUCAUGGUUUACA	2	MIMAT0002206
miR-15abc/16/16abc/195/322/424/497/1907	AGCAGCA	9544	mml-miR-15b	UAGCAGCACAUCAUGGUUUACA	2	MIMAT0002207
miR-15abc/16/16abc/195/322/424/497/1907	AGCAGCA	9544	mml-miR-15a	UAGCAGCACAUAAUGGUUUGUG	2	MIMAT0002650
miR-15abc/16/16abc/195/322/424/497/1907	AGCAGCA	9544	mml-miR-16	UAGCAGCACGUAAAUAUUGGCG	2	MIMAT0002651
miR-15abc/16/16abc/195/322/424/497/1907	AGCAGCA	9598	ptr-miR-15a	UAGCAGCACAUAAUGGUUUGUG	2	MIMAT0002654
miR-15abc/16/16abc/195/322/424/497/1907	AGCAGCA	9598	ptr-miR-16	UAGCAGCACGUAAAUAUUGGCG	2	MIMAT0002655
miR-15abc/16/16abc/195/322/424/497/1907	AGCAGCA	9606	hsa-miR-497	CAGCAGCACACUGUGGUUUGU	2	MIMAT0002820
miR-15abc/16/16abc/195/322/424/497/1907	AGCAGCA	10116	rno-miR-497	CAGCAGCACACUGUGGUUUGUA	2	MIMAT0003383
miR-15abc/16/16abc/195/322/424/497/1907	AGCAGCA	10090	mmu-miR-497	CAGCAGCACACUGUGGUUUGUA	2	MIMAT0003453
miR-15abc/16/16abc/195/322/424/497/1907	AGCAGCA	9913	bta-miR-16b	UAGCAGCACGUAAAUAUUGGC	2	MIMAT0003525
miR-15abc/16/16abc/195/322/424/497/1907	AGCAGCA	8364	xtr-miR-15a	UAGCAGCACAUAAUGGUUUGUG	2	MIMAT0003560
miR-15abc/16/16abc/195/322/424/497/1907	AGCAGCA	8364	xtr-miR-15b	UAGCAGCACAUCAUGAUUUGCA	2	MIMAT0003561
miR-15abc/16/16abc/195/322/424/497/1907	AGCAGCA	8364	xtr-miR-16c	UAGCAGCACGUAAAUACUGGAG	2	MIMAT0003562
miR-15abc/16/16abc/195/322/424/497/1907	AGCAGCA	8364	xtr-miR-16a	UAGCAGCACGUAAAUAUUGGUG	2	MIMAT0003563
miR-15abc/16/16abc/195/322/424/497/1907	AGCAGCA	8364	xtr-miR-15c	UAGCAGCACAUCAUGGUUUGUA	2	MIMAT0003651
miR-15abc/16/16abc/195/322/424/497/1907	AGCAGCA	8364	xtr-miR-16b	UAGCAGCACGUAAAUAUUGGGU	2	MIMAT0003668
miR-15abc/16/16abc/195/322/424/497/1907	AGCAGCA	9913	bta-miR-15b	UAGCAGCACAUCAUGGUUUACA	2	MIMAT0003792
miR-15abc/16/16abc/195/322/424/497/1907	AGCAGCA	13616	mdo-miR-15a	UAGCAGCACAUAAUGGUUUGUU	2	MIMAT0004144
miR-15abc/16/16abc/195/322/424/497/1907	AGCAGCA	13616	mdo-miR-16	UAGCAGCACGUAAAUAUUGGCG	2	MIMAT0004145
miR-15abc/16/16abc/195/322/424/497/1907	AGCAGCA	9913	bta-miR-15a	UAGCAGCACAUAAUGGUUUGU	2	MIMAT0004334
miR-15abc/16/16abc/195/322/424/497/1907	AGCAGCA	9913	bta-miR-195	UAGCAGCACAGAAAUAUUGGCA	2	MIMAT0004335
miR-15abc/16/16abc/195/322/424/497/1907	AGCAGCA	9913	bta-miR-497	CAGCAGCACACUGUGGUUUGUA	2	MIMAT0004343
miR-15abc/16/16abc/195/322/424/497/1907	AGCAGCA	9258	oan-miR-15c	UAGCAGCACAUCAUGGUUUGU	2	MIMAT0006845
miR-15abc/16/16abc/195/322/424/497/1907	AGCAGCA	9258	oan-miR-16c	UAGCAGCACGUAAAUACUGGAG	2	MIMAT0006847
miR-15abc/16/16abc/195/322/424/497/1907	AGCAGCA	9258	oan-miR-15b	UAGCAGCACAUCAUGGUUUGC	2	MIMAT0007050
miR-15abc/16/16abc/195/322/424/497/1907	AGCAGCA	9258	oan-miR-16b	UAGCAGCACGUAAAUAUUGGUG	2	MIMAT0007052
miR-15abc/16/16abc/195/322/424/497/1907	AGCAGCA	9258	oan-miR-15a	UAGCAGCACAUAAUGGUUUGU	2	MIMAT0007164
miR-15abc/16/16abc/195/322/424/497/1907	AGCAGCA	9258	oan-miR-16a	UAGCAGCACGUAAAUAUUGGCG	2	MIMAT0007166
miR-15abc/16/16abc/195/322/424/497/1907	AGCAGCA	9031	gga-miR-15c	UAGCAGCACAUCAUGGUUUGUA	2	MIMAT0007737
miR-15abc/16/16abc/195/322/424/497/1907	AGCAGCA	9031	gga-miR-16c	UAGCAGCACGUAAAUACUGGAG	2	MIMAT0007739
miR-15abc/16/16abc/195/322/424/497/1907	AGCAGCA	9544	mml-miR-195	UAGCAGCACAGAAAUAUUGGC	2	MIMAT0006228
miR-15abc/16/16abc/195/322/424/497/1907	AGCAGCA	9544	mml-miR-424	CAGCAGCAAUUCAUGUUUUGAA	2	MIMAT0006323
miR-15abc/16/16abc/195/322/424/497/1907	AGCAGCA	9544	mml-miR-497	CAGCAGCACACUGUGGUUUGU	2	MIMAT0006359
miR-15abc/16/16abc/195/322/424/497/1907	AGCAGCA	9615	cfa-miR-15a	UAGCAGCACAUAAUGGUUUGU	2	MIMAT0006647
miR-15abc/16/16abc/195/322/424/497/1907	AGCAGCA	9615	cfa-miR-16	UAGCAGCACGUAAAUAUUGGCG	2	MIMAT0006648
miR-15abc/16/16abc/195/322/424/497/1907	AGCAGCA	9615	cfa-miR-15b	UAGCAGCACAUCAUGGUUUA	2	MIMAT0006676
miR-15abc/16/16abc/195/322/424/497/1907	AGCAGCA	9615	cfa-miR-497	CAGCAGCACACUGUGGUUUGU	2	MIMAT0006691
miR-15abc/16/16abc/195/322/424/497/1907	AGCAGCA	9615	cfa-miR-195	UAGCAGCACAGAAAUAUUGGCA	2	MIMAT0006692
miR-15abc/16/16abc/195/322/424/497/1907	AGCAGCA	10090	mmu-miR-1907	GAGCAGCAGAGGAUCUGGAGGU	2	MIMAT0007876
miR-15abc/16/16abc/195/322/424/497/1907	AGCAGCA	9598	ptr-miR-195	UAGCAGCACAGAAAUAUUGGC	2	MIMAT0008060
miR-15abc/16/16abc/195/322/424/497/1907	AGCAGCA	9598	ptr-miR-424	CAGCAGCAAUUCAUGUUUUGAA	2	MIMAT0008143
miR-15abc/16/16abc/195/322/424/497/1907	AGCAGCA	9913	bta-miR-16a	UAGCAGCACGUAAAUAUUGGUG	2	MIMAT0009242
miR-15abc/16/16abc/195/322/424/497/1907	AGCAGCA	9913	bta-miR-424	CAGCAGCAAUUCAUGUUUUGA	2	MIMAT0013593
miR-15abc/16/16abc/195/322/424/497/1907	AGCAGCA	13616	mdo-miR-195	UAGCAGCACAAAAAUAUUGGCA	2	MIMAT0012760
miR-15abc/16/16abc/195/322/424/497/1907	AGCAGCA	13616	mdo-miR-497	CAGCAGCACACUGUGGUUUGU	2	MIMAT0012762
miR-15abc/16/16abc/195/322/424/497/1907	AGCAGCA	9598	ptr-miR-497	CAGCAGCACACUGUGGUUUGUA	2	MIMAT0012803
miR-15abc/16/16abc/195/322/424/497/1907	AGCAGCA	9796	eca-miR-15b	UAGCAGCACAUCAUGGUUUACA	2	MIMAT0012954
miR-15abc/16/16abc/195/322/424/497/1907	AGCAGCA	9796	eca-miR-16	UAGCAGCACGUAAAUAUUGGCG	2	MIMAT0012955
miR-15abc/16/16abc/195/322/424/497/1907	AGCAGCA	9796	eca-miR-195	UAGCAGCACAGAAAUAUUGGC	2	MIMAT0013027
miR-15abc/16/16abc/195/322/424/497/1907	AGCAGCA	9796	eca-miR-497	CAGCAGCACACUGUGGUUUGU	2	MIMAT0013043
miR-15abc/16/16abc/195/322/424/497/1907	AGCAGCA	9796	eca-miR-15a	UAGCAGCACAUAAUGGUUUGUG	2	MIMAT0013083
miR-15abc/16/16abc/195/322/424/497/1907	AGCAGCA	9796	eca-miR-424	CAGCAGCAAUUCAUGUUUUGAA	2	MIMAT0013217
miR-17/17-5p/20ab/20b-5p/93/106ab/427/518a-3p/519d	AAAGUGC	9606	hsa-miR-17	CAAAGUGCUUACAGUGCAGGUAG	2	MIMAT0000070
miR-17/17-5p/20ab/20b-5p/93/106ab/427/518a-3p/519d	AAAGUGC	9606	hsa-miR-20a	UAAAGUGCUUAUAGUGCAGGUAG	2	MIMAT0000075
miR-17/17-5p/20ab/20b-5p/93/106ab/427/518a-3p/519d	AAAGUGC	9606	hsa-miR-93	CAAAGUGCUGUUCGUGCAGGUAG	2	MIMAT0000093
miR-17/17-5p/20ab/20b-5p/93/106ab/427/518a-3p/519d	AAAGUGC	9606	hsa-miR-106a	AAAAGUGCUUACAGUGCAGGUAG	2	MIMAT0000103
miR-17/17-5p/20ab/20b-5p/93/106ab/427/518a-3p/519d	AAAGUGC	10090	mmu-miR-106a	CAAAGUGCUAACAGUGCAGGUAG	2	MIMAT0000385
miR-17/17-5p/20ab/20b-5p/93/106ab/427/518a-3p/519d	AAAGUGC	10090	mmu-miR-106b	UAAAGUGCUGACAGUGCAGAU	2	MIMAT0000386
miR-17/17-5p/20ab/20b-5p/93/106ab/427/518a-3p/519d	AAAGUGC	10090	mmu-miR-20a	UAAAGUGCUUAUAGUGCAGGUAG	2	MIMAT0000529
miR-17/17-5p/20ab/20b-5p/93/106ab/427/518a-3p/519d	AAAGUGC	10090	mmu-miR-93	CAAAGUGCUGUUCGUGCAGGUAG	2	MIMAT0000540
miR-17/17-5p/20ab/20b-5p/93/106ab/427/518a-3p/519d	AAAGUGC	10116	rno-miR-20a	UAAAGUGCUUAUAGUGCAGGUAG	2	MIMAT0000602
miR-17/17-5p/20ab/20b-5p/93/106ab/427/518a-3p/519d	AAAGUGC	10090	mmu-miR-17	CAAAGUGCUUACAGUGCAGGUAG	2	MIMAT0000649
miR-17/17-5p/20ab/20b-5p/93/106ab/427/518a-3p/519d	AAAGUGC	9606	hsa-miR-106b	UAAAGUGCUGACAGUGCAGAU	2	MIMAT0000680
miR-17/17-5p/20ab/20b-5p/93/106ab/427/518a-3p/519d	AAAGUGC	10116	rno-miR-17-5p	CAAAGUGCUUACAGUGCAGGUAG	2	MIMAT0000786
miR-17/17-5p/20ab/20b-5p/93/106ab/427/518a-3p/519d	AAAGUGC	10116	rno-miR-93	CAAAGUGCUGUUCGUGCAGGUAG	2	MIMAT0000817
miR-17/17-5p/20ab/20b-5p/93/106ab/427/518a-3p/519d	AAAGUGC	10116	rno-miR-106b	UAAAGUGCUGACAGUGCAGAU	2	MIMAT0000825
miR-17/17-5p/20ab/20b-5p/93/106ab/427/518a-3p/519d	AAAGUGC	9031	gga-miR-20a	UAAAGUGCUUAUAGUGCAGGUAG	2	MIMAT0001111
miR-17/17-5p/20ab/20b-5p/93/106ab/427/518a-3p/519d	AAAGUGC	9031	gga-miR-17-5p	CAAAGUGCUUACAGUGCAGGUAGU	2	MIMAT0001114
miR-17/17-5p/20ab/20b-5p/93/106ab/427/518a-3p/519d	AAAGUGC	9031	gga-miR-106	AAAAGUGCUUACAGUGCAGGUA	2	MIMAT0001142
miR-17/17-5p/20ab/20b-5p/93/106ab/427/518a-3p/519d	AAAGUGC	9031	gga-miR-20b	CAAAGUGCUCAUAGUGCAGGUAG	2	MIMAT0001411
miR-17/17-5p/20ab/20b-5p/93/106ab/427/518a-3p/519d	AAAGUGC	9606	hsa-miR-20b	CAAAGUGCUCAUAGUGCAGGUAG	2	MIMAT0001413
miR-17/17-5p/20ab/20b-5p/93/106ab/427/518a-3p/519d	AAAGUGC	9598	ptr-miR-17-5p	CAAAGUGCUUACAGUGCAGGUAGU	2	MIMAT0002693
miR-17/17-5p/20ab/20b-5p/93/106ab/427/518a-3p/519d	AAAGUGC	9598	ptr-miR-20a	UAAAGUGCUUAUAGUGCAGGUA	2	MIMAT0002697
miR-17/17-5p/20ab/20b-5p/93/106ab/427/518a-3p/519d	AAAGUGC	9544	mml-miR-17-5p	CAAAGUGCUUACAGUGCAGGUAGU	2	MIMAT0002700
miR-17/17-5p/20ab/20b-5p/93/106ab/427/518a-3p/519d	AAAGUGC	9544	mml-miR-20a	UAAAGUGCUUAUAGUGCAGGUA	2	MIMAT0002704
miR-17/17-5p/20ab/20b-5p/93/106ab/427/518a-3p/519d	AAAGUGC	9598	ptr-miR-106b	UAAAGUGCUGACAGUGCAGAU	2	MIMAT0002769
miR-17/17-5p/20ab/20b-5p/93/106ab/427/518a-3p/519d	AAAGUGC	9544	mml-miR-106b	UAAAGUGCUGACAGUGCAGAU	2	MIMAT0002772
miR-17/17-5p/20ab/20b-5p/93/106ab/427/518a-3p/519d	AAAGUGC	9544	mml-miR-106a	AAAAGUGCUUACAGUGCAGGUAGC	2	MIMAT0002798
miR-17/17-5p/20ab/20b-5p/93/106ab/427/518a-3p/519d	AAAGUGC	9598	ptr-miR-106a	AAAAGUGCUUACAGUGCAGGUAGC	2	MIMAT0002800
miR-17/17-5p/20ab/20b-5p/93/106ab/427/518a-3p/519d	AAAGUGC	9606	hsa-miR-519d	CAAAGUGCCUCCCUUUAGAGUG	2	MIMAT0002853
miR-17/17-5p/20ab/20b-5p/93/106ab/427/518a-3p/519d	AAAGUGC	10090	mmu-miR-20b	CAAAGUGCUCAUAGUGCAGGUAG	2	MIMAT0003187
miR-17/17-5p/20ab/20b-5p/93/106ab/427/518a-3p/519d	AAAGUGC	10116	rno-miR-20b-5p	CAAAGUGCUCAUAGUGCAGGUAG	2	MIMAT0003211
miR-17/17-5p/20ab/20b-5p/93/106ab/427/518a-3p/519d	AAAGUGC	9913	bta-miR-20a	UAAAGUGCUUAUAGUGCAGGUAG	2	MIMAT0003527
miR-17/17-5p/20ab/20b-5p/93/106ab/427/518a-3p/519d	AAAGUGC	8364	xtr-miR-17-5p	CAAAGUGCUUACAGUGCAGGUAGU	2	MIMAT0003564
miR-17/17-5p/20ab/20b-5p/93/106ab/427/518a-3p/519d	AAAGUGC	8364	xtr-miR-106	AAAAGUGCUUAUAGUGCAGGUAGA	2	MIMAT0003583
miR-17/17-5p/20ab/20b-5p/93/106ab/427/518a-3p/519d	AAAGUGC	8364	xtr-miR-20a	UAAAGUGCUUAUAGUGCAGGUAG	2	MIMAT0003669
miR-17/17-5p/20ab/20b-5p/93/106ab/427/518a-3p/519d	AAAGUGC	8364	xtr-miR-20b	CAAAGUGCUCAUAGUGCAGGUAG	2	MIMAT0003707
miR-17/17-5p/20ab/20b-5p/93/106ab/427/518a-3p/519d	AAAGUGC	9913	bta-miR-106	AAAAGUGCUUACAGUGCAGGUA	2	MIMAT0003784
miR-17/17-5p/20ab/20b-5p/93/106ab/427/518a-3p/519d	AAAGUGC	9913	bta-miR-20b	CAAAGUGCUCACAGUGCAGGUA	2	MIMAT0003796
miR-17/17-5p/20ab/20b-5p/93/106ab/427/518a-3p/519d	AAAGUGC	9913	bta-miR-17-5p	CAAAGUGCUUACAGUGCAGGUAGU	2	MIMAT0003815
miR-17/17-5p/20ab/20b-5p/93/106ab/427/518a-3p/519d	AAAGUGC	9913	bta-miR-93	CAAAGUGCUGUUCGUGCAGGUA	2	MIMAT0003837
miR-17/17-5p/20ab/20b-5p/93/106ab/427/518a-3p/519d	AAAGUGC	13616	mdo-miR-17-5p	CAAAGUGCUUACAGUGCAGGUAGU	2	MIMAT0004165
miR-17/17-5p/20ab/20b-5p/93/106ab/427/518a-3p/519d	AAAGUGC	13616	mdo-miR-20	UAAAGUGCUUAUAGUGCAGGUAG	2	MIMAT0004169
miR-17/17-5p/20ab/20b-5p/93/106ab/427/518a-3p/519d	AAAGUGC	8364	xtr-miR-427	GAAAGUGCUUUCUGUUUUGGGCG	2	MIMAT0005566
miR-17/17-5p/20ab/20b-5p/93/106ab/427/518a-3p/519d	AAAGUGC	9258	oan-miR-106	AAAAGUGCUUACAGUGCAGGU	2	MIMAT0006849
miR-17/17-5p/20ab/20b-5p/93/106ab/427/518a-3p/519d	AAAGUGC	9258	oan-miR-20b	CAAAGUGCUCAUAGUGCAGGUAG	2	MIMAT0006853
miR-17/17-5p/20ab/20b-5p/93/106ab/427/518a-3p/519d	AAAGUGC	9258	oan-miR-20a	UAAAGUGCUUAUAGUGCAGG	2	MIMAT0007145
miR-17/17-5p/20ab/20b-5p/93/106ab/427/518a-3p/519d	AAAGUGC	9258	oan-miR-17	CAAAGUGCUUACAGUGCAGGUAG	2	MIMAT0007278
miR-17/17-5p/20ab/20b-5p/93/106ab/427/518a-3p/519d	AAAGUGC	9544	mml-miR-20b	CAAAGUGCUCAUAGUGCAGGUAG	2	MIMAT0006164
miR-17/17-5p/20ab/20b-5p/93/106ab/427/518a-3p/519d	AAAGUGC	9544	mml-miR-518a-3p	GAAAGUGCUUCUCUUUGCUGG	2	MIMAT0006378
miR-17/17-5p/20ab/20b-5p/93/106ab/427/518a-3p/519d	AAAGUGC	9544	mml-miR-519d	CAAAGUGCUUCCUUUUAGAGUG	2	MIMAT0006387
miR-17/17-5p/20ab/20b-5p/93/106ab/427/518a-3p/519d	AAAGUGC	9615	cfa-miR-20a	UAAAGUGCUUAUAGUGCAGGUAG	2	MIMAT0006651
miR-17/17-5p/20ab/20b-5p/93/106ab/427/518a-3p/519d	AAAGUGC	9615	cfa-miR-106b	UAAAGUGCUGACAGUGCAGAU	2	MIMAT0006695
miR-17/17-5p/20ab/20b-5p/93/106ab/427/518a-3p/519d	AAAGUGC	9615	cfa-miR-93	CAAAGUGCUGUUCGUGCAGGUAG	2	MIMAT0006696
miR-17/17-5p/20ab/20b-5p/93/106ab/427/518a-3p/519d	AAAGUGC	9598	ptr-miR-20b	CAAAGUGCUCAUAGUGCAGGUAG	2	MIMAT0008069
miR-17/17-5p/20ab/20b-5p/93/106ab/427/518a-3p/519d	AAAGUGC	9598	ptr-miR-519d	CAAAGUGCCUCCCUUUAGAGUG	2	MIMAT0008195
miR-17/17-5p/20ab/20b-5p/93/106ab/427/518a-3p/519d	AAAGUGC	9913	bta-miR-106b	UAAAGUGCUGACAGUGCAGAU	2	MIMAT0009218
miR-17/17-5p/20ab/20b-5p/93/106ab/427/518a-3p/519d	AAAGUGC	9615	cfa-miR-20b	CAAAGUGCUCACAGUGCAGGUA	2	MIMAT0009830
miR-17/17-5p/20ab/20b-5p/93/106ab/427/518a-3p/519d	AAAGUGC	13616	mdo-miR-106	AAAAGUGCUUAUAGUGCAGGUAG	2	MIMAT0012742
miR-17/17-5p/20ab/20b-5p/93/106ab/427/518a-3p/519d	AAAGUGC	9796	eca-miR-106b	UAAAGUGCUGACAGUGCAGAU	2	MIMAT0013054
miR-17/17-5p/20ab/20b-5p/93/106ab/427/518a-3p/519d	AAAGUGC	9796	eca-miR-93	CAAAGUGCUGUUCGUGCAGGUAG	2	MIMAT0013060
miR-17/17-5p/20ab/20b-5p/93/106ab/427/518a-3p/519d	AAAGUGC	9796	eca-miR-17	CAAAGUGCUUACAGUGCAGGUAG	2	MIMAT0013084
miR-17/17-5p/20ab/20b-5p/93/106ab/427/518a-3p/519d	AAAGUGC	9796	eca-miR-20a	UAAAGUGCUUAUAGUGCAGGUAG	2	MIMAT0013088
miR-17/17-5p/20ab/20b-5p/93/106ab/427/518a-3p/519d	AAAGUGC	9796	eca-miR-106a	CAAAGUGCUUACAGUGCAGGUAG	2	MIMAT0013194
miR-17/17-5p/20ab/20b-5p/93/106ab/427/518a-3p/519d	AAAGUGC	9796	eca-miR-20b	CAAAGUGCUCAUAGUGCAGGUAG	2	MIMAT0013202
miR-18ab/4735-3p	AAGGUGC	9606	hsa-miR-18a	UAAGGUGCAUCUAGUGCAGAUAG	2	MIMAT0000072
miR-18ab/4735-3p	AAGGUGC	10090	mmu-miR-18a	UAAGGUGCAUCUAGUGCAGAUAG	2	MIMAT0000528
miR-18ab/4735-3p	AAGGUGC	10116	rno-miR-18a	UAAGGUGCAUCUAGUGCAGAUAG	2	MIMAT0000787
miR-18ab/4735-3p	AAGGUGC	9031	gga-miR-18a	UAAGGUGCAUCUAGUGCAGAUA	2	MIMAT0001113
miR-18ab/4735-3p	AAGGUGC	9031	gga-miR-18b	UAAGGUGCAUCUAGUGCAGUUA	2	MIMAT0001141
miR-18ab/4735-3p	AAGGUGC	9606	hsa-miR-18b	UAAGGUGCAUCUAGUGCAGUUAG	2	MIMAT0001412
miR-18ab/4735-3p	AAGGUGC	9598	ptr-miR-18a	UAAGGUGCAUCUAGUGCAGAUA	2	MIMAT0002695
miR-18ab/4735-3p	AAGGUGC	9544	mml-miR-18	UAAGGUGCAUCUAGUGCAGAUA	2	MIMAT0002702
miR-18ab/4735-3p	AAGGUGC	9913	bta-miR-18b	UAAGGUGCAUCUAGUGCAGUUA	2	MIMAT0003517
miR-18ab/4735-3p	AAGGUGC	9913	bta-miR-18a	UAAGGUGCAUCUAGUGCAGAUA	2	MIMAT0003526
miR-18ab/4735-3p	AAGGUGC	8364	xtr-miR-18a	UAAGGUGCAUCUAGUGCAGAUAG	2	MIMAT0003652
miR-18ab/4735-3p	AAGGUGC	8364	xtr-miR-18b	UAAGGUGCAUCUAGUGCAGUUAG	2	MIMAT0003706
miR-18ab/4735-3p	AAGGUGC	13616	mdo-miR-18	UAAGGUGCAUCUAGUGCAGAUA	2	MIMAT0004167
miR-18ab/4735-3p	AAGGUGC	10090	mmu-miR-18b	UAAGGUGCAUCUAGUGCUGUUAG	2	MIMAT0004858
miR-18ab/4735-3p	AAGGUGC	9258	oan-miR-18	UAAGGUGCAUCUAGUGCAGU	2	MIMAT0006851
miR-18ab/4735-3p	AAGGUGC	9544	mml-miR-18b	UAAGGUGCAUCUAGUGCAGUUAG	2	MIMAT0006163
miR-18ab/4735-3p	AAGGUGC	9598	ptr-miR-18b	UAAGGUGCAUCUAGUGCAGUUAG	2	MIMAT0008054
miR-18ab/4735-3p	AAGGUGC	9615	cfa-miR-18b	UAAGGUGCAUCUAGUGCAGUUA	2	MIMAT0009831
miR-18ab/4735-3p	AAGGUGC	9615	cfa-miR-18a	UAAGGUGCAUCUAGUGCAGAUA	2	MIMAT0009832
miR-18ab/4735-3p	AAGGUGC	9796	eca-miR-18a	UAAGGUGCAUCUAGUGCAGAUAG	2	MIMAT0013085
miR-18ab/4735-3p	AAGGUGC	9796	eca-miR-18b	UAAGGUGCAUCUAGUGCAGUUAG	2	MIMAT0013200
miR-18ab/4735-3p	AAGGUGC	9606	hsa-miR-4735-3p	AAAGGUGCUCAAAUUAGACAU	2	MIMAT0019861
miR-19ab	GUGCAAA	9606	hsa-miR-19a	UGUGCAAAUCUAUGCAAAACUGA	2	MIMAT0000073
miR-19ab	GUGCAAA	9606	hsa-miR-19b	UGUGCAAAUCCAUGCAAAACUGA	2	MIMAT0000074
miR-19ab	GUGCAAA	10090	mmu-miR-19b	UGUGCAAAUCCAUGCAAAACUGA	2	MIMAT0000513
miR-19ab	GUGCAAA	10090	mmu-miR-19a	UGUGCAAAUCUAUGCAAAACUGA	2	MIMAT0000651
miR-19ab	GUGCAAA	10116	rno-miR-19b	UGUGCAAAUCCAUGCAAAACUGA	2	MIMAT0000788
miR-19ab	GUGCAAA	10116	rno-miR-19a	UGUGCAAAUCUAUGCAAAACUGA	2	MIMAT0000789
miR-19ab	GUGCAAA	9031	gga-miR-19b	UGUGCAAAUCCAUGCAAAACUGA	2	MIMAT0001110
miR-19ab	GUGCAAA	9031	gga-miR-19a	UGUGCAAAUCUAUGCAAAACUGA	2	MIMAT0001112
miR-19ab	GUGCAAA	9598	ptr-miR-19a	UGUGCAAAUCUAUGCAAAACUGA	2	MIMAT0002696
miR-19ab	GUGCAAA	9598	ptr-miR-19b	UGUGCAAAUCCAUGCAAAACUGA	2	MIMAT0002698
miR-19ab	GUGCAAA	9544	mml-miR-19a	UGUGCAAAUCUAUGCAAAACUGA	2	MIMAT0002703
miR-19ab	GUGCAAA	9544	mml-miR-19b	UGUGCAAAUCCAUGCAAAACUGA	2	MIMAT0002705
miR-19ab	GUGCAAA	8364	xtr-miR-19a	UGUGCAAAUCUAUGCAAAACUGA	2	MIMAT0003566
miR-19ab	GUGCAAA	8364	xtr-miR-19b	UGUGCAAAUCCAUGCAAAACUGA	2	MIMAT0003567
miR-19ab	GUGCAAA	13616	mdo-miR-19a	UGUGCAAAUCUAUGCAAAACUGA	2	MIMAT0004168
miR-19ab	GUGCAAA	13616	mdo-miR-19b	UGUGCAAAUCCAUGCAAAACUGA	2	MIMAT0004170
miR-19ab	GUGCAAA	9913	bta-miR-19a	UGUGCAAAUCUAUGCAAAACUGA	2	MIMAT0004336
miR-19ab	GUGCAAA	9913	bta-miR-19b	UGUGCAAAUCCAUGCAAAACUGA	2	MIMAT0004337
miR-19ab	GUGCAAA	9258	oan-miR-19b	UGUGCAAAUCCAUGCAAAACUGA	2	MIMAT0006856
miR-19ab	GUGCAAA	9258	oan-miR-19a	UGUGCAAAUCUAUGCAAAACUGA	2	MIMAT0007148
miR-19ab	GUGCAAA	9615	cfa-miR-19a	UGUGCAAAUCUAUGCAAAACUGA	2	MIMAT0006650
miR-19ab	GUGCAAA	9615	cfa-miR-19b	UGUGCAAAUCCAUGCAAAACUG	2	MIMAT0006652
miR-19ab	GUGCAAA	9796	eca-miR-19a	UGUGCAAAUCUAUGCAAAACUGA	2	MIMAT0013086
miR-19ab	GUGCAAA	9796	eca-miR-19b	UGUGCAAAUCCAUGCAAAACUGA	2	MIMAT0013087
miR-21/590-5p	AGCUUAU	9606	hsa-miR-21	UAGCUUAUCAGACUGAUGUUGA	2	MIMAT0000076
miR-21/590-5p	AGCUUAU	10090	mmu-miR-21	UAGCUUAUCAGACUGAUGUUGA	2	MIMAT0000530
miR-21/590-5p	AGCUUAU	10116	rno-miR-21	UAGCUUAUCAGACUGAUGUUGA	2	MIMAT0000790
miR-21/590-5p	AGCUUAU	9544	mml-miR-21	UAGCUUAUCAGACUGAUGUUGA	2	MIMAT0002320
miR-21/590-5p	AGCUUAU	9598	ptr-miR-21	UAGCUUAUCAGACUGAUGUUGA	2	MIMAT0002321
miR-21/590-5p	AGCUUAU	9606	hsa-miR-590-5p	GAGCUUAUUCAUAAAAGUGCAG	2	MIMAT0003258
miR-21/590-5p	AGCUUAU	9913	bta-miR-21	UAGCUUAUCAGACUGAUGUUGACU	2	MIMAT0003528
miR-21/590-5p	AGCUUAU	9031	gga-miR-21	UAGCUUAUCAGACUGAUGUUGA	2	MIMAT0003774
miR-21/590-5p	AGCUUAU	13616	mdo-miR-21	UAGCUUAUCAGACUGAUGUUGA	2	MIMAT0004091
miR-21/590-5p	AGCUUAU	10090	mmu-miR-590-5p	GAGCUUAUUCAUAAAAGUGCAG	2	MIMAT0004895
miR-21/590-5p	AGCUUAU	9258	oan-miR-21	UAGCUUAUCAGACUGAUGUUGA	2	MIMAT0007160
miR-21/590-5p	AGCUUAU	9544	mml-miR-590-5p	GAGCUUAUUCAUAAAAGUGCAG	2	MIMAT0006450
miR-21/590-5p	AGCUUAU	9615	cfa-miR-21	UAGCUUAUCAGACUGAUGUUGA	2	MIMAT0006741
miR-21/590-5p	AGCUUAU	9796	eca-miR-21	UAGCUUAUCAGACUGAUGUUGA	2	MIMAT0013029
miR-21/590-5p	AGCUUAU	9796	eca-miR-590-5p	GAGCUUAUUCAUAAAAGUACAG	2	MIMAT0013058
miR-22/22-3p	AGCUGCC	9606	hsa-miR-22	AAGCUGCCAGUUGAAGAACUGU	2	MIMAT0000077
miR-22/22-3p	AGCUGCC	10090	mmu-miR-22	AAGCUGCCAGUUGAAGAACUGU	2	MIMAT0000531
miR-22/22-3p	AGCUGCC	10116	rno-miR-22	AAGCUGCCAGUUGAAGAACUGU	2	MIMAT0000791
miR-22/22-3p	AGCUGCC	9544	mml-miR-22	AAGCUGCCAGUUGAAGAACUGU	2	MIMAT0002330
miR-22/22-3p	AGCUGCC	9598	ptr-miR-22	AAGCUGCCAGUUGAAGAACUGU	2	MIMAT0002332
miR-22/22-3p	AGCUGCC	8364	xtr-miR-22	AAGCUGCCAGUUGAAGAACUGU	2	MIMAT0003672
miR-22/22-3p	AGCUGCC	9913	bta-miR-22-3p	AAGCUGCCAGUUGAAGAACUG	2	MIMAT0012536
miR-22/22-3p	AGCUGCC	13616	mdo-miR-22	AAGCUGCCAGUUGAAGAACUGC	2	MIMAT0004092
miR-22/22-3p	AGCUGCC	9258	oan-miR-22	AAGCUGCCAGUUGAAGAACUGU	2	MIMAT0006962
miR-22/22-3p	AGCUGCC	9031	gga-miR-22	AAGCUGCCAGUUGAAGAACUGU	2	MIMAT0007288
miR-22/22-3p	AGCUGCC	9615	cfa-miR-22	AAGCUGCCAGUUGAAGAACUGU	2	MIMAT0006733
miR-22/22-3p	AGCUGCC	9796	eca-miR-22	AAGCUGCCAGUUGAAGAACUGU	2	MIMAT0013031
miR-23abc/23b-3p	UCACAUU	9606	hsa-miR-23a	AUCACAUUGCCAGGGAUUUCC	2	MIMAT0000078
miR-23abc/23b-3p	UCACAUU	10090	mmu-miR-23b	AUCACAUUGCCAGGGAUUACC	2	MIMAT0000125
miR-23abc/23b-3p	UCACAUU	9606	hsa-miR-23b	AUCACAUUGCCAGGGAUUACC	2	MIMAT0000418
miR-23abc/23b-3p	UCACAUU	10090	mmu-miR-23a	AUCACAUUGCCAGGGAUUUCC	2	MIMAT0000532
miR-23abc/23b-3p	UCACAUU	10116	rno-miR-23a	AUCACAUUGCCAGGGAUUUCC	2	MIMAT0000792
miR-23abc/23b-3p	UCACAUU	10116	rno-miR-23b	AUCACAUUGCCAGGGAUUACC	2	MIMAT0000793
miR-23abc/23b-3p	UCACAUU	9031	gga-miR-23b	AUCACAUUGCCAGGGAUUACC	2	MIMAT0001186
miR-23abc/23b-3p	UCACAUU	9598	ptr-miR-23b	AUCACAUUGCCAGGGAUUACCAC	2	MIMAT0002210
miR-23abc/23b-3p	UCACAUU	9598	ptr-miR-23a	AUCACAUUGCCAGGGAUUUCC	2	MIMAT0002749
miR-23abc/23b-3p	UCACAUU	9544	mml-miR-23a	AUCACAUUGCCAGGGAUUUCC	2	MIMAT0002752
miR-23abc/23b-3p	UCACAUU	8364	xtr-miR-23a	AUCACAUUGCCAGGGAUUUCC	2	MIMAT0003568
miR-23abc/23b-3p	UCACAUU	8364	xtr-miR-23b	AUCACAUUGCCAGGGAUUACC	2	MIMAT0003673
miR-23abc/23b-3p	UCACAUU	9913	bta-miR-23a	AUCACAUUGCCAGGGAUUUCCA	2	MIMAT0003827
miR-23abc/23b-3p	UCACAUU	9913	bta-miR-23b-3p	AUCACAUUGCCAGGGAUUACCAC	2	MIMAT0003852
miR-23abc/23b-3p	UCACAUU	13616	mdo-miR-23a	AUCACAUUGCCAGGGAUUUC	2	MIMAT0004173
miR-23abc/23b-3p	UCACAUU	13616	mdo-miR-23b	AUCACAUUGCCAGGGAUUACC	2	MIMAT0004176
miR-23abc/23b-3p	UCACAUU	9258	oan-miR-23b	AUCACAUUGCCAGGGAUAACCA	2	MIMAT0006959
miR-23abc/23b-3p	UCACAUU	9258	oan-miR-23a	AUCACAUUGCCAGGGAUUUCCA	2	MIMAT0007061
miR-23abc/23b-3p	UCACAUU	9544	mml-miR-23b	AUCACAUUGCCAGGGAUUACC	2	MIMAT0006165
miR-23abc/23b-3p	UCACAUU	9615	cfa-miR-23b	AUCACAUUGCCAGGGAUUA	2	MIMAT0006612
miR-23abc/23b-3p	UCACAUU	9615	cfa-miR-23a	AUCACAUUGCCAGGGAUUU	2	MIMAT0006640
miR-23abc/23b-3p	UCACAUU	9796	eca-miR-23a	AUCACAUUGCCAGGGAUUUCC	2	MIMAT0012986
miR-23abc/23b-3p	UCACAUU	9796	eca-miR-23b	AUCACAUUGCCAGGGAUUACC	2	MIMAT0013113
miR-23abc/23b-3p	UCACAUU	9606	hsa-miR-23c	AUCACAUUGCCAGUGAUUACCC	2	MIMAT0018000
miR-24/24ab/24-3p	GGCUCAG	9606	hsa-miR-24	UGGCUCAGUUCAGCAGGAACAG	2	MIMAT0000080
miR-24/24ab/24-3p	GGCUCAG	10090	mmu-miR-24	UGGCUCAGUUCAGCAGGAACAG	2	MIMAT0000219
miR-24/24ab/24-3p	GGCUCAG	10116	rno-miR-24	UGGCUCAGUUCAGCAGGAACAG	2	MIMAT0000794
miR-24/24ab/24-3p	GGCUCAG	9031	gga-miR-24	UGGCUCAGUUCAGCAGGAACAG	2	MIMAT0001188
miR-24/24ab/24-3p	GGCUCAG	9544	mml-miR-24	UGGCUCAGUUCAGCAGGAACAG	2	MIMAT0002337
miR-24/24ab/24-3p	GGCUCAG	9598	ptr-miR-24	UGGCUCAGUUCAGCAGGAACAG	2	MIMAT0002751
miR-24/24ab/24-3p	GGCUCAG	8364	xtr-miR-24a	UGGCUCAGUUCAGCAGGAACAG	2	MIMAT0003654
miR-24/24ab/24-3p	GGCUCAG	8364	xtr-miR-24b	UGGCUCAGUUCAGCAGGACAG	2	MIMAT0003655
miR-24/24ab/24-3p	GGCUCAG	9913	bta-miR-24-3p	UGGCUCAGUUCAGCAGGAACAG	2	MIMAT0003840
miR-24/24ab/24-3p	GGCUCAG	13616	mdo-miR-24	UGGCUCAGUUCAGCAG	2	MIMAT0004175
miR-24/24ab/24-3p	GGCUCAG	9258	oan-miR-24	UGGCUCAGUUCAGCAGGAACAG	2	MIMAT0006955
miR-24/24ab/24-3p	GGCUCAG	9615	cfa-miR-24	UGGCUCAGUUCAGCAGGAACAGG	2	MIMAT0006614
miR-24/24ab/24-3p	GGCUCAG	9796	eca-miR-24	UGGCUCAGUUCAGCAGGAACAG	2	MIMAT0012987
miR-25/32/92abc/363/363-3p/367	AUUGCAC	9606	hsa-miR-25	CAUUGCACUUGUCUCGGUCUGA	2	MIMAT0000081
miR-25/32/92abc/363/363-3p/367	AUUGCAC	9606	hsa-miR-32	UAUUGCACAUUACUAAGUUGCA	2	MIMAT0000090
miR-25/32/92abc/363/363-3p/367	AUUGCAC	9606	hsa-miR-92a	UAUUGCACUUGUCCCGGCCUGU	2	MIMAT0000092
miR-25/32/92abc/363/363-3p/367	AUUGCAC	10090	mmu-miR-92a	UAUUGCACUUGUCCCGGCCUG	2	MIMAT0000539
miR-25/32/92abc/363/363-3p/367	AUUGCAC	10090	mmu-miR-25	CAUUGCACUUGUCUCGGUCUGA	2	MIMAT0000652
miR-25/32/92abc/363/363-3p/367	AUUGCAC	10090	mmu-miR-32	UAUUGCACAUUACUAAGUUGCA	2	MIMAT0000654
miR-25/32/92abc/363/363-3p/367	AUUGCAC	9606	hsa-miR-363	AAUUGCACGGUAUCCAUCUGUA	2	MIMAT0000707
miR-25/32/92abc/363/363-3p/367	AUUGCAC	10090	mmu-miR-363-3p	AAUUGCACGGUAUCCAUCUGUA	2	MIMAT0000708
miR-25/32/92abc/363/363-3p/367	AUUGCAC	9606	hsa-miR-367	AAUUGCACUUUAGCAAUGGUGA	2	MIMAT0000719
miR-25/32/92abc/363/363-3p/367	AUUGCAC	10116	rno-miR-25	CAUUGCACUUGUCUCGGUCUGA	2	MIMAT0000795
miR-25/32/92abc/363/363-3p/367	AUUGCAC	10116	rno-miR-32	UAUUGCACAUUACUAAGUUGCA	2	MIMAT0000811
miR-25/32/92abc/363/363-3p/367	AUUGCAC	10116	rno-miR-92a	UAUUGCACUUGUCCCGGCCUG	2	MIMAT0000816
miR-25/32/92abc/363/363-3p/367	AUUGCAC	9031	gga-miR-92	UAUUGCACUUGUCCCGGCCUG	2	MIMAT0001109
miR-25/32/92abc/363/363-3p/367	AUUGCAC	9031	gga-miR-32	UAUUGCACAUUACUAAGUUGC	2	MIMAT0001125
miR-25/32/92abc/363/363-3p/367	AUUGCAC	9544	mml-miR-32	UAUUGCACAUUACUAAGUUGC	2	MIMAT0002385
miR-25/32/92abc/363/363-3p/367	AUUGCAC	9598	ptr-miR-32	UAUUGCACAUUACUAAGUUGC	2	MIMAT0002386
miR-25/32/92abc/363/363-3p/367	AUUGCAC	9598	ptr-miR-92	UAUUGCACUUGUCCCGGCCUGU	2	MIMAT0002699
miR-25/32/92abc/363/363-3p/367	AUUGCAC	9544	mml-miR-92a	UAUUGCACUUGUCCCGGCCUGU	2	MIMAT0002706
miR-25/32/92abc/363/363-3p/367	AUUGCAC	9598	ptr-miR-25	CAUUGCACUUGUCUCGGCUGA	2	MIMAT0002771
miR-25/32/92abc/363/363-3p/367	AUUGCAC	9544	mml-miR-25	CAUUGCACUUGUCUCGGUCUGA	2	MIMAT0002774
miR-25/32/92abc/363/363-3p/367	AUUGCAC	10090	mmu-miR-367	AAUUGCACUUUAGCAAUGGUGA	2	MIMAT0003181
miR-25/32/92abc/363/363-3p/367	AUUGCAC	10116	rno-miR-363	AAUUGCACGGUAUCCAUCUGU	2	MIMAT0003210
miR-25/32/92abc/363/363-3p/367	AUUGCAC	9606	hsa-miR-92b	UAUUGCACUCGUCCCGGCCUCC	2	MIMAT0003218
miR-25/32/92abc/363/363-3p/367	AUUGCAC	9031	gga-miR-367	AAUUGCACUUUAGCAAUGGUG	2	MIMAT0003369
miR-25/32/92abc/363/363-3p/367	AUUGCAC	8364	xtr-miR-92a	UAUUGCACUUGUCCCGGCCUG	2	MIMAT0003580
miR-25/32/92abc/363/363-3p/367	AUUGCAC	8364	xtr-miR-367	AAUUGCACUGUAGCAAUGGUGA	2	MIMAT0003638
miR-25/32/92abc/363/363-3p/367	AUUGCAC	8364	xtr-miR-92b	UAUUGCACUCGUCCCGGCCUC	2	MIMAT0003658
miR-25/32/92abc/363/363-3p/367	AUUGCAC	8364	xtr-miR-25	CAUUGCACUUGUCUCGGUCUGA	2	MIMAT0003674
miR-25/32/92abc/363/363-3p/367	AUUGCAC	8364	xtr-miR-363-3p	AAUUGCACGGUAUCCAUCUGU	2	MIMAT0003702
miR-25/32/92abc/363/363-3p/367	AUUGCAC	9913	bta-miR-92	UAUUGCACUUGUCCCGGCCUGU	2	MIMAT0003808
miR-25/32/92abc/363/363-3p/367	AUUGCAC	9913	bta-miR-25	CAUUGCACUUGUCUCGGUCUGA	2	MIMAT0003853
miR-25/32/92abc/363/363-3p/367	AUUGCAC	13616	mdo-miR-32	UAUUGCACAUUACUAAGUUGC	2	MIMAT0004095
miR-25/32/92abc/363/363-3p/367	AUUGCAC	13616	mdo-miR-92	UAUUGCACUUGUCCCGGCCUG	2	MIMAT0004171
miR-25/32/92abc/363/363-3p/367	AUUGCAC	13616	mdo-miR-25	CAUUGCACUUGUCUCGGUCUGA	2	MIMAT0004179
miR-25/32/92abc/363/363-3p/367	AUUGCAC	10090	mmu-miR-92b	UAUUGCACUCGUCCCGGCCUCC	2	MIMAT0004899
miR-25/32/92abc/363/363-3p/367	AUUGCAC	10116	rno-miR-92b	UAUUGCACUCGUCCCGGCCUCC	2	MIMAT0005340
miR-25/32/92abc/363/363-3p/367	AUUGCAC	9258	oan-miR-92a	UAUUGCACUUGUCCCGGCCUGU	2	MIMAT0006858
miR-25/32/92abc/363/363-3p/367	AUUGCAC	9258	oan-miR-363	AAUUGCACGGUAUCCAUCUGU	2	MIMAT0006860
miR-25/32/92abc/363/363-3p/367	AUUGCAC	9258	oan-miR-92b	UAUUGCACUUGUCCCAGCCUGU	2	MIMAT0006918
miR-25/32/92abc/363/363-3p/367	AUUGCAC	9258	oan-miR-32	UAUUGCACAUUACUAAGUUG	2	MIMAT0007268
miR-25/32/92abc/363/363-3p/367	AUUGCAC	9544	mml-miR-92b	UAUUGCACUCGUCCCGGCCUCC	2	MIMAT0006177
miR-25/32/92abc/363/363-3p/367	AUUGCAC	9544	mml-miR-363	AAUUGCACGGUAUCCAUCUGUA	2	MIMAT0006290
miR-25/32/92abc/363/363-3p/367	AUUGCAC	9544	mml-miR-367	AAUUGCACUUUAGCAAUGGUGA	2	MIMAT0006292
miR-25/32/92abc/363/363-3p/367	AUUGCAC	9615	cfa-miR-32	UAUUGCACAUUACUAAGUUGCAU	2	MIMAT0006597
miR-25/32/92abc/363/363-3p/367	AUUGCAC	9615	cfa-miR-92a	UAUUGCACUUGUCCCGGCCUGU	2	MIMAT0006653
miR-25/32/92abc/363/363-3p/367	AUUGCAC	9615	cfa-miR-25	CAUUGCACUUGUCUCGGUCUGA	2	MIMAT0006697
miR-25/32/92abc/363/363-3p/367	AUUGCAC	9615	cfa-miR-92b	UAUUGCACUCGUCCCGGCCUCC	2	MIMAT0006703
miR-25/32/92abc/363/363-3p/367	AUUGCAC	9615	cfa-miR-363	AAUUGCACGGUAUCCAUCUGUAA	2	MIMAT0006750
miR-25/32/92abc/363/363-3p/367	AUUGCAC	9598	ptr-miR-367	AAUUGCACUUUAGCAAUGGUGA	2	MIMAT0008118
miR-25/32/92abc/363/363-3p/367	AUUGCAC	9913	bta-miR-32	UAUUGCACAUGACUAAGUUGCAU	2	MIMAT0009283
miR-25/32/92abc/363/363-3p/367	AUUGCAC	9913	bta-miR-92a	UAUUGCACUUGUCCCGGCCUGU	2	MIMAT0009383
miR-25/32/92abc/363/363-3p/367	AUUGCAC	9913	bta-miR-92b	UAUUGCACUCGUCCCGGCCUCC	2	MIMAT0009384
miR-25/32/92abc/363/363-3p/367	AUUGCAC	9258	oan-miR-92c	UAUUGCACUUGUCCAAGCCUGU	2	MIMAT0012797
miR-25/32/92abc/363/363-3p/367	AUUGCAC	9796	eca-miR-367	AAUUGCACUUUAGCAAUGGUGA	2	MIMAT0012918
miR-25/32/92abc/363/363-3p/367	AUUGCAC	9796	eca-miR-92b	UAUUGCACUCGUCCCGGCCUCC	2	MIMAT0012966
miR-25/32/92abc/363/363-3p/367	AUUGCAC	9796	eca-miR-25	CAUUGCACUUGUCUCGGUCUGA	2	MIMAT0013057
miR-25/32/92abc/363/363-3p/367	AUUGCAC	9796	eca-miR-92a	UAUUGCACUUGUCCCGGCCUGU	2	MIMAT0013089
miR-25/32/92abc/363/363-3p/367	AUUGCAC	9796	eca-miR-32	UAUUGCACAUUACUAAGUUGCA	2	MIMAT0013180
miR-25/32/92abc/363/363-3p/367	AUUGCAC	9796	eca-miR-363	AAUUGCACGGUAUCCAUCUGUA	2	MIMAT0013212
miR-26ab/1297/4465	UCAAGUA	9606	hsa-miR-26a	UUCAAGUAAUCCAGGAUAGGCU	2	MIMAT0000082
miR-26ab/1297/4465	UCAAGUA	9606	hsa-miR-26b	UUCAAGUAAUUCAGGAUAGGU	2	MIMAT0000083
miR-26ab/1297/4465	UCAAGUA	10090	mmu-miR-26a	UUCAAGUAAUCCAGGAUAGGCU	2	MIMAT0000533
miR-26ab/1297/4465	UCAAGUA	10090	mmu-miR-26b	UUCAAGUAAUUCAGGAUAGGU	2	MIMAT0000534
miR-26ab/1297/4465	UCAAGUA	10116	rno-miR-26a	UUCAAGUAAUCCAGGAUAGGCU	2	MIMAT0000796
miR-26ab/1297/4465	UCAAGUA	10116	rno-miR-26b	UUCAAGUAAUUCAGGAUAGGU	2	MIMAT0000797
miR-26ab/1297/4465	UCAAGUA	9031	gga-miR-26a	UUCAAGUAAUCCAGGAUAGGC	2	MIMAT0001118
miR-26ab/1297/4465	UCAAGUA	9598	ptr-miR-26a	UUCAAGUAAUCCAGGAUAGGCU	2	MIMAT0002344
miR-26ab/1297/4465	UCAAGUA	9544	mml-miR-26a	UUCAAGUAAUCCAGGAUAGGCU	2	MIMAT0002349
miR-26ab/1297/4465	UCAAGUA	9913	bta-miR-26a	UUCAAGUAAUCCAGGAUAGGCU	2	MIMAT0003516
miR-26ab/1297/4465	UCAAGUA	9913	bta-miR-26b	UUCAAGUAAUUCAGGAUAGGUU	2	MIMAT0003531
miR-26ab/1297/4465	UCAAGUA	8364	xtr-miR-26	UUCAAGUAAUCCAGGAUAGGC	2	MIMAT0003569
miR-26ab/1297/4465	UCAAGUA	9606	hsa-miR-1297	UUCAAGUAAUUCAGGUG	2	MIMAT0005886
miR-26ab/1297/4465	UCAAGUA	9258	oan-miR-26	UUCAAGUAAUCCAGGAUAGGCU	2	MIMAT0006991
miR-26ab/1297/4465	UCAAGUA	9544	mml-miR-26b	UUCAAGUAAUUCAGGAUAGGU	2	MIMAT0006166
miR-26ab/1297/4465	UCAAGUA	9615	cfa-miR-26a	UUCAAGUAAUCCAGGAUAGGCU	2	MIMAT0006595
miR-26ab/1297/4465	UCAAGUA	9615	cfa-miR-26b	UUCAAGUAAUUCAGGAUAGGUU	2	MIMAT0006678
miR-26ab/1297/4465	UCAAGUA	9598	ptr-miR-1297	UUCAAGUAAUUCAGGUG	2	MIMAT0008016
miR-26ab/1297/4465	UCAAGUA	9598	ptr-miR-26b	UUCAAGUAAUUCAGGAUAGGU	2	MIMAT0008077
miR-26ab/1297/4465	UCAAGUA	13616	mdo-miR-26	UUCAAGUAAUCCAGGAUAGGC	2	MIMAT0012736
miR-26ab/1297/4465	UCAAGUA	9796	eca-miR-26a	UUCAAGUAAUCCAGGAUAGGCU	2	MIMAT0012975
miR-26ab/1297/4465	UCAAGUA	9606	hsa-miR-4465	CUCAAGUAGUCUGACCAGGGGA	2	MIMAT0018992
miR-27abc/27a-3p	UCACAGU	9606	hsa-miR-27a	UUCACAGUGGCUAAGUUCCGC	2	MIMAT0000084
miR-27abc/27a-3p	UCACAGU	10090	mmu-miR-27b	UUCACAGUGGCUAAGUUCUGC	2	MIMAT0000126
miR-27abc/27a-3p	UCACAGU	9606	hsa-miR-27b	UUCACAGUGGCUAAGUUCUGC	2	MIMAT0000419
miR-27abc/27a-3p	UCACAGU	10090	mmu-miR-27a	UUCACAGUGGCUAAGUUCCGC	2	MIMAT0000537
miR-27abc/27a-3p	UCACAGU	10116	rno-miR-27b	UUCACAGUGGCUAAGUUCUGC	2	MIMAT0000798
miR-27abc/27a-3p	UCACAGU	10116	rno-miR-27a	UUCACAGUGGCUAAGUUCCGC	2	MIMAT0000799
miR-27abc/27a-3p	UCACAGU	9031	gga-miR-27b	UUCACAGUGGCUAAGUUCUGC	2	MIMAT0001187
miR-27abc/27a-3p	UCACAGU	9598	ptr-miR-27a	UUCACAGUGGCUAAGUUCCGCC	2	MIMAT0002750
miR-27abc/27a-3p	UCACAGU	9544	mml-miR-27a	UUCACAGUGGCUAAGUUCCGCC	2	MIMAT0002753
miR-27abc/27a-3p	UCACAGU	9913	bta-miR-27a-3p	UUCACAGUGGCUAAGUUCCG	2	MIMAT0003532
miR-27abc/27a-3p	UCACAGU	9913	bta-miR-27b	UUCACAGUGGCUAAGUUCUGC	2	MIMAT0003546
miR-27abc/27a-3p	UCACAGU	8364	xtr-miR-27a	UUCACAGUGGCUAAGUUCCGC	2	MIMAT0003570
miR-27abc/27a-3p	UCACAGU	8364	xtr-miR-27b	UUCACAGUGGCUAAGUUCUGC	2	MIMAT0003571
miR-27abc/27a-3p	UCACAGU	8364	xtr-miR-27c	UUCACAGUGGCUAAGUUCCAC	2	MIMAT0003675
miR-27abc/27a-3p	UCACAGU	13616	mdo-miR-27a	UUCACAGUGGCUAAGUUCCGC	2	MIMAT0004174
miR-27abc/27a-3p	UCACAGU	13616	mdo-miR-27b	UUCACAGUGGCUAAGUUCUGC	2	MIMAT0004177
miR-27abc/27a-3p	UCACAGU	9258	oan-miR-27b	UUCACAGUGGCUAAGUUCUGC	2	MIMAT0006957
miR-27abc/27a-3p	UCACAGU	9258	oan-miR-27a	UUCACAGUGGCUAAGUUCCGC	2	MIMAT0007063
miR-27abc/27a-3p	UCACAGU	9544	mml-miR-27b	UUCACAGUGGCUAAGUUCUGC	2	MIMAT0006167
miR-27abc/27a-3p	UCACAGU	9615	cfa-miR-27b	UUCACAGUGGCUAAGUUCUGC	2	MIMAT0006613
miR-27abc/27a-3p	UCACAGU	9615	cfa-miR-27a	UUCACAGUGGCUAAGUUCCG	2	MIMAT0006641
miR-27abc/27a-3p	UCACAGU	9598	ptr-miR-27b	UUCACAGUGGCUAAGUUCUGC	2	MIMAT0008078
miR-27abc/27a-3p	UCACAGU	9796	eca-miR-27a	UUCACAGUGGCUAAGUUCCGC	2	MIMAT0012988
miR-27abc/27a-3p	UCACAGU	9796	eca-miR-27b	UUCACAGUGGCUAAGUUCUGC	2	MIMAT0013114
miR-29abcd	AGCACCA	9606	hsa-miR-29a	UAGCACCAUCUGAAAUCGGUUA	2	MIMAT0000086
miR-29abcd	AGCACCA	9606	hsa-miR-29b	UAGCACCAUUUGAAAUCAGUGUU	2	MIMAT0000100
miR-29abcd	AGCACCA	10090	mmu-miR-29b	UAGCACCAUUUGAAAUCAGUGUU	2	MIMAT0000127
miR-29abcd	AGCACCA	10090	mmu-miR-29a	UAGCACCAUCUGAAAUCGGUUA	2	MIMAT0000535
miR-29abcd	AGCACCA	10090	mmu-miR-29c	UAGCACCAUUUGAAAUCGGUUA	2	MIMAT0000536
miR-29abcd	AGCACCA	9606	hsa-miR-29c	UAGCACCAUUUGAAAUCGGUUA	2	MIMAT0000681
miR-29abcd	AGCACCA	10116	rno-miR-29b	UAGCACCAUUUGAAAUCAGUGUU	2	MIMAT0000801
miR-29abcd	AGCACCA	10116	rno-miR-29a	UAGCACCAUCUGAAAUCGGUUA	2	MIMAT0000802
miR-29abcd	AGCACCA	10116	rno-miR-29c	UAGCACCAUUUGAAAUCGGUUA	2	MIMAT0000803
miR-29abcd	AGCACCA	9031	gga-miR-29a	UAGCACCAUUUGAAAUCGGUU	2	MIMAT0001096
miR-29abcd	AGCACCA	9031	gga-miR-29b	UAGCACCAUUUGAAAUCAGUGUU	2	MIMAT0001097
miR-29abcd	AGCACCA	9031	gga-miR-29c	UAGCACCAUUUGAAAUCGGU	2	MIMAT0001183
miR-29abcd	AGCACCA	9598	ptr-miR-29b	UAGCACCAUUUGAAAUCAGU	2	MIMAT0002435
miR-29abcd	AGCACCA	8364	xtr-miR-29d	UAGCACCAUAUGAAAUCAGUGUC	2	MIMAT0003572
miR-29abcd	AGCACCA	8364	xtr-miR-29b	UAGCACCAUUUGAAAUCAGUGUU	2	MIMAT0003573
miR-29abcd	AGCACCA	8364	xtr-miR-29a	UAGCACCAUUUGAAAUCGGUU	2	MIMAT0003656
miR-29abcd	AGCACCA	8364	xtr-miR-29c	UAGCACCAUUUGAAAUCGGU	2	MIMAT0003677
miR-29abcd	AGCACCA	9913	bta-miR-29b	UAGCACCAUUUGAAAUCAGUGUU	2	MIMAT0003828
miR-29abcd	AGCACCA	9913	bta-miR-29c	UAGCACCAUUUGAAAUCGGUUA	2	MIMAT0003829
miR-29abcd	AGCACCA	13616	mdo-miR-29b	UAGCACCAUUUGAAAUCAGU	2	MIMAT0004163
miR-29abcd	AGCACCA	13616	mdo-miR-29a	UAGCACCAUUUGAAAUCGGU	2	MIMAT0004164
miR-29abcd	AGCACCA	9258	oan-miR-29a	UAGCACCAUUUGAAAUCGGUU	2	MIMAT0006807
miR-29abcd	AGCACCA	9258	oan-miR-29b	UAGCACCAUUUGAAAUCAGUGU	2	MIMAT0006809
miR-29abcd	AGCACCA	9544	mml-miR-29b	UAGCACCAUUUGAAAUCAGUGUU	2	MIMAT0006168
miR-29abcd	AGCACCA	9544	mml-miR-29c	UAGCACCAUUUGAAAUCGGUUA	2	MIMAT0006169
miR-29abcd	AGCACCA	9615	cfa-miR-29b	UAGCACCAUUUGAAAUCAGUGUU	2	MIMAT0006625
miR-29abcd	AGCACCA	9615	cfa-miR-29a	UAGCACCAUCUGAAAUCGGUUA	2	MIMAT0006626
miR-29abcd	AGCACCA	9615	cfa-miR-29c	UAGCACCAUUUGAAAUCGGUUA	2	MIMAT0006705
miR-29abcd	AGCACCA	9598	ptr-miR-29c	UAGCACCAUUUGAAAUCGGUUA	2	MIMAT0008082
miR-29abcd	AGCACCA	9913	bta-miR-29d	UAGCACCAUUUGAAAUCGAUUA	2	MIMAT0009275
miR-29abcd	AGCACCA	9796	eca-miR-29a	UAGCACCAUCUGAAAUCGGUUA	2	MIMAT0012940
miR-29abcd	AGCACCA	9796	eca-miR-29b	UAGCACCAUUUGAAAUCAGUGUU	2	MIMAT0012941
miR-29abcd	AGCACCA	9796	eca-miR-29c	UAGCACCAUUUGAAAUCGGUUA	2	MIMAT0012964
miR-30abcdef/30abe-5p/384-5p	GUAAACA	9606	hsa-miR-30a	UGUAAACAUCCUCGACUGGAAG	2	MIMAT0000087
miR-30abcdef/30abe-5p/384-5p	GUAAACA	10090	mmu-miR-30a	UGUAAACAUCCUCGACUGGAAG	2	MIMAT0000128
miR-30abcdef/30abe-5p/384-5p	GUAAACA	10090	mmu-miR-30b	UGUAAACAUCCUACACUCAGCU	2	MIMAT0000130
miR-30abcdef/30abe-5p/384-5p	GUAAACA	9606	hsa-miR-30c	UGUAAACAUCCUACACUCUCAGC	2	MIMAT0000244
miR-30abcdef/30abe-5p/384-5p	GUAAACA	9606	hsa-miR-30d	UGUAAACAUCCCCGACUGGAAG	2	MIMAT0000245
miR-30abcdef/30abe-5p/384-5p	GUAAACA	10090	mmu-miR-30e	UGUAAACAUCCUUGACUGGAAG	2	MIMAT0000248
miR-30abcdef/30abe-5p/384-5p	GUAAACA	9606	hsa-miR-30b	UGUAAACAUCCUACACUCAGCU	2	MIMAT0000420
miR-30abcdef/30abe-5p/384-5p	GUAAACA	10090	mmu-miR-30c	UGUAAACAUCCUACACUCUCAGC	2	MIMAT0000514
miR-30abcdef/30abe-5p/384-5p	GUAAACA	10090	mmu-miR-30d	UGUAAACAUCCCCGACUGGAAG	2	MIMAT0000515
miR-30abcdef/30abe-5p/384-5p	GUAAACA	9606	hsa-miR-30e	UGUAAACAUCCUUGACUGGAAG	2	MIMAT0000692
miR-30abcdef/30abe-5p/384-5p	GUAAACA	10116	rno-miR-30c	UGUAAACAUCCUACACUCUCAGC	2	MIMAT0000804
miR-30abcdef/30abe-5p/384-5p	GUAAACA	10116	rno-miR-30e	UGUAAACAUCCUUGACUGGAAG	2	MIMAT0000805
miR-30abcdef/30abe-5p/384-5p	GUAAACA	10116	rno-miR-30b-5p	UGUAAACAUCCUACACUCAGCU	2	MIMAT0000806
miR-30abcdef/30abe-5p/384-5p	GUAAACA	10116	rno-miR-30d	UGUAAACAUCCCCGACUGGAAG	2	MIMAT0000807
miR-30abcdef/30abe-5p/384-5p	GUAAACA	10116	rno-miR-30a	UGUAAACAUCCUCGACUGGAAG	2	MIMAT0000808
miR-30abcdef/30abe-5p/384-5p	GUAAACA	10090	mmu-miR-384-5p	UGUAAACAAUUCCUAGGCAAUGU	2	MIMAT0004745
miR-30abcdef/30abe-5p/384-5p	GUAAACA	9031	gga-miR-30d	UGUAAACAUCCCCGACUGGAAG	2	MIMAT0001129
miR-30abcdef/30abe-5p/384-5p	GUAAACA	9031	gga-miR-30b	UGUAAACAUCCUACACUCAGCU	2	MIMAT0001130
miR-30abcdef/30abe-5p/384-5p	GUAAACA	9031	gga-miR-30a-5p	UGUAAACAUCCUCGACUGGAAG	2	MIMAT0001135
miR-30abcdef/30abe-5p/384-5p	GUAAACA	9031	gga-miR-30c	UGUAAACAUCCUACACUCUCAGCU	2	MIMAT0001137
miR-30abcdef/30abe-5p/384-5p	GUAAACA	9031	gga-miR-30e	UGUAAACAUCCUUGACUGG	2	MIMAT0001177
miR-30abcdef/30abe-5p/384-5p	GUAAACA	9544	mml-miR-30b	UGUAAACAUCCUACACUCAGC	2	MIMAT0002213
miR-30abcdef/30abe-5p/384-5p	GUAAACA	9598	ptr-miR-30b	UGUAAACAUCCUACACUCAGC	2	MIMAT0002214
miR-30abcdef/30abe-5p/384-5p	GUAAACA	9544	mml-miR-30a-5p	UGUAAACAUCCUCGACUGGAAG	2	MIMAT0002369
miR-30abcdef/30abe-5p/384-5p	GUAAACA	9598	ptr-miR-30a-5p	UGUAAACAUCCUCGACUGGAAG	2	MIMAT0002371
miR-30abcdef/30abe-5p/384-5p	GUAAACA	9598	ptr-miR-30c	UGUAAACAUCCUACACUCUCAGC	2	MIMAT0002614
miR-30abcdef/30abe-5p/384-5p	GUAAACA	9598	ptr-miR-30d	UGUAAACAUCCCCGACUGGAAG	2	MIMAT0002617
miR-30abcdef/30abe-5p/384-5p	GUAAACA	9913	bta-miR-30d	UGUAAACAUCCCCGACUGGAAGCU	2	MIMAT0003533
miR-30abcdef/30abe-5p/384-5p	GUAAACA	9913	bta-miR-30b-5p	UGUAAACAUCCUACACUCAGCU	2	MIMAT0003547
miR-30abcdef/30abe-5p/384-5p	GUAAACA	8364	xtr-miR-30a-5p	UGUAAACAUCCUCGACUGGAAG	2	MIMAT0003574
miR-30abcdef/30abe-5p/384-5p	GUAAACA	8364	xtr-miR-30b	UGUAAACAUCCUACACUCAGCU	2	MIMAT0003576
miR-30abcdef/30abe-5p/384-5p	GUAAACA	8364	xtr-miR-30c	UGUAAACAUCCUACACUCUCAGC	2	MIMAT0003577
miR-30abcdef/30abe-5p/384-5p	GUAAACA	8364	xtr-miR-30d	UGUAAACAUCCCCGACUGGAAG	2	MIMAT0003657
miR-30abcdef/30abe-5p/384-5p	GUAAACA	8364	xtr-miR-30e	UGUAAACAUCCUUGACUGGAAG	2	MIMAT0003678
miR-30abcdef/30abe-5p/384-5p	GUAAACA	9913	bta-miR-30e-5p	UGUAAACAUCCUUGACUGGAAGCU	2	MIMAT0003799
miR-30abcdef/30abe-5p/384-5p	GUAAACA	9913	bta-miR-30a-5p	UGUAAACAUCCUCGACUGGAAGCU	2	MIMAT0003841
miR-30abcdef/30abe-5p/384-5p	GUAAACA	9913	bta-miR-30c	UGUAAACAUCCUACACUCUCAGC	2	MIMAT0003850
miR-30abcdef/30abe-5p/384-5p	GUAAACA	13616	mdo-miR-30a	UGUAAACAUCCUCGACUGGAAG	2	MIMAT0004093
miR-30abcdef/30abe-5p/384-5p	GUAAACA	10116	rno-miR-384-5p	UGUAAACAAUUCCUAGGCAAUGU	2	MIMAT0005309
miR-30abcdef/30abe-5p/384-5p	GUAAACA	9258	oan-miR-30c	UGUAAACAUCCUACACUCUCAGCU	2	MIMAT0006911
miR-30abcdef/30abe-5p/384-5p	GUAAACA	9258	oan-miR-30a	UGUAAACAUCCUCGACUGGAAGC	2	MIMAT0006913
miR-30abcdef/30abe-5p/384-5p	GUAAACA	9258	oan-miR-30f	UGUAAACAUCCUCCCCUCCGCU	2	MIMAT0007037
miR-30abcdef/30abe-5p/384-5p	GUAAACA	9258	oan-miR-30d	UGUAAACAUCCCCGACUGGAAGC	2	MIMAT0007041
miR-30abcdef/30abe-5p/384-5p	GUAAACA	9258	oan-miR-30b	UGUAAACAUCCUACACUCAGCU	2	MIMAT0007043
miR-30abcdef/30abe-5p/384-5p	GUAAACA	9258	oan-miR-30e	UGUAAACAUCCUUGACUGGAAGC	2	MIMAT0007203
miR-30abcdef/30abe-5p/384-5p	GUAAACA	9544	mml-miR-30c	UGUAAACAUCCUACACUCUCAGC	2	MIMAT0006170
miR-30abcdef/30abe-5p/384-5p	GUAAACA	9544	mml-miR-30d	UGUAAACAUCCCCGACUGGAAG	2	MIMAT0006171
miR-30abcdef/30abe-5p/384-5p	GUAAACA	9544	mml-miR-30e	UGUAAACAUCCUUGACUGGAAG	2	MIMAT0006172
miR-30abcdef/30abe-5p/384-5p	GUAAACA	9615	cfa-miR-30a	UGUAAACAUCCUCGACUGGAAGC	2	MIMAT0006604
miR-30abcdef/30abe-5p/384-5p	GUAAACA	9615	cfa-miR-30c	UGUAAACAUCCUACACUCUCAGCU	2	MIMAT0006605
miR-30abcdef/30abe-5p/384-5p	GUAAACA	9615	cfa-miR-30d	UGUAAACAUCCCCGACUGGAAGCU	2	MIMAT0006616
miR-30abcdef/30abe-5p/384-5p	GUAAACA	9615	cfa-miR-30b	UGUAAACAUCCUACACUCAGCU	2	MIMAT0006617
miR-30abcdef/30abe-5p/384-5p	GUAAACA	9598	ptr-miR-30e	UGUAAACAUCCUUGACUGGAAG	2	MIMAT0008092
miR-30abcdef/30abe-5p/384-5p	GUAAACA	9913	bta-miR-30f	UGUAAACACCCUACACUCUCAGCU	2	MIMAT0009282
miR-30abcdef/30abe-5p/384-5p	GUAAACA	9796	eca-miR-30c	UGUAAACAUCCUACACUCUCAGC	2	MIMAT0012915
miR-30abcdef/30abe-5p/384-5p	GUAAACA	9796	eca-miR-30e	UGUAAACAUCCUUGACUGGAAG	2	MIMAT0012916
miR-30abcdef/30abe-5p/384-5p	GUAAACA	9796	eca-miR-30b	UGUAAACAUCCUACACUCAGCU	2	MIMAT0013005
miR-30abcdef/30abe-5p/384-5p	GUAAACA	9796	eca-miR-30d	UGUAAACAUCCCCGACUGGAAG	2	MIMAT0013006
miR-31	GGCAAGA	9606	hsa-miR-31	AGGCAAGAUGCUGGCAUAGCU	2	MIMAT0000089
miR-31	GGCAAGA	10090	mmu-miR-31	AGGCAAGAUGCUGGCAUAGCUG	2	MIMAT0000538
miR-31	GGCAAGA	10116	rno-miR-31	AGGCAAGAUGCUGGCAUAGCUG	2	MIMAT0000810
miR-31	GGCAAGA	9031	gga-miR-31	AGGCAAGAUGUUGGCAUAGCUG	2	MIMAT0001189
miR-31	GGCAAGA	9913	bta-miR-31	AGGCAAGAUGCUGGCAUAGCU	2	MIMAT0003548
miR-31	GGCAAGA	8364	xtr-miR-31	AGGCAAGAUGUUGGCAUAGCUG	2	MIMAT0003679
miR-31	GGCAAGA	9258	oan-miR-31	AGGCAAGAUGUUGGCAUAGCUGU	2	MIMAT0007111
miR-31	GGCAAGA	9615	cfa-miR-31	AGGCAAGAUGCUGGCAUAGCUGU	2	MIMAT0006599
miR-31	GGCAAGA	9796	eca-miR-31	AGGCAAGAUGCUGGCAUAGCU	2	MIMAT0013115
miR-33a-3p/365/365-3p	AAUGCCC	9606	hsa-miR-365	UAAUGCCCCUAAAAAUCCUUAU	2	MIMAT0000710
miR-33a-3p/365/365-3p	AAUGCCC	10090	mmu-miR-365	UAAUGCCCCUAAAAAUCCUUAU	2	MIMAT0000711
miR-33a-3p/365/365-3p	AAUGCCC	9615	cfa-miR-365	UAAUGCCCCUAAAAAUCCUUAU	2	MIMAT0001540
miR-33a-3p/365/365-3p	AAUGCCC	10116	rno-miR-365	UAAUGCCCCUAAAAAUCCUUAU	2	MIMAT0001549
miR-33a-3p/365/365-3p	AAUGCCC	9031	gga-miR-365	UAAUGCCCCUAAAAAUCCUUAU	2	MIMAT0003361
miR-33a-3p/365/365-3p	AAUGCCC	8364	xtr-miR-365	UAAUGCCCCUAAAAAUCCUUAU	2	MIMAT0003637
miR-33a-3p/365/365-3p	AAUGCCC	13616	mdo-miR-365	UAAUGCCCCUAAAAAUCCUUAU	2	MIMAT0004137
miR-33a-3p/365/365-3p	AAUGCCC	9913	bta-miR-365-3p	UAAUGCCCCUAAAAAUCCUUAU	2	MIMAT0004341
miR-33a-3p/365/365-3p	AAUGCCC	9258	oan-miR-33a-3p	CAAUGCCCCUGCAGUGCAAU	2	MIMAT0006818
miR-33a-3p/365/365-3p	AAUGCCC	9258	oan-miR-365	UAAUGCCCCUAAAAAUCCUUAU	2	MIMAT0006823
miR-33a-3p/365/365-3p	AAUGCCC	9544	mml-miR-365	UAAUGCCCCUAAAAAUCCUUAU	2	MIMAT0006291
miR-33a-3p/365/365-3p	AAUGCCC	9598	ptr-miR-365	UAAUGCCCCUAAAAAUCCUUAU	2	MIMAT0008117
miR-33a-3p/365/365-3p	AAUGCCC	9796	eca-miR-365	UAAUGCCCCUAAAAAUCCUUAU	2	MIMAT0013038
miR-33ab/33-5p	UGCAUUG	9606	hsa-miR-33a	GUGCAUUGUAGUUGCAUUGCA	2	MIMAT0000091
miR-33ab/33-5p	UGCAUUG	10090	mmu-miR-33	GUGCAUUGUAGUUGCAUUGCA	2	MIMAT0000667
miR-33ab/33-5p	UGCAUUG	10116	rno-miR-33	GUGCAUUGUAGUUGCAUUGCA	2	MIMAT0000812
miR-33ab/33-5p	UGCAUUG	9031	gga-miR-33	GUGCAUUGUAGUUGCAUUGC	2	MIMAT0001100
miR-33ab/33-5p	UGCAUUG	9544	mml-miR-33a	GUGCAUUGUAGUUGCAUUG	2	MIMAT0002392
miR-33ab/33-5p	UGCAUUG	9598	ptr-miR-33a	GUGCAUUGUAGUUGCAUUG	2	MIMAT0002393
miR-33ab/33-5p	UGCAUUG	9606	hsa-miR-33b	GUGCAUUGCUGUUGCAUUGC	2	MIMAT0003301
miR-33ab/33-5p	UGCAUUG	8364	xtr-miR-33a	GUGCAUUGUAGUUGCAUUG	2	MIMAT0003680
miR-33ab/33-5p	UGCAUUG	8364	xtr-miR-33b	GUGCAUUGUUGUUGCAUUG	2	MIMAT0003681
miR-33ab/33-5p	UGCAUUG	9258	oan-miR-33-5p	GUGCAUUGUAGUUGCAUUG	2	MIMAT0006817
miR-33ab/33-5p	UGCAUUG	9544	mml-miR-33b	GUGCAUUGCUGUUGCAUUGC	2	MIMAT0006173
miR-33ab/33-5p	UGCAUUG	9615	cfa-miR-33	GUGCAUUGUAGUUGCAUUGC	2	MIMAT0006593
miR-33ab/33-5p	UGCAUUG	9598	ptr-miR-33b	GUGCAUUGCUGUUGCAUUGC	2	MIMAT0008108
miR-33ab/33-5p	UGCAUUG	9913	bta-miR-33a	GUGCAUUGUAGUUGCAUUGCA	2	MIMAT0009294
miR-33ab/33-5p	UGCAUUG	9913	bta-miR-33b	GUGCAUUGCUGUUGCAUUGC	2	MIMAT0009295
miR-33ab/33-5p	UGCAUUG	9615	cfa-miR-33b	GUGCAUUGCUGUUGCAUUGC	2	MIMAT0009862
miR-33ab/33-5p	UGCAUUG	13616	mdo-miR-33	GUGCAUUGUAGUUGCAUUGCA	2	MIMAT0012754
miR-33ab/33-5p	UGCAUUG	9796	eca-miR-33b	GUGCAUUGCUGUUGCAUUGC	2	MIMAT0013037
miR-33ab/33-5p	UGCAUUG	9796	eca-miR-33a	GUGCAUUGUAGUUGCAUUGCA	2	MIMAT0013189
miR-34ac/34bc-5p/449abc/449c-5p	GGCAGUG	9606	hsa-miR-34a	UGGCAGUGUCUUAGCUGGUUGU	2	MIMAT0000255
miR-34ac/34bc-5p/449abc/449c-5p	GGCAGUG	10090	mmu-miR-34c	AGGCAGUGUAGUUAGCUGAUUGC	2	MIMAT0000381
miR-34ac/34bc-5p/449abc/449c-5p	GGCAGUG	10090	mmu-miR-34b-5p	AGGCAGUGUAAUUAGCUGAUUGU	2	MIMAT0000382
miR-34ac/34bc-5p/449abc/449c-5p	GGCAGUG	10090	mmu-miR-34a	UGGCAGUGUCUUAGCUGGUUGU	2	MIMAT0000542
miR-34ac/34bc-5p/449abc/449c-5p	GGCAGUG	9606	hsa-miR-34c-5p	AGGCAGUGUAGUUAGCUGAUUGC	2	MIMAT0000686
miR-34ac/34bc-5p/449abc/449c-5p	GGCAGUG	10116	rno-miR-34b	AGGCAGUGUAAUUAGCUGAUUGU	2	MIMAT0000813
miR-34ac/34bc-5p/449abc/449c-5p	GGCAGUG	10116	rno-miR-34c	AGGCAGUGUAGUUAGCUGAUUGC	2	MIMAT0000814
miR-34ac/34bc-5p/449abc/449c-5p	GGCAGUG	10116	rno-miR-34a	UGGCAGUGUCUUAGCUGGUUGU	2	MIMAT0000815
miR-34ac/34bc-5p/449abc/449c-5p	GGCAGUG	9031	gga-miR-34a	UGGCAGUGUCUUAGCUGGUUGUU	2	MIMAT0001173
miR-34ac/34bc-5p/449abc/449c-5p	GGCAGUG	9031	gga-miR-34c	AGGCAGUGUAGUUAGCUGAUUGC	2	MIMAT0001180
miR-34ac/34bc-5p/449abc/449c-5p	GGCAGUG	9606	hsa-miR-449a	UGGCAGUGUAUUGUUAGCUGGU	2	MIMAT0001541
miR-34ac/34bc-5p/449abc/449c-5p	GGCAGUG	10090	mmu-miR-449a	UGGCAGUGUAUUGUUAGCUGGU	2	MIMAT0001542
miR-34ac/34bc-5p/449abc/449c-5p	GGCAGUG	10116	rno-miR-449a	UGGCAGUGUAUUGUUAGCUGGU	2	MIMAT0001543
miR-34ac/34bc-5p/449abc/449c-5p	GGCAGUG	9615	cfa-miR-449	UGGCAGUGUAUUGUUAGCUGGU	2	MIMAT0001544
miR-34ac/34bc-5p/449abc/449c-5p	GGCAGUG	9598	ptr-miR-34a	UGGCAGUGUCUUAGCUGGUUGU	2	MIMAT0002498
miR-34ac/34bc-5p/449abc/449c-5p	GGCAGUG	9544	mml-miR-34a	UGGCAGUGUCUUAGCUGGUUGU	2	MIMAT0002499
miR-34ac/34bc-5p/449abc/449c-5p	GGCAGUG	9606	hsa-miR-449b	AGGCAGUGUAUUGUUAGCUGGC	2	MIMAT0003327
miR-34ac/34bc-5p/449abc/449c-5p	GGCAGUG	9031	gga-miR-449	UGGCAGUGUAUGUUAGCUGGU	2	MIMAT0003372
miR-34ac/34bc-5p/449abc/449c-5p	GGCAGUG	10090	mmu-miR-449c	AGGCAGUGCAUUGCUAGCUGG	2	MIMAT0003460
miR-34ac/34bc-5p/449abc/449c-5p	GGCAGUG	9913	bta-miR-34b	AGGCAGUGUAAUUAGCUGAUUG	2	MIMAT0003549
miR-34ac/34bc-5p/449abc/449c-5p	GGCAGUG	8364	xtr-miR-34a	UGGCAGUGUCUUAGCUGGUUGUU	2	MIMAT0003578
miR-34ac/34bc-5p/449abc/449c-5p	GGCAGUG	8364	xtr-miR-449	AGGCAGUGUAAUGUUAGCUGGU	2	MIMAT0003704
miR-34ac/34bc-5p/449abc/449c-5p	GGCAGUG	9913	bta-miR-34c	AGGCAGUGUAGUUAGCUGAUUG	2	MIMAT0003854
miR-34ac/34bc-5p/449abc/449c-5p	GGCAGUG	13616	mdo-miR-34a	UGGCAGUGUCUUAGCUGGUUGUU	2	MIMAT0004096
miR-34ac/34bc-5p/449abc/449c-5p	GGCAGUG	13616	mdo-miR-449	UGGCAGUGUAUUGUUAGCUGGU	2	MIMAT0004140
miR-34ac/34bc-5p/449abc/449c-5p	GGCAGUG	9913	bta-miR-34a	UGGCAGUGUCUUAGCUGGUUGU	2	MIMAT0004340
miR-34ac/34bc-5p/449abc/449c-5p	GGCAGUG	10090	mmu-miR-449b	AGGCAGUGUUGUUAGCUGGC	2	MIMAT0005447
miR-34ac/34bc-5p/449abc/449c-5p	GGCAGUG	9258	oan-miR-449c	UGGCAGUGCUUUGCUAGCUGG	2	MIMAT0007012
miR-34ac/34bc-5p/449abc/449c-5p	GGCAGUG	9258	oan-miR-449b	AGGCAGUGUGAUGUUUGCUGG	2	MIMAT0007013
miR-34ac/34bc-5p/449abc/449c-5p	GGCAGUG	9258	oan-miR-449a	UGGCAGUGUUUGUUAGCUGGU	2	MIMAT0007015
miR-34ac/34bc-5p/449abc/449c-5p	GGCAGUG	9258	oan-miR-34	AGGCAGUGUAGUUAGCUGAUUGC	2	MIMAT0007108
miR-34ac/34bc-5p/449abc/449c-5p	GGCAGUG	9031	gga-miR-449c	UGGCAGUGCGUGUUAGCUGGCUGU	2	MIMAT0007602
miR-34ac/34bc-5p/449abc/449c-5p	GGCAGUG	9031	gga-miR-449b	AGGCAGUGUGCUGUUAGCGGCUG	2	MIMAT0007743
miR-34ac/34bc-5p/449abc/449c-5p	GGCAGUG	9544	mml-miR-34c-5p	AGGCAGUGUAGUUAGCUGAUUGC	2	MIMAT0006175
miR-34ac/34bc-5p/449abc/449c-5p	GGCAGUG	9544	mml-miR-449a	UGGCAGUGUAUUGUUAGCUGGU	2	MIMAT0006330
miR-34ac/34bc-5p/449abc/449c-5p	GGCAGUG	9544	mml-miR-449b	AGGCAGUGUAUUGUUAGCUGGC	2	MIMAT0006331
miR-34ac/34bc-5p/449abc/449c-5p	GGCAGUG	9615	cfa-miR-34a	UGGCAGUGUCUUAGCUGGUUGU	2	MIMAT0006690
miR-34ac/34bc-5p/449abc/449c-5p	GGCAGUG	9615	cfa-miR-34c	AGGCAGUGUAGUUAGCUGAUUGC	2	MIMAT0006693
miR-34ac/34bc-5p/449abc/449c-5p	GGCAGUG	9598	ptr-miR-449a	UGGCAGUGUAUUGUUAGCUCGU	2	MIMAT0008149
miR-34ac/34bc-5p/449abc/449c-5p	GGCAGUG	9598	ptr-miR-449b	AGGCAGUGUAUUGUUAGCUGGC	2	MIMAT0008150
miR-34ac/34bc-5p/449abc/449c-5p	GGCAGUG	9913	bta-miR-449a	UGGCAGUGUAUUGUUAGCUGGU	2	MIMAT0009320
miR-34ac/34bc-5p/449abc/449c-5p	GGCAGUG	9913	bta-miR-449b	AGGCAGUGUAUUGUUAGCUGGC	2	MIMAT0009321
miR-34ac/34bc-5p/449abc/449c-5p	GGCAGUG	9913	bta-miR-449c	AGGCAGUGCAUCUCUAGCUGG	2	MIMAT0009322
miR-34ac/34bc-5p/449abc/449c-5p	GGCAGUG	9615	cfa-miR-34b	AGGCAGUGUAAUUAGCUGAUUG	2	MIMAT0009838
miR-34ac/34bc-5p/449abc/449c-5p	GGCAGUG	9796	eca-miR-34	UGGCAGUGUCUUAGCUGGUUGU	2	MIMAT0012917
miR-34ac/34bc-5p/449abc/449c-5p	GGCAGUG	9796	eca-miR-34b-5p	AGGCAGUGUAAUUAGCUGAUUGU	2	MIMAT0012990
miR-34ac/34bc-5p/449abc/449c-5p	GGCAGUG	9796	eca-miR-34c	AGGCAGUGUAGUUAGCUGAUUGC	2	MIMAT0012992
miR-34ac/34bc-5p/449abc/449c-5p	GGCAGUG	9796	eca-miR-449a	UGGCAGUGUAUUGUUAGCUGGU	2	MIMAT0013102
miR-34ac/34bc-5p/449abc/449c-5p	GGCAGUG	10116	rno-miR-449c-5p	AGGCAGUGCAUUGCUAGCUGG	2	MIMAT0017803
miR-93/93a/105/106a/291a-3p/294/295/302abcde/372/373/428/519a/520be/520acd-3p/1378/1420ac	AAGUGCU	10090	mmu-miR-291a-3p	AAAGUGCUUCCACUUUGUGUGC	2	MIMAT0000368
miR-93/93a/105/106a/291a-3p/294/295/302abcde/372/373/428/519a/520be/520acd-3p/1378/1420ac	AAGUGCU	10090	mmu-miR-294	AAAGUGCUUCCCUUUUGUGUGU	2	MIMAT0000372
miR-93/93a/105/106a/291a-3p/294/295/302abcde/372/373/428/519a/520be/520acd-3p/1378/1420ac	AAGUGCU	10090	mmu-miR-295	AAAGUGCUACUACUUUUGAGUCU	2	MIMAT0000373
miR-93/93a/105/106a/291a-3p/294/295/302abcde/372/373/428/519a/520be/520acd-3p/1378/1420ac	AAGUGCU	10090	mmu-miR-302a	UAAGUGCUUCCAUGUUUUGGUGA	2	MIMAT0000380
miR-93/93a/105/106a/291a-3p/294/295/302abcde/372/373/428/519a/520be/520acd-3p/1378/1420ac	AAGUGCU	9606	hsa-miR-302a	UAAGUGCUUCCAUGUUUUGGUGA	2	MIMAT0000684
miR-93/93a/105/106a/291a-3p/294/295/302abcde/372/373/428/519a/520be/520acd-3p/1378/1420ac	AAGUGCU	9606	hsa-miR-302b	UAAGUGCUUCCAUGUUUUAGUAG	2	MIMAT0000715
miR-93/93a/105/106a/291a-3p/294/295/302abcde/372/373/428/519a/520be/520acd-3p/1378/1420ac	AAGUGCU	9606	hsa-miR-302c	UAAGUGCUUCCAUGUUUCAGUGG	2	MIMAT0000717
miR-93/93a/105/106a/291a-3p/294/295/302abcde/372/373/428/519a/520be/520acd-3p/1378/1420ac	AAGUGCU	9606	hsa-miR-302d	UAAGUGCUUCCAUGUUUGAGUGU	2	MIMAT0000718
miR-93/93a/105/106a/291a-3p/294/295/302abcde/372/373/428/519a/520be/520acd-3p/1378/1420ac	AAGUGCU	9606	hsa-miR-372	AAAGUGCUGCGACAUUUGAGCGU	2	MIMAT0000724
miR-93/93a/105/106a/291a-3p/294/295/302abcde/372/373/428/519a/520be/520acd-3p/1378/1420ac	AAGUGCU	9606	hsa-miR-373	GAAGUGCUUCGAUUUUGGGGUGU	2	MIMAT0000726
miR-93/93a/105/106a/291a-3p/294/295/302abcde/372/373/428/519a/520be/520acd-3p/1378/1420ac	AAGUGCU	10116	rno-miR-291a-3p	AAAGUGCUUCCACUUUGUGUGCC	2	MIMAT0000895
miR-93/93a/105/106a/291a-3p/294/295/302abcde/372/373/428/519a/520be/520acd-3p/1378/1420ac	AAGUGCU	9598	ptr-miR-93	AAAGUGCUGUUCGUGCAGGUAG	2	MIMAT0002770
miR-93/93a/105/106a/291a-3p/294/295/302abcde/372/373/428/519a/520be/520acd-3p/1378/1420ac	AAGUGCU	9544	mml-miR-93	AAAGUGCUGUUCGUGCAGGUAG	2	MIMAT0002773
miR-93/93a/105/106a/291a-3p/294/295/302abcde/372/373/428/519a/520be/520acd-3p/1378/1420ac	AAGUGCU	9606	hsa-miR-520e	AAAGUGCUUCCUUUUUGAGGG	2	MIMAT0002825
miR-93/93a/105/106a/291a-3p/294/295/302abcde/372/373/428/519a/520be/520acd-3p/1378/1420ac	AAGUGCU	9606	hsa-miR-520a-3p	AAAGUGCUUCCCUUUGGACUGU	2	MIMAT0002834
miR-93/93a/105/106a/291a-3p/294/295/302abcde/372/373/428/519a/520be/520acd-3p/1378/1420ac	AAGUGCU	9606	hsa-miR-520b	AAAGUGCUUCCUUUUAGAGGG	2	MIMAT0002843
miR-93/93a/105/106a/291a-3p/294/295/302abcde/372/373/428/519a/520be/520acd-3p/1378/1420ac	AAGUGCU	9606	hsa-miR-520c-3p	AAAGUGCUUCCUUUUAGAGGGU	2	MIMAT0002846
miR-93/93a/105/106a/291a-3p/294/295/302abcde/372/373/428/519a/520be/520acd-3p/1378/1420ac	AAGUGCU	9606	hsa-miR-520d-3p	AAAGUGCUUCUCUUUGGUGGGU	2	MIMAT0002856
miR-93/93a/105/106a/291a-3p/294/295/302abcde/372/373/428/519a/520be/520acd-3p/1378/1420ac	AAGUGCU	9031	gga-miR-302b	UAAGUGCUUCCAUGUUUUAGUAG	2	MIMAT0003357
miR-93/93a/105/106a/291a-3p/294/295/302abcde/372/373/428/519a/520be/520acd-3p/1378/1420ac	AAGUGCU	9031	gga-miR-302c	UAAGUGCUUCCAUGUUUCAGUGG	2	MIMAT0003359
miR-93/93a/105/106a/291a-3p/294/295/302abcde/372/373/428/519a/520be/520acd-3p/1378/1420ac	AAGUGCU	9031	gga-miR-302d	UAAGUGCUUCCAUGUUUUAGUUG	2	MIMAT0003360
miR-93/93a/105/106a/291a-3p/294/295/302abcde/372/373/428/519a/520be/520acd-3p/1378/1420ac	AAGUGCU	10090	mmu-miR-302b	UAAGUGCUUCCAUGUUUUAGUAG	2	MIMAT0003374
miR-93/93a/105/106a/291a-3p/294/295/302abcde/372/373/428/519a/520be/520acd-3p/1378/1420ac	AAGUGCU	10090	mmu-miR-302d	UAAGUGCUUCCAUGUUUGAGUGU	2	MIMAT0003377
miR-93/93a/105/106a/291a-3p/294/295/302abcde/372/373/428/519a/520be/520acd-3p/1378/1420ac	AAGUGCU	8364	xtr-miR-302	UAAGUGCUCCAAUGUUUUAGUGG	2	MIMAT0003636
miR-93/93a/105/106a/291a-3p/294/295/302abcde/372/373/428/519a/520be/520acd-3p/1378/1420ac	AAGUGCU	8364	xtr-miR-93a	AAAGUGCUGUUCGUGCAGGUAG	2	MIMAT0003659
miR-93/93a/105/106a/291a-3p/294/295/302abcde/372/373/428/519a/520be/520acd-3p/1378/1420ac	AAGUGCU	8364	xtr-miR-428	UAAGUGCUCUCUAGUUCGGUUG	2	MIMAT0003709
miR-93/93a/105/106a/291a-3p/294/295/302abcde/372/373/428/519a/520be/520acd-3p/1378/1420ac	AAGUGCU	13616	mdo-miR-93	AAAGUGCUGUUCGUGCAGGUAG	2	MIMAT0004178
miR-93/93a/105/106a/291a-3p/294/295/302abcde/372/373/428/519a/520be/520acd-3p/1378/1420ac	AAGUGCU	13616	mdo-miR-302b	UAAGUGCUUCCAUGUUUUGG	2	MIMAT0004180
miR-93/93a/105/106a/291a-3p/294/295/302abcde/372/373/428/519a/520be/520acd-3p/1378/1420ac	AAGUGCU	13616	mdo-miR-302c	UAAGUGCUUCCAUGUUUCAGU	2	MIMAT0004181
miR-93/93a/105/106a/291a-3p/294/295/302abcde/372/373/428/519a/520be/520acd-3p/1378/1420ac	AAGUGCU	13616	mdo-miR-302a	UAAGUGCUUCCAUGUUUUAG	2	MIMAT0004182
miR-93/93a/105/106a/291a-3p/294/295/302abcde/372/373/428/519a/520be/520acd-3p/1378/1420ac	AAGUGCU	13616	mdo-miR-302d	UAAGUGCUUCCAUGUUUGAGU	2	MIMAT0004183
miR-93/93a/105/106a/291a-3p/294/295/302abcde/372/373/428/519a/520be/520acd-3p/1378/1420ac	AAGUGCU	9606	hsa-miR-302e	UAAGUGCUUCCAUGCUU	2	MIMAT0005931
miR-93/93a/105/106a/291a-3p/294/295/302abcde/372/373/428/519a/520be/520acd-3p/1378/1420ac	AAGUGCU	9258	oan-miR-1420a	AAAGUGCUUCCUGUUCGGAUAA	2	MIMAT0006923
miR-93/93a/105/106a/291a-3p/294/295/302abcde/372/373/428/519a/520be/520acd-3p/1378/1420ac	AAGUGCU	9258	oan-miR-1420c	AAAGUGCUUCCCGUUCGGAUGA	2	MIMAT0006926
miR-93/93a/105/106a/291a-3p/294/295/302abcde/372/373/428/519a/520be/520acd-3p/1378/1420ac	AAGUGCU	9258	oan-miR-1378	GAAGUGCUGGGUGUUUGGGUGA	2	MIMAT0007110
miR-93/93a/105/106a/291a-3p/294/295/302abcde/372/373/428/519a/520be/520acd-3p/1378/1420ac	AAGUGCU	9258	oan-miR-302	UAAGUGCUUCCAUGUUUUAGU	2	MIMAT0007195
miR-93/93a/105/106a/291a-3p/294/295/302abcde/372/373/428/519a/520be/520acd-3p/1378/1420ac	AAGUGCU	9544	mml-miR-302a	UAAGUGCUUCCAUGUUUUGGUGA	2	MIMAT0006259
miR-93/93a/105/106a/291a-3p/294/295/302abcde/372/373/428/519a/520be/520acd-3p/1378/1420ac	AAGUGCU	9544	mml-miR-302b	UAAGUGCUUCCAUGUUUUAGUAG	2	MIMAT0006260
miR-93/93a/105/106a/291a-3p/294/295/302abcde/372/373/428/519a/520be/520acd-3p/1378/1420ac	AAGUGCU	9544	mml-miR-302c	UAAGUGCUUCCAUGUUUCAGUGG	2	MIMAT0006261
miR-93/93a/105/106a/291a-3p/294/295/302abcde/372/373/428/519a/520be/520acd-3p/1378/1420ac	AAGUGCU	9544	mml-miR-302d	UAAGUGCUUCCAUGUUUGAGUGU	2	MIMAT0006262
miR-93/93a/105/106a/291a-3p/294/295/302abcde/372/373/428/519a/520be/520acd-3p/1378/1420ac	AAGUGCU	9544	mml-miR-372	AAAGUGCUGCGACAUUUGAGCGU	2	MIMAT0006298
miR-93/93a/105/106a/291a-3p/294/295/302abcde/372/373/428/519a/520be/520acd-3p/1378/1420ac	AAGUGCU	9544	mml-miR-373	GAAGUGCUUCGAUUUUGGGGUGU	2	MIMAT0006299
miR-93/93a/105/106a/291a-3p/294/295/302abcde/372/373/428/519a/520be/520acd-3p/1378/1420ac	AAGUGCU	9544	mml-miR-519a	AAAGUGCUUCCUUUUAGAGGGUUAC	2	MIMAT0006384
miR-93/93a/105/106a/291a-3p/294/295/302abcde/372/373/428/519a/520be/520acd-3p/1378/1420ac	AAGUGCU	9544	mml-miR-520a	AAAGUGCUUCCCUUUGGACUGU	2	MIMAT0006388
miR-93/93a/105/106a/291a-3p/294/295/302abcde/372/373/428/519a/520be/520acd-3p/1378/1420ac	AAGUGCU	9615	cfa-miR-106a	AAAGUGCUUACAGUGCAGGUAG	2	MIMAT0006749
miR-93/93a/105/106a/291a-3p/294/295/302abcde/372/373/428/519a/520be/520acd-3p/1378/1420ac	AAGUGCU	9598	ptr-miR-302a	UAAGUGCUUCCAUGUUUUGGUGA	2	MIMAT0008086
miR-93/93a/105/106a/291a-3p/294/295/302abcde/372/373/428/519a/520be/520acd-3p/1378/1420ac	AAGUGCU	9598	ptr-miR-302b	UAAGUGCUUCCAUGUUUUAGUAG	2	MIMAT0008087
miR-93/93a/105/106a/291a-3p/294/295/302abcde/372/373/428/519a/520be/520acd-3p/1378/1420ac	AAGUGCU	9598	ptr-miR-302c	UAAGUGCUUCCAUGUUUCAGUGG	2	MIMAT0008088
miR-93/93a/105/106a/291a-3p/294/295/302abcde/372/373/428/519a/520be/520acd-3p/1378/1420ac	AAGUGCU	9598	ptr-miR-302d	UAAGUGCUUCCAUGUUUGAGUGU	2	MIMAT0008089
miR-93/93a/105/106a/291a-3p/294/295/302abcde/372/373/428/519a/520be/520acd-3p/1378/1420ac	AAGUGCU	9598	ptr-miR-302e	UAAGUGCUUCCAUGCUU	2	MIMAT0008090
miR-93/93a/105/106a/291a-3p/294/295/302abcde/372/373/428/519a/520be/520acd-3p/1378/1420ac	AAGUGCU	9598	ptr-miR-372	AAAGUGCUGCGACAUUUGAGCGU	2	MIMAT0008122
miR-93/93a/105/106a/291a-3p/294/295/302abcde/372/373/428/519a/520be/520acd-3p/1378/1420ac	AAGUGCU	9598	ptr-miR-520a	AAAGUGCUUCCCUUUGGACUGU	2	MIMAT0008197
miR-93/93a/105/106a/291a-3p/294/295/302abcde/372/373/428/519a/520be/520acd-3p/1378/1420ac	AAGUGCU	9598	ptr-miR-520b	AAAGUGCUUCCUUUUAGAGGG	2	MIMAT0008198
miR-93/93a/105/106a/291a-3p/294/295/302abcde/372/373/428/519a/520be/520acd-3p/1378/1420ac	AAGUGCU	9598	ptr-miR-520d	AAAGUGCUUCUCUUUGGUGGGU	2	MIMAT0008200
miR-93/93a/105/106a/291a-3p/294/295/302abcde/372/373/428/519a/520be/520acd-3p/1378/1420ac	AAGUGCU	9598	ptr-miR-520e	AAAGUGCUUCCUUUUUGAGGG	2	MIMAT0008201
miR-93/93a/105/106a/291a-3p/294/295/302abcde/372/373/428/519a/520be/520acd-3p/1378/1420ac	AAGUGCU	9913	bta-miR-302d	UAAGUGCUUCCAUGUUUUAGU	2	MIMAT0009279
miR-93/93a/105/106a/291a-3p/294/295/302abcde/372/373/428/519a/520be/520acd-3p/1378/1420ac	AAGUGCU	9913	bta-miR-302b	UAAGUGCUUCCAUGUUUUAGUAG	2	MIMAT0009280
miR-93/93a/105/106a/291a-3p/294/295/302abcde/372/373/428/519a/520be/520acd-3p/1378/1420ac	AAGUGCU	9913	bta-miR-302c	UAAGUGCUUCCAUGUUUCAGUGG	2	MIMAT0009281
miR-93/93a/105/106a/291a-3p/294/295/302abcde/372/373/428/519a/520be/520acd-3p/1378/1420ac	AAGUGCU	10116	rno-miR-105	CAAGUGCUCAGAUGUCUGUGGU	2	MIMAT0012825
miR-93/93a/105/106a/291a-3p/294/295/302abcde/372/373/428/519a/520be/520acd-3p/1378/1420ac	AAGUGCU	9796	eca-miR-302a	UAAGUGCUUCCAUGUUUUAGUGA	2	MIMAT0012911
miR-93/93a/105/106a/291a-3p/294/295/302abcde/372/373/428/519a/520be/520acd-3p/1378/1420ac	AAGUGCU	9796	eca-miR-302b	UAAGUGCUUCCAUGUUUUAGUAG	2	MIMAT0012912
miR-93/93a/105/106a/291a-3p/294/295/302abcde/372/373/428/519a/520be/520acd-3p/1378/1420ac	AAGUGCU	9796	eca-miR-302c	UAAGUGCUUCCAUGUUUCAGUGG	2	MIMAT0012913
miR-93/93a/105/106a/291a-3p/294/295/302abcde/372/373/428/519a/520be/520acd-3p/1378/1420ac	AAGUGCU	9796	eca-miR-302d	UAAGUGCUUCCAUGUUUUAGUGU	2	MIMAT0012914
miR-96/507/1271	UUGGCAC	9606	hsa-miR-96	UUUGGCACUAGCACAUUUUUGCU	2	MIMAT0000095
miR-96/507/1271	UUGGCAC	10090	mmu-miR-96	UUUGGCACUAGCACAUUUUUGCU	2	MIMAT0000541
miR-96/507/1271	UUGGCAC	10116	rno-miR-96	UUUGGCACUAGCACAUUUUUGCU	2	MIMAT0000818
miR-96/507/1271	UUGGCAC	9544	mml-miR-96	UUUGGCACUAGCACAUUUUUGC	2	MIMAT0002784
miR-96/507/1271	UUGGCAC	9598	ptr-miR-96	UUUGGCACUAGCACAUUUUUGC	2	MIMAT0002786
miR-96/507/1271	UUGGCAC	9606	hsa-miR-1271	CUUGGCACCUAGCAAGCACUCA	2	MIMAT0005796
miR-96/507/1271	UUGGCAC	8364	xtr-miR-96	UUUGGCACUAGCACAUUUUUGCU	2	MIMAT0003661
miR-96/507/1271	UUGGCAC	13616	mdo-miR-96	UUUGGCACUAGCACAUUUUUGCU	2	MIMAT0004147
miR-96/507/1271	UUGGCAC	9258	oan-miR-96	UUUGGCACUAGCACAUUUUUGCU	2	MIMAT0006803
miR-96/507/1271	UUGGCAC	9615	cfa-miR-1271	CUUGGCACCUAGUAAGCACU	2	MIMAT0006685
miR-96/507/1271	UUGGCAC	9598	ptr-miR-1271	CUUGGCACCUAGCAAGCACUCA	2	MIMAT0007992
miR-96/507/1271	UUGGCAC	9913	bta-miR-96	UUUGGCACUAGCACAUUUUUGCU	2	MIMAT0009388
miR-96/507/1271	UUGGCAC	9615	cfa-miR-96	UUUGGCACUAGCACAUUUUUGCU	2	MIMAT0009861
miR-96/507/1271	UUGGCAC	9913	bta-miR-1271	CUUGGCACCUAGUAAGUACUCA	2	MIMAT0009975
miR-96/507/1271	UUGGCAC	9796	eca-miR-96	UUUGGCACUAGCACAUUUUUGCU	2	MIMAT0012950
miR-96/507/1271	UUGGCAC	9796	eca-miR-1271	CUUGGCACCUCGUAAGCACUCA	2	MIMAT0013062
miR-96/507/1271	UUGGCAC	9796	eca-miR-507	AUUGGCACCUCUUAGAGUGAA	2	MIMAT0013230
miR-99ab/100	ACCCGUA	9606	hsa-miR-99a	AACCCGUAGAUCCGAUCUUGUG	2	MIMAT0000097
miR-99ab/100	ACCCGUA	9606	hsa-miR-100	AACCCGUAGAUCCGAACUUGUG	2	MIMAT0000098
miR-99ab/100	ACCCGUA	10090	mmu-miR-99a	AACCCGUAGAUCCGAUCUUGUG	2	MIMAT0000131
miR-99ab/100	ACCCGUA	10090	mmu-miR-99b	CACCCGUAGAACCGACCUUGCG	2	MIMAT0000132
miR-99ab/100	ACCCGUA	10090	mmu-miR-100	AACCCGUAGAUCCGAACUUGUG	2	MIMAT0000655
miR-99ab/100	ACCCGUA	9606	hsa-miR-99b	CACCCGUAGAACCGACCUUGCG	2	MIMAT0000689
miR-99ab/100	ACCCGUA	10116	rno-miR-99a	AACCCGUAGAUCCGAUCUUGUG	2	MIMAT0000820
miR-99ab/100	ACCCGUA	10116	rno-miR-99b	CACCCGUAGAACCGACCUUGCG	2	MIMAT0000821
miR-99ab/100	ACCCGUA	10116	rno-miR-100	AACCCGUAGAUCCGAACUUGUG	2	MIMAT0000822
miR-99ab/100	ACCCGUA	9031	gga-miR-99a	AACCCGUAGAUCCGAUCUUGUG	2	MIMAT0001103
miR-99ab/100	ACCCGUA	9031	gga-miR-100	AACCCGUAGAUCCGAACUUGUG	2	MIMAT0001178
miR-99ab/100	ACCCGUA	9544	mml-miR-99a	AACCCGUAGAUCCGAUCUUGUG	2	MIMAT0002410
miR-99ab/100	ACCCGUA	9598	ptr-miR-99a	AACCCGUAGAUCCGAUCUUGUG	2	MIMAT0002411
miR-99ab/100	ACCCGUA	9598	ptr-miR-100	AACCCGUAGAUCCGAACUUGUG	2	MIMAT0002421
miR-99ab/100	ACCCGUA	9544	mml-miR-100	AACCCGUAGAUCCGAACUUGUG	2	MIMAT0002422
miR-99ab/100	ACCCGUA	9913	bta-miR-99a	AACCCGUAGAUCCGAUCUUGU	2	MIMAT0003537
miR-99ab/100	ACCCGUA	8364	xtr-miR-99	AACCCGUAGAUCCGAUCUUGUG	2	MIMAT0003582
miR-99ab/100	ACCCGUA	8364	xtr-miR-100	AACCCGUAGAUCCGAACUUGUG	2	MIMAT0003682
miR-99ab/100	ACCCGUA	13616	mdo-miR-100	AACCCGUAGAUCCGAACUUGU	2	MIMAT0004097
miR-99ab/100	ACCCGUA	9913	bta-miR-99b	CACCCGUAGAACCGACCUUGCG	2	MIMAT0004345
miR-99ab/100	ACCCGUA	9258	oan-miR-100	AACCCGUAGAUCCGAACUUGUG	2	MIMAT0007046
miR-99ab/100	ACCCGUA	9258	oan-miR-99	AACCCGUAGAUCCGAUCUUGU	2	MIMAT0007183
miR-99ab/100	ACCCGUA	9544	mml-miR-99b	CACCCGUAGAACCGACCUUGCG	2	MIMAT0006179
miR-99ab/100	ACCCGUA	9615	cfa-miR-99b	CACCCGUAGAACCGACCUUGCG	2	MIMAT0006607
miR-99ab/100	ACCCGUA	9615	cfa-miR-99a	AACCCGUAGAUCCGAUCUUGU	2	MIMAT0006668
miR-99ab/100	ACCCGUA	9598	ptr-miR-99b	CACCCGUAGAACCGACCUUGCG	2	MIMAT0008351
miR-99ab/100	ACCCGUA	9913	bta-miR-100	AACCCGUAGAUCCGAACUUGUG	2	MIMAT0009215
miR-99ab/100	ACCCGUA	9796	eca-miR-100	AACCCGUAGAUCCGAACUUGUG	2	MIMAT0012980
miR-99ab/100	ACCCGUA	9796	eca-miR-99b	CACCCGUAGAACCGACCUUGCG	2	MIMAT0013018
miR-99ab/100	ACCCGUA	9796	eca-miR-99a	AACCCGUAGAUCCGAUCUUGUG	2	MIMAT0013184
miR-101/101ab	ACAGUAC	9606	hsa-miR-101	UACAGUACUGUGAUAACUGAA	2	MIMAT0000099
miR-101/101ab	ACAGUAC	10090	mmu-miR-101a	UACAGUACUGUGAUAACUGAA	2	MIMAT0000133
miR-101/101ab	ACAGUAC	10116	rno-miR-101b	UACAGUACUGUGAUAGCUGAA	2	MIMAT0000615
miR-101/101ab	ACAGUAC	10090	mmu-miR-101b	UACAGUACUGUGAUAGCUGAA	2	MIMAT0000616
miR-101/101ab	ACAGUAC	10116	rno-miR-101a	UACAGUACUGUGAUAACUGAA	2	MIMAT0000823
miR-101/101ab	ACAGUAC	9598	ptr-miR-101	UACAGUACUGUGAUAACUGAAG	2	MIMAT0002430
miR-101/101ab	ACAGUAC	9544	mml-miR-101	UACAGUACUGUGAUAACUGAAG	2	MIMAT0002431
miR-101/101ab	ACAGUAC	9913	bta-miR-101	UACAGUACUGUGAUAACUGAA	2	MIMAT0003520
miR-101/101ab	ACAGUAC	8364	xtr-miR-101a	UACAGUACUGUGAUAACUGAAG	2	MIMAT0003662
miR-101/101ab	ACAGUAC	13616	mdo-miR-101	UACAGUACUGUGAUAACUGAAG	2	MIMAT0004098
miR-101/101ab	ACAGUAC	9258	oan-miR-101	UACAGUACUGUGAUAACUGAAG	2	MIMAT0007011
miR-101/101ab	ACAGUAC	9615	cfa-miR-101	UACAGUACUGUGAUAACUGA	2	MIMAT0006600
miR-101/101ab	ACAGUAC	9796	eca-miR-101	UACAGUACUGUGAUAACUGAA	2	MIMAT0012951
miR-103a/107/107ab	GCAGCAU	9606	hsa-miR-103a	AGCAGCAUUGUACAGGGCUAUGA	2	MIMAT0000101
miR-103a/107/107ab	GCAGCAU	9606	hsa-miR-107	AGCAGCAUUGUACAGGGCUAUCA	2	MIMAT0000104
miR-103a/107/107ab	GCAGCAU	10090	mmu-miR-103	AGCAGCAUUGUACAGGGCUAUGA	2	MIMAT0000546
miR-103a/107/107ab	GCAGCAU	10090	mmu-miR-107	AGCAGCAUUGUACAGGGCUAUCA	2	MIMAT0000647
miR-103a/107/107ab	GCAGCAU	10116	rno-miR-103	AGCAGCAUUGUACAGGGCUAUGA	2	MIMAT0000824
miR-103a/107/107ab	GCAGCAU	10116	rno-miR-107	AGCAGCAUUGUACAGGGCUAUCA	2	MIMAT0000826
miR-103a/107/107ab	GCAGCAU	9031	gga-miR-103	AGCAGCAUUGUACAGGGCUAUGA	2	MIMAT0001145
miR-103a/107/107ab	GCAGCAU	9031	gga-miR-107	AGCAGCAUUGUACAGGGCUAUCA	2	MIMAT0001147
miR-103a/107/107ab	GCAGCAU	9598	ptr-miR-103	AGCAGCAUUGUACAGGGCUAUGA	2	MIMAT0002446
miR-103a/107/107ab	GCAGCAU	9544	mml-miR-103	AGCAGCAUUGUACAGGGCUAUGA	2	MIMAT0002447
miR-103a/107/107ab	GCAGCAU	9544	mml-miR-107	AGCAGCAUUGUACAGGGCUAUCA	2	MIMAT0002458
miR-103a/107/107ab	GCAGCAU	9598	ptr-miR-107	AGCAGCAUUGUACAGGGCUAUCA	2	MIMAT0002459
miR-103a/107/107ab	GCAGCAU	9913	bta-miR-103	AGCAGCAUUGUACAGGGCUAUGA	2	MIMAT0003521
miR-103a/107/107ab	GCAGCAU	8364	xtr-miR-107	AGCAGCAUUGUACAGGGCUAUCA	2	MIMAT0003584
miR-103a/107/107ab	GCAGCAU	8364	xtr-miR-103	AGCAGCAUUGUACAGGGCUAUGA	2	MIMAT0003663
miR-103a/107/107ab	GCAGCAU	9913	bta-miR-107	AGCAGCAUUGUACAGGGCUAUC	2	MIMAT0003785
miR-103a/107/107ab	GCAGCAU	13616	mdo-miR-103	AGCAGCAUUGUACAGGGCUAUGA	2	MIMAT0004099
miR-103a/107/107ab	GCAGCAU	13616	mdo-miR-107	AGCAGCAUUGUACAGGGCUAUCA	2	MIMAT0004100
miR-103a/107/107ab	GCAGCAU	9258	oan-miR-103	AGCAGCAUUGUACAGGGCUAUGA	2	MIMAT0006942
miR-103a/107/107ab	GCAGCAU	9258	oan-miR-107	AGCAGCAUUGUACAGGGCUAUC	2	MIMAT0007119
miR-103a/107/107ab	GCAGCAU	9615	cfa-miR-107	AGCAGCAUUGUACAGGGCUAU	2	MIMAT0006666
miR-103a/107/107ab	GCAGCAU	9615	cfa-miR-103	AGCAGCAUUGUACAGGGCUAUGA	2	MIMAT0006687
miR-103a/107/107ab	GCAGCAU	9796	eca-miR-107b	AGCAGCAUUGUACAGGGCUAUCA	2	MIMAT0012886
miR-103a/107/107ab	GCAGCAU	9796	eca-miR-107a	AGCAGCAUUGUACAGGGCUAUGA	2	MIMAT0013061
miR-103a/107/107ab	GCAGCAU	9796	eca-miR-103	AGCAGCAUUGUACAGGGCUAUGA	2	MIMAT0013105
miR-122/122a/1352	GGAGUGU	10090	mmu-miR-122	UGGAGUGUGACAAUGGUGUUUG	2	MIMAT0000246
miR-122/122a/1352	GGAGUGU	9606	hsa-miR-122	UGGAGUGUGACAAUGGUGUUUG	2	MIMAT0000421
miR-122/122a/1352	GGAGUGU	10116	rno-miR-122	UGGAGUGUGACAAUGGUGUUUG	2	MIMAT0000827
miR-122/122a/1352	GGAGUGU	9031	gga-miR-122	UGGAGUGUGACAAUGGUGUUUGU	2	MIMAT0001190
miR-122/122a/1352	GGAGUGU	8364	xtr-miR-122	UGGAGUGUGACAAUGGUGUUUGU	2	MIMAT0003585
miR-122/122a/1352	GGAGUGU	9913	bta-miR-122	UGGAGUGUGACAAUGGUGUUUG	2	MIMAT0003849
miR-122/122a/1352	GGAGUGU	13616	mdo-miR-122	UGGAGUGUGACAAUGGUGUUUGUGU	2	MIMAT0004101
miR-122/122a/1352	GGAGUGU	9258	oan-miR-122	UGGAGUGUGACAAUGGUGUUUG	2	MIMAT0006825
miR-122/122a/1352	GGAGUGU	9258	oan-miR-1352	UGGAGUGUGACAUUUGUG	2	MIMAT0006945
miR-122/122a/1352	GGAGUGU	9544	mml-miR-122a	UGGAGUGUGACAAUGGUGUUUG	2	MIMAT0006180
miR-122/122a/1352	GGAGUGU	9615	cfa-miR-122	UGGAGUGUGACAAUGGUGUUUG	2	MIMAT0006619
miR-122/122a/1352	GGAGUGU	9598	ptr-miR-122	UGGAGUGUGACAAUGGUGUUUG	2	MIMAT0007963
miR-122/122a/1352	GGAGUGU	9796	eca-miR-122	UGGAGUGUGACAAUGGUGUUUG	2	MIMAT0012995
miR-124/124ab/506	AAGGCAC	10090	mmu-miR-124	UAAGGCACGCGGUGAAUGCC	2	MIMAT0000134
miR-124/124ab/506	AAGGCAC	9606	hsa-miR-124	UAAGGCACGCGGUGAAUGCC	2	MIMAT0000422
miR-124/124ab/506	AAGGCAC	10116	rno-miR-124	UAAGGCACGCGGUGAAUGCC	2	MIMAT0000828
miR-124/124ab/506	AAGGCAC	9606	hsa-miR-506	UAAGGCACCCUUCUGAGUAGA	2	MIMAT0002878
miR-124/124ab/506	AAGGCAC	9913	bta-miR-124a	UAAGGCACGCGGUGAAUGCCAAG	2	MIMAT0003811
miR-124/124ab/506	AAGGCAC	9544	mml-miR-506	UAAGGCACCCUUCUGAGUAGA	2	MIMAT0005762
miR-124/124ab/506	AAGGCAC	9598	ptr-miR-506	UAAGGCACCCUUCUGAGUAGA	2	MIMAT0005770
miR-124/124ab/506	AAGGCAC	9258	oan-miR-124	UAAGGCACGCGGUGAAUGCCA	2	MIMAT0007114
miR-124/124ab/506	AAGGCAC	9615	cfa-miR-124	UAAGGCACGCGGUGAAUGCCA	2	MIMAT0006657
miR-124/124ab/506	AAGGCAC	9913	bta-miR-124b	UAAGGCACGCGGUGAAUGCCAAG	2	MIMAT0013774
miR-124/124ab/506	AAGGCAC	9796	eca-miR-124	UAAGGCACGCGGUGAAUGCC	2	MIMAT0012906
miR-125a-5p/125b-5p/351/670/4319	CCCUGAG	10090	mmu-miR-125a-5p	UCCCUGAGACCCUUUAACCUGUGA	2	MIMAT0000135
miR-125a-5p/125b-5p/351/670/4319	CCCUGAG	10090	mmu-miR-125b-5p	UCCCUGAGACCCUAACUUGUGA	2	MIMAT0000136
miR-125a-5p/125b-5p/351/670/4319	CCCUGAG	9606	hsa-miR-125b	UCCCUGAGACCCUAACUUGUGA	2	MIMAT0000423
miR-125a-5p/125b-5p/351/670/4319	CCCUGAG	9606	hsa-miR-125a-5p	UCCCUGAGACCCUUUAACCUGUGA	2	MIMAT0000443
miR-125a-5p/125b-5p/351/670/4319	CCCUGAG	10116	rno-miR-351	UCCCUGAGGAGCCCUUUGAGCCUGA	2	MIMAT0000608
miR-125a-5p/125b-5p/351/670/4319	CCCUGAG	10090	mmu-miR-351	UCCCUGAGGAGCCCUUUGAGCCUG	2	MIMAT0000609
miR-125a-5p/125b-5p/351/670/4319	CCCUGAG	10116	rno-miR-125a-5p	UCCCUGAGACCCUUUAACCUGUGA	2	MIMAT0000829
miR-125a-5p/125b-5p/351/670/4319	CCCUGAG	10116	rno-miR-125b-5p	UCCCUGAGACCCUAACUUGUGA	2	MIMAT0000830
miR-125a-5p/125b-5p/351/670/4319	CCCUGAG	9031	gga-miR-125b	UCCCUGAGACCCUAACUUGUGA	2	MIMAT0001105
miR-125a-5p/125b-5p/351/670/4319	CCCUGAG	9598	ptr-miR-125b	UCCCUGAGACCCUAACUUGUGA	2	MIMAT0002224
miR-125a-5p/125b-5p/351/670/4319	CCCUGAG	9544	mml-miR-125b	UCCCUGAGACCCUAACUUGUGA	2	MIMAT0002225
miR-125a-5p/125b-5p/351/670/4319	CCCUGAG	9913	bta-miR-125a	UCCCUGAGACCCUUUAACCUGUG	2	MIMAT0003538
miR-125a-5p/125b-5p/351/670/4319	CCCUGAG	9913	bta-miR-125b	UCCCUGAGACCCUAACUUGUGA	2	MIMAT0003539
miR-125a-5p/125b-5p/351/670/4319	CCCUGAG	8364	xtr-miR-125b	UCCCUGAGACCCUAACUUGUGA	2	MIMAT0003586
miR-125a-5p/125b-5p/351/670/4319	CCCUGAG	8364	xtr-miR-125a	UCCCUGAGACCCUUAACCUGUG	2	MIMAT0003684
miR-125a-5p/125b-5p/351/670/4319	CCCUGAG	13616	mdo-miR-125b	UCCCUGAGACCCUAACUUGUGA	2	MIMAT0004103
miR-125a-5p/125b-5p/351/670/4319	CCCUGAG	9258	oan-miR-125	UCCCUGAGACCCUAACUUGUGA	2	MIMAT0007048
miR-125a-5p/125b-5p/351/670/4319	CCCUGAG	9544	mml-miR-125a-5p	UCCCUGAGACCCUUUAACCUGUGA	2	MIMAT0006181
miR-125a-5p/125b-5p/351/670/4319	CCCUGAG	9615	cfa-miR-125a	UCCCUGAGACCCUUUAACCUGU	2	MIMAT0006609
miR-125a-5p/125b-5p/351/670/4319	CCCUGAG	9615	cfa-miR-125b	UCCCUGAGACCCUAACUUGUGA	2	MIMAT0006670
miR-125a-5p/125b-5p/351/670/4319	CCCUGAG	9913	bta-miR-670	UCCCUGAGUAUAUGUGGUGAA	2	MIMAT0009364
miR-125a-5p/125b-5p/351/670/4319	CCCUGAG	9544	mml-miR-670	UCCCUGAGUGUAUGUGGUGAA	2	MIMAT0012792
miR-125a-5p/125b-5p/351/670/4319	CCCUGAG	9598	ptr-miR-670	UCCCUGAGUGUAUGUGGUGAA	2	MIMAT0012816
miR-125a-5p/125b-5p/351/670/4319	CCCUGAG	9796	eca-miR-125b-5p	UCCCUGAGACCCUAACUUGUGA	2	MIMAT0012981
miR-125a-5p/125b-5p/351/670/4319	CCCUGAG	9796	eca-miR-125a-5p	UCCCUGAGACCCUUUAACCUGUGA	2	MIMAT0013008
miR-125a-5p/125b-5p/351/670/4319	CCCUGAG	9606	hsa-miR-4319	UCCCUGAGCAAAGCCAC	2	MIMAT0016870
miR-126-3p	CGUACCG	10090	mmu-miR-126-3p	UCGUACCGUGAGUAAUAAUGCG	2	MIMAT0000138
miR-126-3p	CGUACCG	9606	hsa-miR-126	UCGUACCGUGAGUAAUAAUGCG	2	MIMAT0000445
miR-126-3p	CGUACCG	10116	rno-miR-126	UCGUACCGUGAGUAAUAAUGCG	2	MIMAT0000832
miR-126-3p	CGUACCG	9031	gga-miR-126	UCGUACCGUGAGUAAUAAUGCGC	2	MIMAT0001169
miR-126-3p	CGUACCG	8364	xtr-miR-126	UCGUACCGUGAGUAAUAAUGC	2	MIMAT0003588
miR-126-3p	CGUACCG	9258	oan-miR-126	UCGUACCGUGAGUAAUAAUGCG	2	MIMAT0007126
miR-126-3p	CGUACCG	9544	mml-miR-126	UCGUACCGUGAGUAAUAAUGCG	2	MIMAT0006183
miR-126-3p	CGUACCG	9598	ptr-miR-126	UCGUACCGUGAGUAAUAAUGCG	2	MIMAT0007985
miR-126-3p	CGUACCG	9796	eca-miR-126-3p	UCGUACCGUGAGUAAUAAUGCG	2	MIMAT0013177
miR-128/128ab	CACAGUG	10090	mmu-miR-128	UCACAGUGAACCGGUCUCUUU	2	MIMAT0000140
miR-128/128ab	CACAGUG	9606	hsa-miR-128	UCACAGUGAACCGGUCUCUUU	2	MIMAT0000424
miR-128/128ab	CACAGUG	10116	rno-miR-128	UCACAGUGAACCGGUCUCUUU	2	MIMAT0000834
miR-128/128ab	CACAGUG	9031	gga-miR-128	UCACAGUGAACCGGUCUCUUU	2	MIMAT0001123
miR-128/128ab	CACAGUG	9544	mml-miR-128a	UCACAGUGAACCGGUCUCUUUU	2	MIMAT0002229
miR-128/128ab	CACAGUG	9598	ptr-miR-128	UCACAGUGAACCGGUCUCUUU	2	MIMAT0002230
miR-128/128ab	CACAGUG	9913	bta-miR-128	UCACAGUGAACCGGUCUCUUU	2	MIMAT0003541
miR-128/128ab	CACAGUG	8364	xtr-miR-128	UCACAGUGAACCGGUCUCUUUU	2	MIMAT0003589
miR-128/128ab	CACAGUG	13616	mdo-miR-128	UCACAGUGAACCGGUCUCUUU	2	MIMAT0004104
miR-128/128ab	CACAGUG	9258	oan-miR-128	UCACAGUGAACCGGUCUCUUU	2	MIMAT0007006
miR-128/128ab	CACAGUG	9544	mml-miR-128b	UCACAGUGAACCGGUCUCUUU	2	MIMAT0006184
miR-128/128ab	CACAGUG	9615	cfa-miR-128	UCACAGUGAACCGGUCUCUUU	2	MIMAT0006633
miR-128/128ab	CACAGUG	9796	eca-miR-128	UCACAGUGAACCGGUCUCUUU	2	MIMAT0013076
miR-129-5p/129ab-5p	UUUUUGC	10090	mmu-miR-129-5p	CUUUUUGCGGUCUGGGCUUGC	2	MIMAT0000209
miR-129-5p/129ab-5p	UUUUUGC	9606	hsa-miR-129-5p	CUUUUUGCGGUCUGGGCUUGC	2	MIMAT0000242
miR-129-5p/129ab-5p	UUUUUGC	10116	rno-miR-129	CUUUUUGCGGUCUGGGCUUGC	2	MIMAT0000600
miR-129-5p/129ab-5p	UUUUUGC	8364	xtr-miR-129	CUUUUUGCGGUCUGGGCUUGC	2	MIMAT0003590
miR-129-5p/129ab-5p	UUUUUGC	13616	mdo-miR-129	CUUUUUGCGGUCUGGGCUUGCU	2	MIMAT0004105
miR-129-5p/129ab-5p	UUUUUGC	9258	oan-miR-129	CUUUUUGCGGUCUGGGCUUGC	2	MIMAT0006801
miR-129-5p/129ab-5p	UUUUUGC	9544	mml-miR-129-5p	CUUUUUGCGGUCUGGGCUUGC	2	MIMAT0006185
miR-129-5p/129ab-5p	UUUUUGC	9615	cfa-miR-129	CUUUUUGCGGUCUGGGCUUGC	2	MIMAT0006623
miR-129-5p/129ab-5p	UUUUUGC	9598	ptr-miR-129	CUUUUUGCGGUCUGGGCUUGC	2	MIMAT0008010
miR-129-5p/129ab-5p	UUUUUGC	9913	bta-miR-129	CUUUUUGCGGUCUGGGCUUGCU	2	MIMAT0009220
miR-129-5p/129ab-5p	UUUUUGC	9913	bta-miR-129-5p	CUUUUUGCGGUCUGGGCUUGCU	2	MIMAT0009221
miR-129-5p/129ab-5p	UUUUUGC	9544	mml-miR-129	CUUUUUGCGGUCUGGGCUUGC	2	MIMAT0012775
miR-129-5p/129ab-5p	UUUUUGC	9796	eca-miR-129a-5p	CUUUUUGCGGUCUGGGCUUGC	2	MIMAT0012932
miR-129-5p/129ab-5p	UUUUUGC	9796	eca-miR-129b-5p	CUUUUUGCGGUCUGGGCUUGC	2	MIMAT0013045
miR-130ac/301ab/301b/301b-3p/454/721/4295/3666	AGUGCAA	10090	mmu-miR-130a	CAGUGCAAUGUUAAAAGGGCAU	2	MIMAT0000141
miR-130ac/301ab/301b/301b-3p/454/721/4295/3666	AGUGCAA	10090	mmu-miR-301a	CAGUGCAAUAGUAUUGUCAAAGC	2	MIMAT0000379
miR-130ac/301ab/301b/301b-3p/454/721/4295/3666	AGUGCAA	10090	mmu-miR-130b	CAGUGCAAUGAUGAAAGGGCAU	2	MIMAT0000387
miR-130ac/301ab/301b/301b-3p/454/721/4295/3666	AGUGCAA	9606	hsa-miR-130a	CAGUGCAAUGUUAAAAGGGCAU	2	MIMAT0000425
miR-130ac/301ab/301b/301b-3p/454/721/4295/3666	AGUGCAA	10116	rno-miR-301a	CAGUGCAAUAGUAUUGUCAAAGC	2	MIMAT0000552
miR-130ac/301ab/301b/301b-3p/454/721/4295/3666	AGUGCAA	9606	hsa-miR-301a	CAGUGCAAUAGUAUUGUCAAAGC	2	MIMAT0000688
miR-130ac/301ab/301b/301b-3p/454/721/4295/3666	AGUGCAA	9606	hsa-miR-130b	CAGUGCAAUGAUGAAAGGGCAU	2	MIMAT0000691
miR-130ac/301ab/301b/301b-3p/454/721/4295/3666	AGUGCAA	10116	rno-miR-130a	CAGUGCAAUGUUAAAAGGGCAU	2	MIMAT0000836
miR-130ac/301ab/301b/301b-3p/454/721/4295/3666	AGUGCAA	10116	rno-miR-130b	CAGUGCAAUGAUGAAAGGGCAU	2	MIMAT0000837
miR-130ac/301ab/301b/301b-3p/454/721/4295/3666	AGUGCAA	9031	gga-miR-130b	CAGUGCAAUAAUGAAAGGGCGU	2	MIMAT0001165
miR-130ac/301ab/301b/301b-3p/454/721/4295/3666	AGUGCAA	9031	gga-miR-301	CAGUGCAAUAAUAUUGUCAAAGCAU	2	MIMAT0001166
miR-130ac/301ab/301b/301b-3p/454/721/4295/3666	AGUGCAA	9031	gga-miR-130a	CAGUGCAAUAUUAAAAGGGCAU	2	MIMAT0001167
miR-130ac/301ab/301b/301b-3p/454/721/4295/3666	AGUGCAA	9544	mml-miR-130a	CAGUGCAAUGUUAAAAGGGC	2	MIMAT0002235
miR-130ac/301ab/301b/301b-3p/454/721/4295/3666	AGUGCAA	9606	hsa-miR-454	UAGUGCAAUAUUGCUUAUAGGGU	2	MIMAT0003885
miR-130ac/301ab/301b/301b-3p/454/721/4295/3666	AGUGCAA	10090	mmu-miR-301b	CAGUGCAAUGGUAUUGUCAAAGC	2	MIMAT0004186
miR-130ac/301ab/301b/301b-3p/454/721/4295/3666	AGUGCAA	10090	mmu-miR-721	CAGUGCAAUUAAAAGGGGGAA	2	MIMAT0003515
miR-130ac/301ab/301b/301b-3p/454/721/4295/3666	AGUGCAA	8364	xtr-miR-130a	CAGUGCAAUGUUAAAAGGGCAU	2	MIMAT0003591
miR-130ac/301ab/301b/301b-3p/454/721/4295/3666	AGUGCAA	8364	xtr-miR-130c	CAGUGCAAUAUUAAAAGGGCAU	2	MIMAT0003592
miR-130ac/301ab/301b/301b-3p/454/721/4295/3666	AGUGCAA	8364	xtr-miR-130b	CAGUGCAAUGAUGAAAGGGCAU	2	MIMAT0003593
miR-130ac/301ab/301b/301b-3p/454/721/4295/3666	AGUGCAA	8364	xtr-miR-301	CAGUGCAAUAGUAUUGUCAAAGC	2	MIMAT0003635
miR-130ac/301ab/301b/301b-3p/454/721/4295/3666	AGUGCAA	13616	mdo-miR-130a	CAGUGCAAUGUAAAAAGGGCAU	2	MIMAT0004106
miR-130ac/301ab/301b/301b-3p/454/721/4295/3666	AGUGCAA	9606	hsa-miR-301b	CAGUGCAAUGAUAUUGUCAAAGC	2	MIMAT0004958
miR-130ac/301ab/301b/301b-3p/454/721/4295/3666	AGUGCAA	10116	rno-miR-301b	CAGUGCAAUGGUAUUGUCAAAGC	2	MIMAT0005304
miR-130ac/301ab/301b/301b-3p/454/721/4295/3666	AGUGCAA	9258	oan-miR-130c	CAGUGCAAUGGUAAAAGGGCAU	2	MIMAT0006908
miR-130ac/301ab/301b/301b-3p/454/721/4295/3666	AGUGCAA	9258	oan-miR-301	CAGUGCAAUAGUAUUGUCAAAGC	2	MIMAT0006910
miR-130ac/301ab/301b/301b-3p/454/721/4295/3666	AGUGCAA	9258	oan-miR-454	UAGUGCAAUAUUGCUUAUAGGGU	2	MIMAT0007157
miR-130ac/301ab/301b/301b-3p/454/721/4295/3666	AGUGCAA	9258	oan-miR-130b	CAGUGCAAUGUUAAAAGGGCAU	2	MIMAT0007159
miR-130ac/301ab/301b/301b-3p/454/721/4295/3666	AGUGCAA	9031	gga-miR-454	UAGUGCAAUAUUGCUUAUAGGGU	2	MIMAT0007292
miR-130ac/301ab/301b/301b-3p/454/721/4295/3666	AGUGCAA	9031	gga-miR-130c	CAGUGCAAUGUUAAAAGGGCAU	2	MIMAT0007734
miR-130ac/301ab/301b/301b-3p/454/721/4295/3666	AGUGCAA	9031	gga-miR-301b-3p	CAGUGCAAUAGUAUUGUCAAAGCAU	2	MIMAT0007742
miR-130ac/301ab/301b/301b-3p/454/721/4295/3666	AGUGCAA	9544	mml-miR-130b	CAGUGCAAUGAUGAAAGGGCAU	2	MIMAT0006187
miR-130ac/301ab/301b/301b-3p/454/721/4295/3666	AGUGCAA	9544	mml-miR-301a	CAGUGCAAUAGUAUUGUCAAAGC	2	MIMAT0006257
miR-130ac/301ab/301b/301b-3p/454/721/4295/3666	AGUGCAA	9544	mml-miR-301b	CAGUGCAAUGAUAUUGUCAAAGC	2	MIMAT0006258
miR-130ac/301ab/301b/301b-3p/454/721/4295/3666	AGUGCAA	9544	mml-miR-454	UAGUGCAAUAUUGCUUAUAGGGU	2	MIMAT0006338
miR-130ac/301ab/301b/301b-3p/454/721/4295/3666	AGUGCAA	9615	cfa-miR-130a	CAGUGCAAUGUUAAAAGGGCAU	2	MIMAT0006631
miR-130ac/301ab/301b/301b-3p/454/721/4295/3666	AGUGCAA	9615	cfa-miR-130b	CAGUGCAAUGAUGAAAGGGCAU	2	MIMAT0006659
miR-130ac/301ab/301b/301b-3p/454/721/4295/3666	AGUGCAA	9598	ptr-miR-130a	CAGUGCAAUGUUAAAAGGGCAU	2	MIMAT0008025
miR-130ac/301ab/301b/301b-3p/454/721/4295/3666	AGUGCAA	9598	ptr-miR-130b	CAGUGCAAUGAUGAAAGGGCAU	2	MIMAT0008026
miR-130ac/301ab/301b/301b-3p/454/721/4295/3666	AGUGCAA	9598	ptr-miR-301a	CAGUGCAAUAGUAUUGUCAAAGC	2	MIMAT0008084
miR-130ac/301ab/301b/301b-3p/454/721/4295/3666	AGUGCAA	9598	ptr-miR-301b	CAGUGCAAUGAUAUUGUCAAAGC	2	MIMAT0008085
miR-130ac/301ab/301b/301b-3p/454/721/4295/3666	AGUGCAA	9598	ptr-miR-454	UAGUGCAAUAUUGCUUAUAGGGU	2	MIMAT0008156
miR-130ac/301ab/301b/301b-3p/454/721/4295/3666	AGUGCAA	9913	bta-miR-130a	CAGUGCAAUGUUAAAAGGGCAU	2	MIMAT0009223
miR-130ac/301ab/301b/301b-3p/454/721/4295/3666	AGUGCAA	9913	bta-miR-130b	CAGUGCAAUGAUGAAAGGGCAU	2	MIMAT0009224
miR-130ac/301ab/301b/301b-3p/454/721/4295/3666	AGUGCAA	9913	bta-miR-301a	CAGUGCAAUAGUAUUGUCAAAGCAU	2	MIMAT0009276
miR-130ac/301ab/301b/301b-3p/454/721/4295/3666	AGUGCAA	9913	bta-miR-301b	CAGUGCAAUGAUAUUGUCAAAGCAU	2	MIMAT0009277
miR-130ac/301ab/301b/301b-3p/454/721/4295/3666	AGUGCAA	9913	bta-miR-454	UAGUGCAAUAUUGCUUAUAGGGU	2	MIMAT0009326
miR-130ac/301ab/301b/301b-3p/454/721/4295/3666	AGUGCAA	9615	cfa-miR-301a	CAGUGCAAUAGUAUUGUCAAAGC	2	MIMAT0009853
miR-130ac/301ab/301b/301b-3p/454/721/4295/3666	AGUGCAA	9615	cfa-miR-301b	CAGUGCAAUGAUAUUGUCAAAGC	2	MIMAT0009854
miR-130ac/301ab/301b/301b-3p/454/721/4295/3666	AGUGCAA	9615	cfa-miR-454	UAGUGCAAUAUUGCUUAUAGGG	2	MIMAT0009927
miR-130ac/301ab/301b/301b-3p/454/721/4295/3666	AGUGCAA	13616	mdo-miR-301	CAGUGCAAUAGUAUUGUCAAAGC	2	MIMAT0012739
miR-130ac/301ab/301b/301b-3p/454/721/4295/3666	AGUGCAA	9796	eca-miR-130b	CAGUGCAAUGAUGAAAGGGCAU	2	MIMAT0012996
miR-130ac/301ab/301b/301b-3p/454/721/4295/3666	AGUGCAA	9796	eca-miR-301b-3p	CAGUGCAAUGAUAUUGUCAAAGC	2	MIMAT0013001
miR-130ac/301ab/301b/301b-3p/454/721/4295/3666	AGUGCAA	9796	eca-miR-301a	CAGUGCAAUAGUAUUGUCAAAGC	2	MIMAT0013032
miR-130ac/301ab/301b/301b-3p/454/721/4295/3666	AGUGCAA	9796	eca-miR-454	UAGUGCAAUAUUGCUUAUAGGGU	2	MIMAT0013042
miR-130ac/301ab/301b/301b-3p/454/721/4295/3666	AGUGCAA	9796	eca-miR-130a	CAGUGCAAUGUUAAAAGGGCAU	2	MIMAT0013047
miR-130ac/301ab/301b/301b-3p/454/721/4295/3666	AGUGCAA	9606	hsa-miR-4295	CAGUGCAAUGUUUUCCUU	2	MIMAT0016844
miR-130ac/301ab/301b/301b-3p/454/721/4295/3666	AGUGCAA	9606	hsa-miR-3666	CAGUGCAAGUGUAGAUGCCGA	2	MIMAT0018088
miR-132/212/212-3p	AACAGUC	10090	mmu-miR-132	UAACAGUCUACAGCCAUGGUCG	2	MIMAT0000144
miR-132/212/212-3p	AACAGUC	9606	hsa-miR-212	UAACAGUCUCCAGUCACGGCC	2	MIMAT0000269
miR-132/212/212-3p	AACAGUC	9606	hsa-miR-132	UAACAGUCUACAGCCAUGGUCG	2	MIMAT0000426
miR-132/212/212-3p	AACAGUC	10090	mmu-miR-212-3p	UAACAGUCUCCAGUCACGGCCA	2	MIMAT0000659
miR-132/212/212-3p	AACAGUC	10116	rno-miR-132	UAACAGUCUACAGCCAUGGUCG	2	MIMAT0000838
miR-132/212/212-3p	AACAGUC	10116	rno-miR-212	UAACAGUCUCCAGUCACGGCCA	2	MIMAT0000883
miR-132/212/212-3p	AACAGUC	8364	xtr-miR-132	UAACAGUCUACAGCCAUGGUCG	2	MIMAT0003594
miR-132/212/212-3p	AACAGUC	8364	xtr-miR-212	UAACAGUCUACAGUCAUGGCU	2	MIMAT0003699
miR-132/212/212-3p	AACAGUC	9913	bta-miR-132	UAACAGUCUACAGCCAUGGUCG	2	MIMAT0003812
miR-132/212/212-3p	AACAGUC	13616	mdo-miR-212	UAACAGUCUCCAGUCACGGCC	2	MIMAT0004148
miR-132/212/212-3p	AACAGUC	13616	mdo-miR-132	UAACAGUCUACAGCCAUGGUCG	2	MIMAT0004149
miR-132/212/212-3p	AACAGUC	9544	mml-miR-132	UAACAGUCUACAGCCAUGGUCG	2	MIMAT0006188
miR-132/212/212-3p	AACAGUC	9544	mml-miR-212	UAACAGUCUCCAGUCAGGGCC	2	MIMAT0006241
miR-132/212/212-3p	AACAGUC	9615	cfa-miR-132	UAACAGUCUACAGCCAUGGUCGC	2	MIMAT0006732
miR-132/212/212-3p	AACAGUC	9796	eca-miR-132	UAACAGUCUACAGCCAUGGUCG	2	MIMAT0013021
miR-132/212/212-3p	AACAGUC	9796	eca-miR-212	UAACAGUCUCCAGUCACGGCC	2	MIMAT0013030
miR-133abc	UUGGUCC	10090	mmu-miR-133a	UUUGGUCCCCUUCAACCAGCUG	2	MIMAT0000145
miR-133abc	UUGGUCC	9606	hsa-miR-133a	UUUGGUCCCCUUCAACCAGCUG	2	MIMAT0000427
miR-133abc	UUGGUCC	10090	mmu-miR-133b	UUUGGUCCCCUUCAACCAGCUA	2	MIMAT0000769
miR-133abc	UUGGUCC	9606	hsa-miR-133b	UUUGGUCCCCUUCAACCAGCUA	2	MIMAT0000770
miR-133abc	UUGGUCC	10116	rno-miR-133a	UUUGGUCCCCUUCAACCAGCUG	2	MIMAT0000839
miR-133abc	UUGGUCC	9598	ptr-miR-133a	UUUGGUCCCCUUCAACCAGCUG	2	MIMAT0002243
miR-133abc	UUGGUCC	10116	rno-miR-133b	UUUGGUCCCCUUCAACCAGCUA	2	MIMAT0003126
miR-133abc	UUGGUCC	9258	oan-miR-133b	UUUGGUCCCCUUCAACCAGCUA	2	MIMAT0006997
miR-133abc	UUGGUCC	9258	oan-miR-133c	UUUGGUCCCCUUCAACCGGCUG	2	MIMAT0007150
miR-133abc	UUGGUCC	9544	mml-miR-133c	UUUGGUCCCCUUCAACCAGCUG	2	MIMAT0006777
miR-133abc	UUGGUCC	9544	mml-miR-133b	UUUGGUCCCCUUCAACCAGCUA	2	MIMAT0006189
miR-133abc	UUGGUCC	9598	ptr-miR-133b	UUUGGUCCCCUUCAACCAGCUA	2	MIMAT0008030
miR-133abc	UUGGUCC	9913	bta-miR-133a	UUUGGUCCCCUUCAACCAGCUG	2	MIMAT0009225
miR-133abc	UUGGUCC	9913	bta-miR-133b	UUUGGUCCCCUUCAACCAGCUA	2	MIMAT0009226
miR-133abc	UUGGUCC	9615	cfa-miR-133b	UUUGGUCCCCUUCAACCAGCUA	2	MIMAT0009835
miR-133abc	UUGGUCC	9796	eca-miR-133a	UUUGGUCCCCUUCAACCAGCUG	2	MIMAT0012997
miR-133abc	UUGGUCC	9796	eca-miR-133b	UUUGGUCCCCUUCAACCAGCUA	2	MIMAT0013097
miR-135ab/135a-5p	AUGGCUU	10090	mmu-miR-135a	UAUGGCUUUUUAUUCCUAUGUGA	2	MIMAT0000147
miR-135ab/135a-5p	AUGGCUU	9606	hsa-miR-135a	UAUGGCUUUUUAUUCCUAUGUGA	2	MIMAT0000428
miR-135ab/135a-5p	AUGGCUU	10116	rno-miR-135b	UAUGGCUUUUCAUUCCUAUGUGA	2	MIMAT0000611
miR-135ab/135a-5p	AUGGCUU	10090	mmu-miR-135b	UAUGGCUUUUCAUUCCUAUGUGA	2	MIMAT0000612
miR-135ab/135a-5p	AUGGCUU	9606	hsa-miR-135b	UAUGGCUUUUCAUUCCUAUGUGA	2	MIMAT0000758
miR-135ab/135a-5p	AUGGCUU	10116	rno-miR-135a	UAUGGCUUUUUAUUCCUAUGUGA	2	MIMAT0000841
miR-135ab/135a-5p	AUGGCUU	9031	gga-miR-135a	UAUGGCUUUUUAUUCCUAUGUGA	2	MIMAT0001099
miR-135ab/135a-5p	AUGGCUU	9544	mml-miR-135a	UAUGGCUUUUUAUUCCUAUGUGA	2	MIMAT0002251
miR-135ab/135a-5p	AUGGCUU	9598	ptr-miR-135a	UAUGGCUUUUUAUUCCUAUGUGA	2	MIMAT0002252
miR-135ab/135a-5p	AUGGCUU	8364	xtr-miR-135	UAUGGCUUUUUAUUCCUAUGUGA	2	MIMAT0003598
miR-135ab/135a-5p	AUGGCUU	13616	mdo-miR-135a	UAUGGCUUUUUAUUCCUAUGUGA	2	MIMAT0004108
miR-135ab/135a-5p	AUGGCUU	13616	mdo-miR-135b	UAUGGCUUUUCAUUCCUAUGUG	2	MIMAT0004109
miR-135ab/135a-5p	AUGGCUU	9258	oan-miR-135b	UAUGGCUUUUUAUUCCUAUGUGA	2	MIMAT0006870
miR-135ab/135a-5p	AUGGCUU	9031	gga-miR-135b	UAUGGCUUUUUAUUCCUUUU	2	MIMAT0007536
miR-135ab/135a-5p	AUGGCUU	9544	mml-miR-135b	UAUGGCUUUUCAUUCCUAUGUGA	2	MIMAT0006191
miR-135ab/135a-5p	AUGGCUU	9615	cfa-miR-135a-5p	UAUGGCUUUUUAUUCCUAUGUGA	2	MIMAT0010196
miR-135ab/135a-5p	AUGGCUU	9598	ptr-miR-135b	UAUGGCUUUUCAUUCCUAUGUGA	2	MIMAT0008032
miR-135ab/135a-5p	AUGGCUU	9913	bta-miR-135a	UAUGGCUUUUUAUUCCUAUGUGA	2	MIMAT0009228
miR-135ab/135a-5p	AUGGCUU	9913	bta-miR-135b	UAUGGCUUUUCAUUCCUAUGUGA	2	MIMAT0009229
miR-135ab/135a-5p	AUGGCUU	9615	cfa-miR-135b	UAUGGCUUUUCAUUCCUAUGUGA	2	MIMAT0009839
miR-135ab/135a-5p	AUGGCUU	9796	eca-miR-135b	UAUGGCUUUUCAUUCCUAUGUGA	2	MIMAT0012952
miR-135ab/135a-5p	AUGGCUU	9796	eca-miR-135a	UAUGGCUUUUUAUUCCUAUGUGA	2	MIMAT0013078
miR-137/137ab	UAUUGCU	10090	mmu-miR-137	UUAUUGCUUAAGAAUACGCGUAG	2	MIMAT0000149
miR-137/137ab	UAUUGCU	9606	hsa-miR-137	UUAUUGCUUAAGAAUACGCGUAG	2	MIMAT0000429
miR-137/137ab	UAUUGCU	10116	rno-miR-137	UUAUUGCUUAAGAAUACGCGUAG	2	MIMAT0000843
miR-137/137ab	UAUUGCU	9258	oan-miR-137a	UUAUUGCUUAAGAAUACGCGUAG	2	MIMAT0006838
miR-137/137ab	UAUUGCU	9258	oan-miR-137b	UUAUUGCUUGAGAAUACGCGUAG	2	MIMAT0006878
miR-137/137ab	UAUUGCU	9544	mml-miR-137	UUAUUGCUUAAGAAUACGCGUAG	2	MIMAT0006193
miR-137/137ab	UAUUGCU	9615	cfa-miR-137	UUAUUGCUUAAGAAUACGCGU	2	MIMAT0006702
miR-137/137ab	UAUUGCU	9598	ptr-miR-137	UUAUUGCUUAAGAAUACGCGUAG	2	MIMAT0008033
miR-137/137ab	UAUUGCU	9913	bta-miR-137	UUAUUGCUUAAGAAUACGCGUAG	2	MIMAT0009231
miR-137/137ab	UAUUGCU	9796	eca-miR-137	UUAUUGCUUAAGAAUACGCGUAG	2	MIMAT0012953
miR-138/138ab	GCUGGUG	10090	mmu-miR-138	AGCUGGUGUUGUGAAUCAGGCCG	2	MIMAT0000150
miR-138/138ab	GCUGGUG	9606	hsa-miR-138	AGCUGGUGUUGUGAAUCAGGCCG	2	MIMAT0000430
miR-138/138ab	GCUGGUG	10116	rno-miR-138	AGCUGGUGUUGUGAAUCAGGCCG	2	MIMAT0000844
miR-138/138ab	GCUGGUG	9031	gga-miR-138	AGCUGGUGUUGUGAAUC	2	MIMAT0001122
miR-138/138ab	GCUGGUG	8364	xtr-miR-138	AGCUGGUGUUGUGAAUC	2	MIMAT0003599
miR-138/138ab	GCUGGUG	9913	bta-miR-138	AGCUGGUGUUGUGAAUCAGGCCG	2	MIMAT0003813
miR-138/138ab	GCUGGUG	13616	mdo-miR-138	AGCUGGUGUUGUGAAUC	2	MIMAT0004111
miR-138/138ab	GCUGGUG	9258	oan-miR-138	AGCUGGUGUUGUGAAUCAGGCCG	2	MIMAT0007216
miR-138/138ab	GCUGGUG	9544	mml-miR-138	AGCUGGUGUUGUGAAUCAGGCCG	2	MIMAT0006194
miR-138/138ab	GCUGGUG	9615	cfa-miR-138b	AGCUGGUGUUGUGAAUCAUGCCGA	2	MIMAT0006646
miR-138/138ab	GCUGGUG	9615	cfa-miR-138a	AGCUGGUGUUGUGAAUCAGGCCG	2	MIMAT0006654
miR-138/138ab	GCUGGUG	9598	ptr-miR-138	AGCUGGUGUUGUGAAUCAGGCCG	2	MIMAT0008034
miR-138/138ab	GCUGGUG	9796	eca-miR-138	AGCUGGUGUUGUGAAUCAGGCCG	2	MIMAT0012925
miR-139-5p	CUACAGU	9606	hsa-miR-139-5p	UCUACAGUGCACGUGUCUCCAG	2	MIMAT0000250
miR-139-5p	CUACAGU	10090	mmu-miR-139-5p	UCUACAGUGCACGUGUCUCCAG	2	MIMAT0000656
miR-139-5p	CUACAGU	10116	rno-miR-139-5p	UCUACAGUGCACGUGUCUCCAG	2	MIMAT0000845
miR-139-5p	CUACAGU	8364	xtr-miR-139	UCUACAGUGCAUGUGUCU	2	MIMAT0003600
miR-139-5p	CUACAGU	9913	bta-miR-139	UCUACAGUGCACGUGUCUCCAGU	2	MIMAT0003788
miR-139-5p	CUACAGU	9258	oan-miR-139	UCUACAGUGCAUGUGUCUCCAG	2	MIMAT0006904
miR-139-5p	CUACAGU	9544	mml-miR-139-5p	UCUACAGUGCACGUGUCUCCAG	2	MIMAT0006195
miR-139-5p	CUACAGU	13616	mdo-miR-139	UCUACAGUGCAUGUGUCU	2	MIMAT0012744
miR-139-5p	CUACAGU	9796	eca-miR-139-5p	UCUACAGUGCACGUGUCUCCAG	2	MIMAT0012983
miR-140/140-5p/876-3p/1244	AGUGGUU	10090	mmu-miR-140	CAGUGGUUUUACCCUAUGGUAG	2	MIMAT0000151
miR-140/140-5p/876-3p/1244	AGUGGUU	9606	hsa-miR-140-5p	CAGUGGUUUUACCCUAUGGUAG	2	MIMAT0000431
miR-140/140-5p/876-3p/1244	AGUGGUU	10116	rno-miR-140	CAGUGGUUUUACCCUAUGGUAG	2	MIMAT0000573
miR-140/140-5p/876-3p/1244	AGUGGUU	10090	mmu-miR-876-3p	UAGUGGUUUACAAAGUAAUUCA	2	MIMAT0004855
miR-140/140-5p/876-3p/1244	AGUGGUU	9544	mml-miR-140-5p	CAGUGGUUUUACCCUAUGGUAG	2	MIMAT0006197
miR-140/140-5p/876-3p/1244	AGUGGUU	13616	mdo-miR-140	CAGUGGUUUUACCCUAUGGUAG	2	MIMAT0012745
miR-140/140-5p/876-3p/1244	AGUGGUU	9796	eca-miR-1244	GAGUGGUUGGUUUGUAUGAGAUGGUU	2	MIMAT0012888
miR-140/140-5p/876-3p/1244	AGUGGUU	9796	eca-miR-140-5p	CAGUGGUUUUACCCUAUGGUAG	2	MIMAT0012926
miR-141/200a	AACACUG	10090	mmu-miR-141	UAACACUGUCUGGUAAAGAUGG	2	MIMAT0000153
miR-141/200a	AACACUG	9606	hsa-miR-141	UAACACUGUCUGGUAAAGAUGG	2	MIMAT0000432
miR-141/200a	AACACUG	10090	mmu-miR-200a	UAACACUGUCUGGUAACGAUGU	2	MIMAT0000519
miR-141/200a	AACACUG	9606	hsa-miR-200a	UAACACUGUCUGGUAACGAUGU	2	MIMAT0000682
miR-141/200a	AACACUG	10116	rno-miR-141	UAACACUGUCUGGUAAAGAUGG	2	MIMAT0000846
miR-141/200a	AACACUG	10116	rno-miR-200a	UAACACUGUCUGGUAACGAUGU	2	MIMAT0000874
miR-141/200a	AACACUG	9031	gga-miR-200a	UAACACUGUCUGGUAACGAUGU	2	MIMAT0001171
miR-141/200a	AACACUG	8364	xtr-miR-200a	UAACACUGUCUGGUAACGAUGU	2	MIMAT0003693
miR-141/200a	AACACUG	9913	bta-miR-200a	UAACACUGUCUGGUAACGAUGUU	2	MIMAT0003822
miR-141/200a	AACACUG	13616	mdo-miR-141	UAACACUGUCUGGUAAAGAUGC	2	MIMAT0004151
miR-141/200a	AACACUG	13616	mdo-miR-200a	UAACACUGUCUGGUAACGAUGU	2	MIMAT0004158
miR-141/200a	AACACUG	9258	oan-miR-200a	UAACACUGUCUGGUAACGAUGUU	2	MIMAT0006936
miR-141/200a	AACACUG	9544	mml-miR-200a	UAACACUGUCUGGUAACGAUGU	2	MIMAT0006233
miR-141/200a	AACACUG	9598	ptr-miR-141	UAACACUGUCUGGUAAAGAUGG	2	MIMAT0008036
miR-141/200a	AACACUG	9598	ptr-miR-200a	UAACACUGUCUGGUAACGAUGU	2	MIMAT0008063
miR-141/200a	AACACUG	9913	bta-miR-141	UAACACUGUCUGGUAAAGAUGG	2	MIMAT0009232
miR-141/200a	AACACUG	9796	eca-miR-200a	UAACACUGUCUGGUAACGAUGU	2	MIMAT0012909
miR-141/200a	AACACUG	9796	eca-miR-141	UAACACUGUCUGGUAAAGAUGG	2	MIMAT0012970
miR-142-3p	GUAGUGU	10090	mmu-miR-142-3p	UGUAGUGUUUCCUACUUUAUGGA	2	MIMAT0000155
miR-142-3p	GUAGUGU	9606	hsa-miR-142-3p	UGUAGUGUUUCCUACUUUAUGGA	2	MIMAT0000434
miR-142-3p	GUAGUGU	10116	rno-miR-142-3p	UGUAGUGUUUCCUACUUUAUGGA	2	MIMAT0000848
miR-142-3p	GUAGUGU	9031	gga-miR-142-3p	UGUAGUGUUUCCUACUUUAUGG	2	MIMAT0001194
miR-142-3p	GUAGUGU	8364	xtr-miR-142-3p	UGUAGUGUUUCCUACUUUAUGGA	2	MIMAT0003603
miR-142-3p	GUAGUGU	13616	mdo-miR-142	UGUAGUGUUUCCUACUUUAUGGA	2	MIMAT0004112
miR-142-3p	GUAGUGU	9544	mml-miR-142-3p	UGUAGUGUUUCCUACUUUAUGGA	2	MIMAT0006200
miR-142-3p	GUAGUGU	9598	ptr-miR-142	UGUAGUGUUUCCUACUUUAUGGA	2	MIMAT0008037
miR-142-3p	GUAGUGU	9796	eca-miR-142-3p	UGUAGUGUUUCCUACUUUAUGGA	2	MIMAT0013023
miR-143/1721/4770	GAGAUGA	10090	mmu-miR-143	UGAGAUGAAGCACUGUAGCUC	2	MIMAT0000247
miR-143/1721/4770	GAGAUGA	9606	hsa-miR-143	UGAGAUGAAGCACUGUAGCUC	2	MIMAT0000435
miR-143/1721/4770	GAGAUGA	10116	rno-miR-143	UGAGAUGAAGCACUGUAGCUCA	2	MIMAT0000849
miR-143/1721/4770	GAGAUGA	9598	ptr-miR-143	UGAGAUGAAGCACUGUAGCUCA	2	MIMAT0002257
miR-143/1721/4770	GAGAUGA	8364	xtr-miR-143	UGAGAUGAAGCACUGUAGCUCG	2	MIMAT0003686
miR-143/1721/4770	GAGAUGA	13616	mdo-miR-143	UGAGAUGAAGCACUGUAGCUCG	2	MIMAT0004113
miR-143/1721/4770	GAGAUGA	9258	oan-miR-143	UGAGAUGAAGCACUGUAGCUC	2	MIMAT0007144
miR-143/1721/4770	GAGAUGA	9031	gga-miR-1721	AGAGAUGAUGUUGGUCUGAUG	2	MIMAT0007619
miR-143/1721/4770	GAGAUGA	9544	mml-miR-143	UGAGAUGAAGCACUGUAGCUC	2	MIMAT0006201
miR-143/1721/4770	GAGAUGA	9615	cfa-miR-143	UGAGAUGAAGCACUGUAGCUC	2	MIMAT0006682
miR-143/1721/4770	GAGAUGA	9913	bta-miR-143	UGAGAUGAAGCACUGUAGCUCG	2	MIMAT0009233
miR-143/1721/4770	GAGAUGA	9796	eca-miR-143	UGAGAUGAAGCACUGUAGCUC	2	MIMAT0013063
miR-143/1721/4770	GAGAUGA	9606	hsa-miR-4770	UGAGAUGACACUGUAGCU	2	MIMAT0019924
miR-144	ACAGUAU	10090	mmu-miR-144	UACAGUAUAGAUGAUGUACU	2	MIMAT0000156
miR-144	ACAGUAU	9606	hsa-miR-144	UACAGUAUAGAUGAUGUACU	2	MIMAT0000436
miR-144	ACAGUAU	10116	rno-miR-144	UACAGUAUAGAUGAUGUACU	2	MIMAT0000850
miR-144	ACAGUAU	9598	ptr-miR-144	UACAGUAUAGAUGAUGUACUAG	2	MIMAT0002262
miR-144	ACAGUAU	8364	xtr-miR-144	UACAGUAUAGAUGAUGUACUA	2	MIMAT0003687
miR-144	ACAGUAU	13616	mdo-miR-144	UACAGUAUAGAUGAUGUACUGG	2	MIMAT0004114
miR-144	ACAGUAU	9258	oan-miR-144	UACAGUAUAGAUGAUGUACU	2	MIMAT0006903
miR-144	ACAGUAU	9544	mml-miR-144	UACAGUAUAGAUGAUGUACU	2	MIMAT0006202
miR-144	ACAGUAU	9615	cfa-miR-144	UACAGUAUAGAUGAUGUACUAG	2	MIMAT0006734
miR-144	ACAGUAU	9913	bta-miR-144	UACAGUAUAGAUGAUGUACUAG	2	MIMAT0009234
miR-144	ACAGUAU	9796	eca-miR-144	UACAGUAUAGAUGAUGUACU	2	MIMAT0013024
miR-145	UCCAGUU	10090	mmu-miR-145	GUCCAGUUUUCCCAGGAAUCCCU	2	MIMAT0000157
miR-145	UCCAGUU	9606	hsa-miR-145	GUCCAGUUUUCCCAGGAAUCCCU	2	MIMAT0000437
miR-145	UCCAGUU	10116	rno-miR-145	GUCCAGUUUUCCCAGGAAUCCCU	2	MIMAT0000851
miR-145	UCCAGUU	9544	mml-miR-145	GUCCAGUUUUCCCAGGAAUCCCUU	2	MIMAT0002266
miR-145	UCCAGUU	9598	ptr-miR-145	GUCCAGUUUUCCCAGGAAUCCCUU	2	MIMAT0002267
miR-145	UCCAGUU	9913	bta-miR-145	GUCCAGUUUUCCCAGGAAUCCCU	2	MIMAT0003542
miR-145	UCCAGUU	8364	xtr-miR-145	GUCCAGUUUUCCCAGGAAUCCCUU	2	MIMAT0003688
miR-145	UCCAGUU	13616	mdo-miR-145	GUCCAGUUUUCCCAGGAAUCCCU	2	MIMAT0004116
miR-145	UCCAGUU	9258	oan-miR-145	GUCCAGUUUUCCCAGGAAU	2	MIMAT0007141
miR-145	UCCAGUU	9615	cfa-miR-145	GUCCAGUUUUCCCAGGAAUCCCU	2	MIMAT0009863
miR-145	UCCAGUU	9796	eca-miR-145	GUCCAGUUUUCCCAGGAAUCCCU	2	MIMAT0013064
miR-146ac/146b-5p	GAGAACU	10090	mmu-miR-146a	UGAGAACUGAAUUCCAUGGGUU	2	MIMAT0000158
miR-146ac/146b-5p	GAGAACU	9606	hsa-miR-146a	UGAGAACUGAAUUCCAUGGGUU	2	MIMAT0000449
miR-146ac/146b-5p	GAGAACU	10116	rno-miR-146a	UGAGAACUGAAUUCCAUGGGUU	2	MIMAT0000852
miR-146ac/146b-5p	GAGAACU	9031	gga-miR-146a	UGAGAACUGAAUUCCAUGGGUU	2	MIMAT0001163
miR-146ac/146b-5p	GAGAACU	9606	hsa-miR-146b-5p	UGAGAACUGAAUUCCAUAGGCU	2	MIMAT0002809
miR-146ac/146b-5p	GAGAACU	9031	gga-miR-146b	UGAGAACUGAAUUCCAUAGGCG	2	MIMAT0003351
miR-146ac/146b-5p	GAGAACU	10090	mmu-miR-146b	UGAGAACUGAAUUCCAUAGGCU	2	MIMAT0003475
miR-146ac/146b-5p	GAGAACU	8364	xtr-miR-146	UGAGAACUGAAUUCCAUAGGUU	2	MIMAT0003604
miR-146ac/146b-5p	GAGAACU	8364	xtr-miR-146b	UGAGAACUGAAUUCCAUGGACU	2	MIMAT0005563
miR-146ac/146b-5p	GAGAACU	10116	rno-miR-146b	UGAGAACUGAAUUCCAUAGGCUGU	2	MIMAT0005595
miR-146ac/146b-5p	GAGAACU	9258	oan-miR-146b	UGAGAACUGAAUUCCAUAGGCU	2	MIMAT0007007
miR-146ac/146b-5p	GAGAACU	9258	oan-miR-146a	UGAGAACUGAAUUCCACGGGUU	2	MIMAT0007230
miR-146ac/146b-5p	GAGAACU	9031	gga-miR-146c	UGAGAACUGAAUUCCAUGGACUG	2	MIMAT0007735
miR-146ac/146b-5p	GAGAACU	9544	mml-miR-146a	UGAGAACUGAAUUCCAUGGGUU	2	MIMAT0006203
miR-146ac/146b-5p	GAGAACU	9544	mml-miR-146b-5p	UGAGAACUGAAUUCCAUAGGCU	2	MIMAT0006204
miR-146ac/146b-5p	GAGAACU	9615	cfa-miR-146b	UGAGAACUGAAUUCCAUAGGCU	2	MIMAT0006667
miR-146ac/146b-5p	GAGAACU	9615	cfa-miR-146a	UGAGAACUGAAUUCCAUGGGUU	2	MIMAT0006684
miR-146ac/146b-5p	GAGAACU	9598	ptr-miR-146a	UGAGAACUGAAUUCCAUGGGUU	2	MIMAT0008038
miR-146ac/146b-5p	GAGAACU	9598	ptr-miR-146b	UGAGAACUGAAUUCCAUAGGCU	2	MIMAT0008039
miR-146ac/146b-5p	GAGAACU	9913	bta-miR-146b	UGAGAACUGAAUUCCAUAGGCUGU	2	MIMAT0009235
miR-146ac/146b-5p	GAGAACU	9913	bta-miR-146a	UGAGAACUGAAUUCCAUAGGUUGU	2	MIMAT0009236
miR-146ac/146b-5p	GAGAACU	13616	mdo-miR-146a	UGAGAACUGAAUUCCAUGGGUU	2	MIMAT0012746
miR-146ac/146b-5p	GAGAACU	13616	mdo-miR-146b	UGAGAACUGAAUUCCAUAGGCU	2	MIMAT0012747
miR-146ac/146b-5p	GAGAACU	9796	eca-miR-146b-5p	UGAGAACUGAAUUCCAUAGGCU	2	MIMAT0012891
miR-146ac/146b-5p	GAGAACU	9796	eca-miR-146a	UGAGAACUGAAUUCCAUGGGUU	2	MIMAT0013065
miR-148ab-3p/152	CAGUGCA	10090	mmu-miR-152	UCAGUGCAUGACAGAACUUGG	2	MIMAT0000162
miR-148ab-3p/152	CAGUGCA	9606	hsa-miR-148a	UCAGUGCACUACAGAACUUUGU	2	MIMAT0000243
miR-148ab-3p/152	CAGUGCA	9606	hsa-miR-152	UCAGUGCAUGACAGAACUUGG	2	MIMAT0000438
miR-148ab-3p/152	CAGUGCA	10090	mmu-miR-148a	UCAGUGCACUACAGAACUUUGU	2	MIMAT0000516
miR-148ab-3p/152	CAGUGCA	10116	rno-miR-148b-3p	UCAGUGCAUCACAGAACUUUGU	2	MIMAT0000579
miR-148ab-3p/152	CAGUGCA	10090	mmu-miR-148b	UCAGUGCAUCACAGAACUUUGU	2	MIMAT0000580
miR-148ab-3p/152	CAGUGCA	9606	hsa-miR-148b	UCAGUGCAUCACAGAACUUUGU	2	MIMAT0000759
miR-148ab-3p/152	CAGUGCA	10116	rno-miR-152	UCAGUGCAUGACAGAACUUGG	2	MIMAT0000854
miR-148ab-3p/152	CAGUGCA	9031	gga-miR-148a	UCAGUGCACUACAGAACUUUGU	2	MIMAT0001120
miR-148ab-3p/152	CAGUGCA	9913	bta-miR-148a	UCAGUGCACUACAGAACUUUGU	2	MIMAT0003522
miR-148ab-3p/152	CAGUGCA	8364	xtr-miR-148b	UCAGUGCAUCACAGAACUUUGU	2	MIMAT0003605
miR-148ab-3p/152	CAGUGCA	8364	xtr-miR-148a	UCAGUGCACUACAGAACUUUGU	2	MIMAT0003664
miR-148ab-3p/152	CAGUGCA	9913	bta-miR-148b	UCAGUGCAUCACAGAACUUUGU	2	MIMAT0003814
miR-148ab-3p/152	CAGUGCA	13616	mdo-miR-152	UCAGUGCAUGACAGAACUUGGG	2	MIMAT0004117
miR-148ab-3p/152	CAGUGCA	9258	oan-miR-148	UCAGUGCACUACAGAACUUUGU	2	MIMAT0007138
miR-148ab-3p/152	CAGUGCA	9544	mml-miR-148a	UCAGUGCACUACAGAACUUUGU	2	MIMAT0006208
miR-148ab-3p/152	CAGUGCA	9544	mml-miR-148b	UCAGUGCAUCACAGAACUUUGU	2	MIMAT0006209
miR-148ab-3p/152	CAGUGCA	9544	mml-miR-152	UCAGUGCAUGACAGAACUUGG	2	MIMAT0006214
miR-148ab-3p/152	CAGUGCA	9615	cfa-miR-148a	UCAGUGCACUACAGAACUUUGU	2	MIMAT0006622
miR-148ab-3p/152	CAGUGCA	9615	cfa-miR-148b	UCAGUGCAUCACAGAACUUUGU	2	MIMAT0006663
miR-148ab-3p/152	CAGUGCA	9615	cfa-miR-152	UCAGUGCAUGACAGAACUUGG	2	MIMAT0006738
miR-148ab-3p/152	CAGUGCA	9598	ptr-miR-148a	UCAGUGCACUACAGAACUUUGU	2	MIMAT0008041
miR-148ab-3p/152	CAGUGCA	9598	ptr-miR-148b	UCAGUGCAUCACAGAACUUUGU	2	MIMAT0008042
miR-148ab-3p/152	CAGUGCA	9598	ptr-miR-152	UCAGUGCAUGACAGAACUUGG	2	MIMAT0008046
miR-148ab-3p/152	CAGUGCA	9913	bta-miR-152	UCAGUGCAUGACAGAACUUGGG	2	MIMAT0009238
miR-148ab-3p/152	CAGUGCA	13616	mdo-miR-148	UCAGUGCACUACAGAACUUUGU	2	MIMAT0012737
miR-148ab-3p/152	CAGUGCA	9796	eca-miR-148a	UCAGUGCACUACAGAACUUUGU	2	MIMAT0012935
miR-148ab-3p/152	CAGUGCA	9796	eca-miR-148b-3p	UCAGUGCAUCACAGAACUUUGU	2	MIMAT0012972
miR-150/5127	CUCCCAA	10090	mmu-miR-150	UCUCCCAACCCUUGUACCAGUG	2	MIMAT0000160
miR-150/5127	CUCCCAA	9606	hsa-miR-150	UCUCCCAACCCUUGUACCAGUG	2	MIMAT0000451
miR-150/5127	CUCCCAA	10116	rno-miR-150	UCUCCCAACCCUUGUACCAGUG	2	MIMAT0000853
miR-150/5127	CUCCCAA	8364	xtr-miR-150	UCUCCCAACCCUUGUACCAGAG	2	MIMAT0003606
miR-150/5127	CUCCCAA	9913	bta-miR-150	UCUCCCAACCCUUGUACCAGUGU	2	MIMAT0003845
miR-150/5127	CUCCCAA	9258	oan-miR-150	UCUCCCAACCCUUGUACCAGAG	2	MIMAT0007090
miR-150/5127	CUCCCAA	9544	mml-miR-150	UCUCCCAACCCUUGUACCAGUG	2	MIMAT0006211
miR-150/5127	CUCCCAA	9615	cfa-miR-150	UCUCCCAACCCUUGUACCAGUG	2	MIMAT0006602
miR-150/5127	CUCCCAA	9598	ptr-miR-150	UCUCCCAACCCUUGUACCAGUG	2	MIMAT0008044
miR-150/5127	CUCCCAA	13616	mdo-miR-150	UCUCCCAACCCUUGUACCAGAGU	2	MIMAT0012748
miR-150/5127	CUCCCAA	9796	eca-miR-150	UCUCCCAACCCUUGUACCAGUG	2	MIMAT0013011
miR-150/5127	CUCCCAA	10090	mmu-miR-5127	UCUCCCAACCCUUUUCCCA	2	MIMAT0020638
miR-153	UGCAUAG	10090	mmu-miR-153	UUGCAUAGUCACAAAAGUGAUC	2	MIMAT0000163
miR-153	UGCAUAG	9606	hsa-miR-153	UUGCAUAGUCACAAAAGUGAUC	2	MIMAT0000439
miR-153	UGCAUAG	10116	rno-miR-153	UUGCAUAGUCACAAAAGUGAUC	2	MIMAT0000855
miR-153	UGCAUAG	9031	gga-miR-153	UUGCAUAGUCACAAAAGUGA	2	MIMAT0001119
miR-153	UGCAUAG	9544	mml-miR-153	UUGCAUAGUCACAAAAGUGA	2	MIMAT0002271
miR-153	UGCAUAG	8364	xtr-miR-153	UUGCAUAGUCACAAAAGUGA	2	MIMAT0003607
miR-153	UGCAUAG	9258	oan-miR-153	UUGCAUAGUCACAAAAGUGAUC	2	MIMAT0007005
miR-153	UGCAUAG	9598	ptr-miR-153	UUGCAUAGUCACAAAAGUGAUC	2	MIMAT0008047
miR-153	UGCAUAG	9913	bta-miR-153	UUGCAUAGUCACAAAAGUGAUC	2	MIMAT0009239
miR-153	UGCAUAG	9615	cfa-miR-153	UUGCAUAGUCACAAAAGUGA	2	MIMAT0009840
miR-153	UGCAUAG	13616	mdo-miR-153	UUGCAUAGUCACAAAAGUGAUC	2	MIMAT0012738
miR-153	UGCAUAG	9796	eca-miR-153	UUGCAUAGUCACAAAAGUGAUC	2	MIMAT0012936
miR-155	UAAUGCU	10090	mmu-miR-155	UUAAUGCUAAUUGUGAUAGGGGU	2	MIMAT0000165
miR-155	UAAUGCU	9606	hsa-miR-155	UUAAUGCUAAUCGUGAUAGGGGU	2	MIMAT0000646
miR-155	UAAUGCU	9031	gga-miR-155	UUAAUGCUAAUCGUGAUAGGGG	2	MIMAT0001106
miR-155	UAAUGCU	8364	xtr-miR-155	UUAAUGCUAAUCGUGAUAGGGG	2	MIMAT0003608
miR-155	UAAUGCU	9258	oan-miR-155	UUAAUGCUAAUCGUGAUAGGGGU	2	MIMAT0006988
miR-155	UAAUGCU	9544	mml-miR-155	UUAAUGCUAAUCGUGAUAGGGGU	2	MIMAT0006216
miR-155	UAAUGCU	9615	cfa-miR-155	UUAAUGCUAAUCGUGAUAGGGGU	2	MIMAT0006671
miR-155	UAAUGCU	9598	ptr-miR-155	UUAAUGCUAAUCGUGAUAGGGGU	2	MIMAT0008048
miR-155	UAAUGCU	9913	bta-miR-155	UUAAUGCUAAUCGUGAUAGGGGU	2	MIMAT0009241
miR-155	UAAUGCU	9796	eca-miR-155	UUAAUGCUAAUCGUGAUAGGGGU	2	MIMAT0013182
miR-181abcd/4262	ACAUUCA	10090	mmu-miR-181a	AACAUUCAACGCUGUCGGUGAGU	2	MIMAT0000210
miR-181abcd/4262	ACAUUCA	9606	hsa-miR-181a	AACAUUCAACGCUGUCGGUGAGU	2	MIMAT0000256
miR-181abcd/4262	ACAUUCA	9606	hsa-miR-181b	AACAUUCAUUGCUGUCGGUGGGU	2	MIMAT0000257
miR-181abcd/4262	ACAUUCA	9606	hsa-miR-181c	AACAUUCAACCUGUCGGUGAGU	2	MIMAT0000258
miR-181abcd/4262	ACAUUCA	10090	mmu-miR-181b	AACAUUCAUUGCUGUCGGUGGGU	2	MIMAT0000673
miR-181abcd/4262	ACAUUCA	10090	mmu-miR-181c	AACAUUCAACCUGUCGGUGAGU	2	MIMAT0000674
miR-181abcd/4262	ACAUUCA	10116	rno-miR-181c	AACAUUCAACCUGUCGGUGAGU	2	MIMAT0000857
miR-181abcd/4262	ACAUUCA	10116	rno-miR-181a	AACAUUCAACGCUGUCGGUGAGU	2	MIMAT0000858
miR-181abcd/4262	ACAUUCA	10116	rno-miR-181b	AACAUUCAUUGCUGUCGGUGGGU	2	MIMAT0000859
miR-181abcd/4262	ACAUUCA	9031	gga-miR-181a	AACAUUCAACGCUGUCGGUGAGU	2	MIMAT0001168
miR-181abcd/4262	ACAUUCA	9031	gga-miR-181b	AACAUUCAUUGCUGUCGGUGGG	2	MIMAT0001151
miR-181abcd/4262	ACAUUCA	9598	ptr-miR-181a	AACAUUCAACGCUGUCGGUGAGU	2	MIMAT0002505
miR-181abcd/4262	ACAUUCA	9544	mml-miR-181a	AACAUUCAACGCUGUCGGUGAGU	2	MIMAT0002506
miR-181abcd/4262	ACAUUCA	9544	mml-miR-181c	AACAUUCAACCUGUCGGUGAGU	2	MIMAT0002509
miR-181abcd/4262	ACAUUCA	9598	ptr-miR-181c	AACAUUCAACCUGUCGGUGAGU	2	MIMAT0002510
miR-181abcd/4262	ACAUUCA	9544	mml-miR-181b	AACAUUCAUUGCUGUCGGUGGGUU	2	MIMAT0002623
miR-181abcd/4262	ACAUUCA	9598	ptr-miR-181b	AACAUUCAUUGCUGUCGGUGGGU	2	MIMAT0002625
miR-181abcd/4262	ACAUUCA	9606	hsa-miR-181d	AACAUUCAUUGUUGUCGGUGGGU	2	MIMAT0002821
miR-181abcd/4262	ACAUUCA	9913	bta-miR-181a	AACAUUCAACGCUGUCGGUGAGUU	2	MIMAT0003543
miR-181abcd/4262	ACAUUCA	8364	xtr-miR-181b	AACAUUCAUUGCUGUCGGUGGG	2	MIMAT0003609
miR-181abcd/4262	ACAUUCA	8364	xtr-miR-181a	AACAUUCAACGCUGUCGGUGAGU	2	MIMAT0003625
miR-181abcd/4262	ACAUUCA	9913	bta-miR-181b	AACAUUCAUUGCUGUCGGUGGGUU	2	MIMAT0003793
miR-181abcd/4262	ACAUUCA	9913	bta-miR-181c	AACAUUCAACCUGUCGGUGAGUUU	2	MIMAT0003817
miR-181abcd/4262	ACAUUCA	13616	mdo-miR-181c	AACAUUCAACGCUGUCGGUGAGU	2	MIMAT0004121
miR-181abcd/4262	ACAUUCA	13616	mdo-miR-181a	AACAUUCAACGCUGUCGGUGAGU	2	MIMAT0004154
miR-181abcd/4262	ACAUUCA	13616	mdo-miR-181b	AACAUUCAUUGCUGUCGGUGGG	2	MIMAT0004155
miR-181abcd/4262	ACAUUCA	10090	mmu-miR-181d	AACAUUCAUUGUUGUCGGUGGGU	2	MIMAT0004324
miR-181abcd/4262	ACAUUCA	10116	rno-miR-181d	AACAUUCAUUGUUGUCGGUGGGU	2	MIMAT0005299
miR-181abcd/4262	ACAUUCA	9258	oan-miR-181a	AACAUUCAACGCUGUCGGUGAGU	2	MIMAT0006833
miR-181abcd/4262	ACAUUCA	9258	oan-miR-181b	AACAUUCAUUGCUGUCGGUGGGU	2	MIMAT0006835
miR-181abcd/4262	ACAUUCA	9258	oan-miR-181c	AACAUUCAUUACUGUCGGUGGGU	2	MIMAT0007058
miR-181abcd/4262	ACAUUCA	9544	mml-miR-181d	AACAUUCAUUGUUGUCGGUGGGU	2	MIMAT0006217
miR-181abcd/4262	ACAUUCA	9615	cfa-miR-181c	AACAUUCAACCUGUCGGUGAGUU	2	MIMAT0006635
miR-181abcd/4262	ACAUUCA	9615	cfa-miR-181d	AACAUUCAUUGUUGUCGGUGGGU	2	MIMAT0006636
miR-181abcd/4262	ACAUUCA	9615	cfa-miR-181a	AACAUUCAACGCUGUCGGUGAG	2	MIMAT0006707
miR-181abcd/4262	ACAUUCA	9615	cfa-miR-181b	AACAUUCAUUGCUGUCGGUG	2	MIMAT0006708
miR-181abcd/4262	ACAUUCA	9598	ptr-miR-181d	AACAUUCAUUGUUGUCGGUGGGU	2	MIMAT0008049
miR-181abcd/4262	ACAUUCA	9913	bta-miR-181d	AACAUUCAUUGUUGUCGGUGGGU	2	MIMAT0009243
miR-181abcd/4262	ACAUUCA	9796	eca-miR-181a	AACAUUCAACGCUGUCGGUGAGU	2	MIMAT0013178
miR-181abcd/4262	ACAUUCA	9796	eca-miR-181b	AACAUUCAUUGCUGUCGGUGGGU	2	MIMAT0013179
miR-181abcd/4262	ACAUUCA	9606	hsa-miR-4262	GACAUUCAGACUACCUG	2	MIMAT0016894
miR-182	UUGGCAA	10090	mmu-miR-182	UUUGGCAAUGGUAGAACUCACACCG	2	MIMAT0000211
miR-182	UUGGCAA	9606	hsa-miR-182	UUUGGCAAUGGUAGAACUCACACU	2	MIMAT0000259
miR-182	UUGGCAA	9544	mml-miR-182	UUUGGCAAUGGUAGAACUCACA	2	MIMAT0002513
miR-182	UUGGCAA	8364	xtr-miR-182	UUUGGCAAUGGUAGAACUCACA	2	MIMAT0003610
miR-182	UUGGCAA	13616	mdo-miR-182	UUUGGCAAUGGUAGAACUCACA	2	MIMAT0004118
miR-182	UUGGCAA	10116	rno-miR-182	UUUGGCAAUGGUAGAACUCACACCG	2	MIMAT0005300
miR-182	UUGGCAA	9598	ptr-miR-182	UUUGGCAAUGGUAGAACUCACACU	2	MIMAT0008050
miR-182	UUGGCAA	9913	bta-miR-182	UUUGGCAAUGGUAGAACUCACACU	2	MIMAT0009244
miR-182	UUGGCAA	9615	cfa-miR-182	UUUGGCAAUGGUAGAACUCACACU	2	MIMAT0009841
miR-182	UUGGCAA	9258	oan-miR-182	UUUGGCAAUGGUAGAACUCACA	2	MIMAT0012798
miR-182	UUGGCAA	9796	eca-miR-182	UUUGGCAAUGGUAGAACUCACACUG	2	MIMAT0012937
miR-183	AUGGCAC	10090	mmu-miR-183	UAUGGCACUGGUAGAAUUCACU	2	MIMAT0000212
miR-183	AUGGCAC	9606	hsa-miR-183	UAUGGCACUGGUAGAAUUCACU	2	MIMAT0000261
miR-183	AUGGCAC	10116	rno-miR-183	UAUGGCACUGGUAGAAUUCACU	2	MIMAT0000860
miR-183	AUGGCAC	9031	gga-miR-183	UAUGGCACUGGUAGAAUUCACUG	2	MIMAT0001191
miR-183	AUGGCAC	9544	mml-miR-183	UAUGGCACUGGUAGAAUUCACUG	2	MIMAT0002783
miR-183	AUGGCAC	9598	ptr-miR-183	UAUGGCACUGGUAGAAUUCACUG	2	MIMAT0002785
miR-183	AUGGCAC	8364	xtr-miR-183	UAUGGCACUGGUAGAAUUCACUG	2	MIMAT0003612
miR-183	AUGGCAC	13616	mdo-miR-183	UAUGGCACUGGUAGAAUUCACUG	2	MIMAT0004146
miR-183	AUGGCAC	9258	oan-miR-183	UAUGGCACUGGUAGAAUUCACU	2	MIMAT0006805
miR-183	AUGGCAC	9615	cfa-miR-183	UAUGGCACUGGUAGAAUUCACU	2	MIMAT0006621
miR-183	AUGGCAC	9913	bta-miR-183	UAUGGCACUGGUAGAAUUCACUG	2	MIMAT0009245
miR-183	AUGGCAC	9796	eca-miR-183	UAUGGCACUGGUAGAAUUCACU	2	MIMAT0012938
miR-184	GGACGGA	10090	mmu-miR-184	UGGACGGAGAACUGAUAAGGGU	2	MIMAT0000213
miR-184	GGACGGA	9606	hsa-miR-184	UGGACGGAGAACUGAUAAGGGU	2	MIMAT0000454
miR-184	GGACGGA	10116	rno-miR-184	UGGACGGAGAACUGAUAAGGGU	2	MIMAT0000861
miR-184	GGACGGA	9031	gga-miR-184	UGGACGGAGAACUGAUAAGGGU	2	MIMAT0001158
miR-184	GGACGGA	9598	ptr-miR-184	UGGACGGAGAACUGAUAAGGGU	2	MIMAT0002301
miR-184	GGACGGA	8364	xtr-miR-184	UGGACGGAGAACUGAUAAGGCU	2	MIMAT0003613
miR-184	GGACGGA	13616	mdo-miR-184	UGGACGGAGAACUGAUAAGGGU	2	MIMAT0004119
miR-184	GGACGGA	9258	oan-miR-184	UGGACGGAGAAUUGAUAAGGGU	2	MIMAT0007045
miR-184	GGACGGA	9544	mml-miR-184	UGGACGGAGAACUGAUAAGGGU	2	MIMAT0006218
miR-184	GGACGGA	9913	bta-miR-184	UGGACGGAGAACUGAUAAGGGU	2	MIMAT0009246
miR-184	GGACGGA	9615	cfa-miR-184	UGGACGGAGAACUGAUAAGGGU	2	MIMAT0009842
miR-184	GGACGGA	9796	eca-miR-184	UGGACGGAGAACUGAUAAGGGU	2	MIMAT0012894
miR-187	CGUGUCU	10090	mmu-miR-187	UCGUGUCUUGUGUUGCAGCCGG	2	MIMAT0000216
miR-187	CGUGUCU	9606	hsa-miR-187	UCGUGUCUUGUGUUGCAGCCGG	2	MIMAT0000262
miR-187	CGUGUCU	10116	rno-miR-187	UCGUGUCUUGUGUUGCAGCCGG	2	MIMAT0000864
miR-187	CGUGUCU	9031	gga-miR-187	UCGUGUCUUGUGUUGCAGCC	2	MIMAT0001124
miR-187	CGUGUCU	8364	xtr-miR-187	UCGUGUCUUGUGUUGCAGCCA	2	MIMAT0003614
miR-187	CGUGUCU	13616	mdo-miR-187	UCGUGUCUUGUGUUGCAGCC	2	MIMAT0004120
miR-187	CGUGUCU	9258	oan-miR-187	UCGUGUCUUGUGUUGCAGCCA	2	MIMAT0007267
miR-187	CGUGUCU	9544	mml-miR-187	UCGUGUCUUGUGUUGCAGCCGG	2	MIMAT0006221
miR-187	CGUGUCU	9913	bta-miR-187	UCGUGUCUUGUGUUGCAGCCGG	2	MIMAT0009248
miR-187	CGUGUCU	9615	cfa-miR-187	UCGUGUCUUGUGUUGCAGCCGG	2	MIMAT0009843
miR-187	CGUGUCU	9796	eca-miR-187	UCGUGUCUUGUGUUGCAGCCGG	2	MIMAT0012999
miR-190/190ab	GAUAUGU	10090	mmu-miR-190	UGAUAUGUUUGAUAUAUUAGGU	2	MIMAT0000220
miR-190/190ab	GAUAUGU	9606	hsa-miR-190	UGAUAUGUUUGAUAUAUUAGGU	2	MIMAT0000458
miR-190/190ab	GAUAUGU	10116	rno-miR-190	UGAUAUGUUUGAUAUAUUAGGU	2	MIMAT0000865
miR-190/190ab	GAUAUGU	9031	gga-miR-190	UGAUAUGUUUGAUAUAUUAGGU	2	MIMAT0001155
miR-190/190ab	GAUAUGU	9544	mml-miR-190a	UGAUAUGUUUGAUAUAUUAGGU	2	MIMAT0002312
miR-190/190ab	GAUAUGU	9598	ptr-miR-190a	UGAUAUGUUUGAUAUAUUAGGU	2	MIMAT0002313
miR-190/190ab	GAUAUGU	10090	mmu-miR-190b	UGAUAUGUUUGAUAUUGGGUU	2	MIMAT0004852
miR-190/190ab	GAUAUGU	9606	hsa-miR-190b	UGAUAUGUUUGAUAUUGGGUU	2	MIMAT0004929
miR-190/190ab	GAUAUGU	10116	rno-miR-190b	UGAUAUGUUUGAUAUUAGGUU	2	MIMAT0005302
miR-190/190ab	GAUAUGU	9258	oan-miR-190a	UGAUAUGUUUGAUAUAUUAGGU	2	MIMAT0006843
miR-190/190ab	GAUAUGU	9258	oan-miR-190b	UGAUAUGUUUGAUAUUAGGUUG	2	MIMAT0006998
miR-190/190ab	GAUAUGU	9544	mml-miR-190b	UGAUAUGUUUGAUAUUGGGUU	2	MIMAT0006222
miR-190/190ab	GAUAUGU	9598	ptr-miR-190b	UGAUAUGUUUGAUAUUGGGUU	2	MIMAT0008055
miR-190/190ab	GAUAUGU	9913	bta-miR-190a	UGAUAUGUUUGAUAUAUUAGGU	2	MIMAT0009251
miR-190/190ab	GAUAUGU	9913	bta-miR-190b	UGAUAUGUUUGAUAUUGGGUU	2	MIMAT0009252
miR-190/190ab	GAUAUGU	9615	cfa-miR-190a	UGAUAUGUUUGAUAUAUUAGGU	2	MIMAT0009872
miR-190/190ab	GAUAUGU	9615	cfa-miR-190b	UGAUAUGUUUGAUAUUGGGUU	2	MIMAT0009873
miR-190/190ab	GAUAUGU	13616	mdo-miR-190a	UGAUAUGUUUGAUAUAUUAGGU	2	MIMAT0012740
miR-190/190ab	GAUAUGU	13616	mdo-miR-190b	UGAUAUGUUUGAUAUUGGGUU	2	MIMAT0012756
miR-190/190ab	GAUAUGU	9796	eca-miR-190	UGAUAUGUUUGAUAUAUUAGGU	2	MIMAT0012896
miR-190/190ab	GAUAUGU	9796	eca-miR-190b	UGAUAUGUUUGAUAUUGGGUU	2	MIMAT0012958
miR-191	AACGGAA	10090	mmu-miR-191	CAACGGAAUCCCAAAAGCAGCUG	2	MIMAT0000221
miR-191	AACGGAA	9606	hsa-miR-191	CAACGGAAUCCCAAAAGCAGCUG	2	MIMAT0000440
miR-191	AACGGAA	10116	rno-miR-191	CAACGGAAUCCCAAAAGCAGCUG	2	MIMAT0000866
miR-191	AACGGAA	8364	xtr-miR-191	CAACGGAAUCCCAAAAGCAGCU	2	MIMAT0003689
miR-191	AACGGAA	9913	bta-miR-191	CAACGGAAUCCCAAAAGCAGCUG	2	MIMAT0003819
miR-191	AACGGAA	13616	mdo-miR-191	CAACGGAAUCCCAAAAGCAGCU	2	MIMAT0004152
miR-191	AACGGAA	9258	oan-miR-191	CAACGGAAUCCCAAAAGCAGCU	2	MIMAT0007152
miR-191	AACGGAA	9544	mml-miR-191	CAACGGAAUCCCAAAAGCAGCUG	2	MIMAT0006223
miR-191	AACGGAA	9615	cfa-miR-191	CAACGGAAUCCCAAAAGCAGCU	2	MIMAT0006638
miR-191	AACGGAA	9598	ptr-miR-191	CAACGGAAUCCCAAAAGCAGCUG	2	MIMAT0008056
miR-191	AACGGAA	9796	eca-miR-191	CAACGGAAUCCCAAAAGCAGCUG	2	MIMAT0013079
miR-192/215	UGACCUA	9606	hsa-miR-192	CUGACCUAUGAAUUGACAGCC	2	MIMAT0000222
miR-192/215	UGACCUA	9606	hsa-miR-215	AUGACCUAUGAAUUGACAGAC	2	MIMAT0000272
miR-192/215	UGACCUA	10090	mmu-miR-192	CUGACCUAUGAAUUGACAGCC	2	MIMAT0000517
miR-192/215	UGACCUA	10116	rno-miR-192	CUGACCUAUGAAUUGACAGCC	2	MIMAT0000867
miR-192/215	UGACCUA	10090	mmu-miR-215	AUGACCUAUGAUUUGACAGAC	2	MIMAT0000904
miR-192/215	UGACCUA	9031	gga-miR-215	AUGACCUAUGAAUUGACAGAC	2	MIMAT0001134
miR-192/215	UGACCUA	9544	mml-miR-215	AUGACCUAUGAAUUGACAGAC	2	MIMAT0002728
miR-192/215	UGACCUA	9598	ptr-miR-215	AUGACCUAUGAAUUGACAGAC	2	MIMAT0002730
miR-192/215	UGACCUA	10116	rno-miR-215	AUGACCUAUGAUUUGACAGACA	2	MIMAT0003118
miR-192/215	UGACCUA	8364	xtr-miR-192	AUGACCUAUGAAUUGACAGCC	2	MIMAT0003615
miR-192/215	UGACCUA	8364	xtr-miR-215	AUGACCUAUGAAAUGACAGCC	2	MIMAT0003628
miR-192/215	UGACCUA	9913	bta-miR-215	AUGACCUAUGAAUUGACAGACA	2	MIMAT0003797
miR-192/215	UGACCUA	9913	bta-miR-192	CUGACCUAUGAAUUGACAGCCAG	2	MIMAT0003820
miR-192/215	UGACCUA	9258	oan-miR-215	AUGACCUAUGAAUUGACAGAC	2	MIMAT0007000
miR-192/215	UGACCUA	9258	oan-miR-192	CUGACCUAUGAAUUGACAGCC	2	MIMAT0007016
miR-192/215	UGACCUA	9544	mml-miR-192	CUGACCUAUGAAUUGACAGCC	2	MIMAT0006224
miR-192/215	UGACCUA	9615	cfa-miR-192	CUGACCUAUGAAUUGACAGCC	2	MIMAT0006632
miR-192/215	UGACCUA	9598	ptr-miR-192	CUGACCUAUGAAUUGACAGCC	2	MIMAT0008057
miR-192/215	UGACCUA	9615	cfa-miR-215	AUGACCUACGAAUUGAUAGACA	2	MIMAT0009848
miR-192/215	UGACCUA	13616	mdo-miR-215	AUGACCUAUGAAUUGACAGACA	2	MIMAT0012751
miR-192/215	UGACCUA	9796	eca-miR-192	CUGACCUAUGAAUUGACAGCC	2	MIMAT0013049
miR-192/215	UGACCUA	9796	eca-miR-215	AUGACCUAUGAAUUGACAGAC	2	MIMAT0013190
miR-193/193b/193a-3p	ACUGGCC	10090	mmu-miR-193	AACUGGCCUACAAAGUCCCAGU	2	MIMAT0000223
miR-193/193b/193a-3p	ACUGGCC	9606	hsa-miR-193a-3p	AACUGGCCUACAAAGUCCCAGU	2	MIMAT0000459
miR-193/193b/193a-3p	ACUGGCC	10116	rno-miR-193	AACUGGCCUACAAAGUCCCAGU	2	MIMAT0000868
miR-193/193b/193a-3p	ACUGGCC	9606	hsa-miR-193b	AACUGGCCCUCAAAGUCCCGCU	2	MIMAT0002819
miR-193/193b/193a-3p	ACUGGCC	9031	gga-miR-193b	AACUGGCCCACAAAGUCCCGCUUU	2	MIMAT0003353
miR-193/193b/193a-3p	ACUGGCC	8364	xtr-miR-193	AACUGGCCCGCAAAGUCCCGCUUC	2	MIMAT0003616
miR-193/193b/193a-3p	ACUGGCC	9913	bta-miR-193a-3p	AACUGGCCUACAAAGUCCCAGU	2	MIMAT0003795
miR-193/193b/193a-3p	ACUGGCC	13616	mdo-miR-193	AACUGGCCUACAAAGUCCCAG	2	MIMAT0004123
miR-193/193b/193a-3p	ACUGGCC	10090	mmu-miR-193b	AACUGGCCCACAAAGUCCCGCU	2	MIMAT0004859
miR-193/193b/193a-3p	ACUGGCC	9258	oan-miR-193	AACUGGCCCACAAAGUCCCGCU	2	MIMAT0006821
miR-193/193b/193a-3p	ACUGGCC	9031	gga-miR-193a	AACUGGCCUACAAAGUCCCAGU	2	MIMAT0007740
miR-193/193b/193a-3p	ACUGGCC	9544	mml-miR-193a-3p	AACUGGCCUACAAAGUCCCAGU	2	MIMAT0006226
miR-193/193b/193a-3p	ACUGGCC	9544	mml-miR-193b	AACUGGCCCUCAAAGUCCCGCU	2	MIMAT0006227
miR-193/193b/193a-3p	ACUGGCC	9598	ptr-miR-193a	AACUGGCCUACAAAGUCCCAGU	2	MIMAT0008058
miR-193/193b/193a-3p	ACUGGCC	9598	ptr-miR-193b	AACUGGCCCUCAAAGUCCCGCU	2	MIMAT0008059
miR-193/193b/193a-3p	ACUGGCC	9913	bta-miR-193b	AACUGGCCCACAAAGUCCCGCUUU	2	MIMAT0009253
miR-193/193b/193a-3p	ACUGGCC	9796	eca-miR-193a-3p	AACUGGCCUACAAAGUCCCAGU	2	MIMAT0013026
miR-193/193b/193a-3p	ACUGGCC	9796	eca-miR-193b	AACUGGCCCACAAAGUCCCGCU	2	MIMAT0013056
miR-194	GUAACAG	10090	mmu-miR-194	UGUAACAGCAACUCCAUGUGGA	2	MIMAT0000224
miR-194	GUAACAG	9606	hsa-miR-194	UGUAACAGCAACUCCAUGUGGA	2	MIMAT0000460
miR-194	GUAACAG	10116	rno-miR-194	UGUAACAGCAACUCCAUGUGGA	2	MIMAT0000869
miR-194	GUAACAG	9031	gga-miR-194	UGUAACAGCAACUCCAUGUGGA	2	MIMAT0001133
miR-194	GUAACAG	9544	mml-miR-194	UGUAACAGCAACUCCAUGUGGA	2	MIMAT0002727
miR-194	GUAACAG	9598	ptr-miR-194	UGUAACAGCAACUCCAUGUGGA	2	MIMAT0002729
miR-194	GUAACAG	8364	xtr-miR-194	UGUAACAGCAACUCCAUGUGGA	2	MIMAT0003617
miR-194	GUAACAG	9258	oan-miR-194	UGUAACAGCAACUCCAUGUGGA	2	MIMAT0006999
miR-194	GUAACAG	9615	cfa-miR-194	UGUAACAGCAACUCCAUGUGGA	2	MIMAT0006681
miR-194	GUAACAG	9913	bta-miR-194	UGUAACAGCAACUCCAUGUGGA	2	MIMAT0009254
miR-194	GUAACAG	9796	eca-miR-194	UGUAACAGCAACUCCAUGUGGA	2	MIMAT0013050
miR-196abc	AGGUAGU	9606	hsa-miR-196a	UAGGUAGUUUCAUGUUGUUGGG	2	MIMAT0000226
miR-196abc	AGGUAGU	10090	mmu-miR-196a	UAGGUAGUUUCAUGUUGUUGGG	2	MIMAT0000518
miR-196abc	AGGUAGU	10116	rno-miR-196a	UAGGUAGUUUCAUGUUGUUGGG	2	MIMAT0000871
miR-196abc	AGGUAGU	9606	hsa-miR-196b	UAGGUAGUUUCCUGUUGUUGGG	2	MIMAT0001080
miR-196abc	AGGUAGU	10090	mmu-miR-196b	UAGGUAGUUUCCUGUUGUUGGG	2	MIMAT0001081
miR-196abc	AGGUAGU	10116	rno-miR-196b	UAGGUAGUUUCCUGUUGUUGGG	2	MIMAT0001082
miR-196abc	AGGUAGU	9031	gga-miR-196	UAGGUAGUUUCAUGUUGUUGG	2	MIMAT0001121
miR-196abc	AGGUAGU	9544	mml-miR-196a	UAGGUAGUUUCAUGUUGUUGG	2	MIMAT0002519
miR-196abc	AGGUAGU	9598	ptr-miR-196a	UAGGUAGUUUCAUGUUGUUGGG	2	MIMAT0002522
miR-196abc	AGGUAGU	8364	xtr-miR-196a	UAGGUAGUUUCAUGUUGUUGG	2	MIMAT0003690
miR-196abc	AGGUAGU	8364	xtr-miR-196b	UAGGUAGUUUUAUGUUGUUGG	2	MIMAT0003691
miR-196abc	AGGUAGU	13616	mdo-miR-196b	UAGGUAGUUUCCUGUUGUUGG	2	MIMAT0004124
miR-196abc	AGGUAGU	10116	rno-miR-196c	UAGGUAGUUUCGUGUUGUUGGG	2	MIMAT0005303
miR-196abc	AGGUAGU	9258	oan-miR-196a	UAGGUAGUUUCAUGUUGUUGGG	2	MIMAT0006876
miR-196abc	AGGUAGU	9258	oan-miR-196b	UAGGUAGUUUCCUGUUGUUGG	2	MIMAT0007139
miR-196abc	AGGUAGU	9544	mml-miR-196b	UAGGUAGUUUCCUGUUGUUGGG	2	MIMAT0006229
miR-196abc	AGGUAGU	9615	cfa-miR-196b	UAGGUAGUUUCCUGUUGUUGGGA	2	MIMAT0006620
miR-196abc	AGGUAGU	9615	cfa-miR-196a	UAGGUAGUUUCAUGUUGUUGGG	2	MIMAT0006662
miR-196abc	AGGUAGU	9598	ptr-miR-196b	UAGGUAGUUUCCUGUUGUUGGG	2	MIMAT0008061
miR-196abc	AGGUAGU	9913	bta-miR-196a	UAGGUAGUUUCAUGUUGUUGGG	2	MIMAT0009255
miR-196abc	AGGUAGU	9913	bta-miR-196b	UAGGUAGUUUCCUGUUGUUGGGA	2	MIMAT0009256
miR-196abc	AGGUAGU	9796	eca-miR-196b	UAGGUAGUUUCCUGUUGUUGGG	2	MIMAT0012939
miR-196abc	AGGUAGU	9796	eca-miR-196a	UAGGUAGUUUCAUGUUGUUGGG	2	MIMAT0013028
miR-199ab-5p	CCAGUGU	10090	mmu-miR-199a-5p	CCCAGUGUUCAGACUACCUGUUC	2	MIMAT0000229
miR-199ab-5p	CCAGUGU	9606	hsa-miR-199a-5p	CCCAGUGUUCAGACUACCUGUUC	2	MIMAT0000231
miR-199ab-5p	CCAGUGU	9606	hsa-miR-199b-5p	CCCAGUGUUUAGACUAUCUGUUC	2	MIMAT0000263
miR-199ab-5p	CCAGUGU	10116	rno-miR-199a-5p	CCCAGUGUUCAGACUACCUGUUC	2	MIMAT0000872
miR-199ab-5p	CCAGUGU	9031	gga-miR-199	CCCAGUGUUCAGACUACCUGUUC	2	MIMAT0001152
miR-199ab-5p	CCAGUGU	9598	ptr-miR-199a-5p	CCCAGUGUUCAGACUACCUGUUC	2	MIMAT0002530
miR-199ab-5p	CCAGUGU	9544	mml-miR-199a	CCCAGUGUUCAGACUACCUGUUC	2	MIMAT0002531
miR-199ab-5p	CCAGUGU	9913	bta-miR-199a-5p	CCCAGUGUUCAGACUACCUGUU	2	MIMAT0003544
miR-199ab-5p	CCAGUGU	8364	xtr-miR-199a	CCCAGUGUUCAGACUACCUGUUC	2	MIMAT0003618
miR-199ab-5p	CCAGUGU	8364	xtr-miR-199b	CCCAGUGUUCAGACUACGUGUUC	2	MIMAT0003692
miR-199ab-5p	CCAGUGU	9913	bta-miR-199b	CCCAGUGUUUAGACUAUCUGUUC	2	MIMAT0003821
miR-199ab-5p	CCAGUGU	13616	mdo-miR-199b	CCCAGUGUUUAGACUAUCUGUUC	2	MIMAT0004125
miR-199ab-5p	CCAGUGU	9544	mml-miR-199a-5p	CCCAGUGUUCAGACUACCUGUUC	2	MIMAT0006231
miR-199ab-5p	CCAGUGU	9796	eca-miR-199a-5p	CCCAGUGUUCAGACUACCUGUUC	2	MIMAT0012960
miR-199ab-5p	CCAGUGU	9796	eca-miR-199b-5p	CCCAGUGUUUAGACUAUCUGUUC	2	MIMAT0013780
miR-200bc/429/548a	AAUACUG	10090	mmu-miR-200b	UAAUACUGCCUGGUAAUGAUGA	2	MIMAT0000233
miR-200bc/429/548a	AAUACUG	9606	hsa-miR-200b	UAAUACUGCCUGGUAAUGAUGA	2	MIMAT0000318
miR-200bc/429/548a	AAUACUG	9606	hsa-miR-200c	UAAUACUGCCGGGUAAUGAUGGA	2	MIMAT0000617
miR-200bc/429/548a	AAUACUG	10090	mmu-miR-200c	UAAUACUGCCGGGUAAUGAUGGA	2	MIMAT0000657
miR-200bc/429/548a	AAUACUG	10116	rno-miR-200c	UAAUACUGCCGGGUAAUGAUG	2	MIMAT0000873
miR-200bc/429/548a	AAUACUG	10116	rno-miR-200b	UAAUACUGCCUGGUAAUGAUGAC	2	MIMAT0000875
miR-200bc/429/548a	AAUACUG	9031	gga-miR-200b	UAAUACUGCCUGGUAAUGAUGAU	2	MIMAT0001172
miR-200bc/429/548a	AAUACUG	9606	hsa-miR-429	UAAUACUGUCUGGUAAAACCGU	2	MIMAT0001536
miR-200bc/429/548a	AAUACUG	10090	mmu-miR-429	UAAUACUGUCUGGUAAUGCCGU	2	MIMAT0001537
miR-200bc/429/548a	AAUACUG	10116	rno-miR-429	UAAUACUGUCUGGUAAUGCCGU	2	MIMAT0001538
miR-200bc/429/548a	AAUACUG	9615	cfa-miR-429	UAAUACUGUCUGGUAAUGCCGU	2	MIMAT0001539
miR-200bc/429/548a	AAUACUG	9031	gga-miR-429	UAAUACUGUCUGGUAAUGCCGU	2	MIMAT0003371
miR-200bc/429/548a	AAUACUG	8364	xtr-miR-200b	UAAUACUGCCUGGUAAUGAUGAU	2	MIMAT0003694
miR-200bc/429/548a	AAUACUG	8364	xtr-miR-429	UAAUACUGUCUGGUAAUGCCGU	2	MIMAT0003703
miR-200bc/429/548a	AAUACUG	9913	bta-miR-200c	UAAUACUGCCGGGUAAUGAUGGA	2	MIMAT0003823
miR-200bc/429/548a	AAUACUG	9913	bta-miR-200b	UAAUACUGCCUGGUAAUGAUG	2	MIMAT0003842
miR-200bc/429/548a	AAUACUG	13616	mdo-miR-200c	UAAUACUGCCGGGUAAUGAUGG	2	MIMAT0004150
miR-200bc/429/548a	AAUACUG	13616	mdo-miR-200b	UAAUACUGCCUGGUAAUGAUGA	2	MIMAT0004156
miR-200bc/429/548a	AAUACUG	9258	oan-miR-200b	UAAUACUGCCUGGUAAUGAUGAU	2	MIMAT0006938
miR-200bc/429/548a	AAUACUG	9258	oan-miR-429	UAAUACUGUCUGGUAAUGCCGU	2	MIMAT0007128
miR-200bc/429/548a	AAUACUG	9544	mml-miR-429	UAAUACUGUCUGGUAAAACCGU	2	MIMAT0006325
miR-200bc/429/548a	AAUACUG	9544	mml-miR-548a	CAAUACUGGCAAUUACUUUUCC	2	MIMAT0006410
miR-200bc/429/548a	AAUACUG	9615	cfa-miR-200c	UAAUACUGCCGGGUAAUGAUGGA	2	MIMAT0006664
miR-200bc/429/548a	AAUACUG	9913	bta-miR-429	UAAUACUGUCUGGUAAUGCCGU	2	MIMAT0009315
miR-200bc/429/548a	AAUACUG	13616	mdo-miR-429	UAAUACUGUCUGGUAAUGCC	2	MIMAT0012741
miR-200bc/429/548a	AAUACUG	9796	eca-miR-200b	UAAUACUGCCUGGUAAUGAUGA	2	MIMAT0012910
miR-200bc/429/548a	AAUACUG	9796	eca-miR-429	UAAUACUGUCUGGUAAUGCCG	2	MIMAT0012919
miR-200bc/429/548a	AAUACUG	9796	eca-miR-200c	UAAUACUGCCGGGUAAUGAUGGA	2	MIMAT0012974
miR-203	UGAAAUG	10090	mmu-miR-203	GUGAAAUGUUUAGGACCACUAG	2	MIMAT0000236
miR-203	UGAAAUG	9606	hsa-miR-203	GUGAAAUGUUUAGGACCACUAG	2	MIMAT0000264
miR-203	UGAAAUG	10116	rno-miR-203	GUGAAAUGUUUAGGACCACUAG	2	MIMAT0000876
miR-203	UGAAAUG	9031	gga-miR-203	GUGAAAUGUUUAGGACCACUUG	2	MIMAT0001146
miR-203	UGAAAUG	8364	xtr-miR-203	GUGAAAUGUUUAGGACCACUUG	2	MIMAT0003695
miR-203	UGAAAUG	13616	mdo-miR-203	GUGAAAUGUUUAGGACCACUUG	2	MIMAT0004126
miR-203	UGAAAUG	9544	mml-miR-203	GUGAAAUGUUUAGGACCACUAG	2	MIMAT0006234
miR-203	UGAAAUG	9598	ptr-miR-203	GUGAAAUGUUUAGGACCACUAG	2	MIMAT0008065
miR-203	UGAAAUG	9615	cfa-miR-203	GUGAAAUGUUUAGGACCACUAG	2	MIMAT0009866
miR-204/204b/211	UCCCUUU	10090	mmu-miR-204	UUCCCUUUGUCAUCCUAUGCCU	2	MIMAT0000237
miR-204/204b/211	UCCCUUU	9606	hsa-miR-204	UUCCCUUUGUCAUCCUAUGCCU	2	MIMAT0000265
miR-204/204b/211	UCCCUUU	9606	hsa-miR-211	UUCCCUUUGUCAUCCUUCGCCU	2	MIMAT0000268
miR-204/204b/211	UCCCUUU	10090	mmu-miR-211	UUCCCUUUGUCAUCCUUUGCCU	2	MIMAT0000668
miR-204/204b/211	UCCCUUU	10116	rno-miR-204	UUCCCUUUGUCAUCCUAUGCCU	2	MIMAT0000877
miR-204/204b/211	UCCCUUU	10116	rno-miR-211	UUCCCUUUGUCAUCCUUUGCCU	2	MIMAT0000882
miR-204/204b/211	UCCCUUU	9031	gga-miR-204	UUCCCUUUGUCAUCCUAUGCCU	2	MIMAT0001156
miR-204/204b/211	UCCCUUU	9598	ptr-miR-204	UUCCCUUUGUCAUCCUAUGCCU	2	MIMAT0002535
miR-204/204b/211	UCCCUUU	9544	mml-miR-211	UUCCCUUUGUCAUCCUUUGCCU	2	MIMAT0002547
miR-204/204b/211	UCCCUUU	9031	gga-miR-211	UUCCCUUUGUCAUCCUAUGCCU	2	MIMAT0003368
miR-204/204b/211	UCCCUUU	8364	xtr-miR-204	UUCCCUUUGUCAUCCUAUGCCU	2	MIMAT0003696
miR-204/204b/211	UCCCUUU	13616	mdo-miR-204	UUCCCUUUGUCAUCCUAUGCCU	2	MIMAT0004127
miR-204/204b/211	UCCCUUU	9913	bta-miR-204	UUCCCUUUGUCAUCCUAUGCCU	2	MIMAT0004338
miR-204/204b/211	UCCCUUU	9258	oan-miR-204	UUCCCUUUGUCAUCCUAUGCCU	2	MIMAT0006841
miR-204/204b/211	UCCCUUU	9544	mml-miR-204	UUCCCUUUGUCAUCCUAUGCCU	2	MIMAT0006235
miR-204/204b/211	UCCCUUU	9615	cfa-miR-204	UUCCCUUUGUCAUCCUAUGCCU	2	MIMAT0006598
miR-204/204b/211	UCCCUUU	9598	ptr-miR-211	UUCCCUUUGUCAUCCUUCGCCU	2	MIMAT0008071
miR-204/204b/211	UCCCUUU	9913	bta-miR-211	UUCCCUUUGUCAUCCUUUGCC	2	MIMAT0009263
miR-204/204b/211	UCCCUUU	9615	cfa-miR-211	UUCCCUUUGUCAUCCUUUGCCU	2	MIMAT0009867
miR-204/204b/211	UCCCUUU	9796	eca-miR-211	UUCCCUUUGUCAUCCUUUGCCU	2	MIMAT0012901
miR-204/204b/211	UCCCUUU	9796	eca-miR-204b	UUCCCUUUGUCAUCCUAUGCCU	2	MIMAT0013112
miR-205/205ab	CCUUCAU	10090	mmu-miR-205	UCCUUCAUUCCACCGGAGUCUG	2	MIMAT0000238
miR-205/205ab	CCUUCAU	9606	hsa-miR-205	UCCUUCAUUCCACCGGAGUCUG	2	MIMAT0000266
miR-205/205ab	CCUUCAU	10116	rno-miR-205	UCCUUCAUUCCACCGGAGUCUGU	2	MIMAT0000878
miR-205/205ab	CCUUCAU	9031	gga-miR-205b	CCCUUCAUUCCACCGGAAUCUG	2	MIMAT0001164
miR-205/205ab	CCUUCAU	9031	gga-miR-205a	UCCUUCAUUCCACCGGAGUCUG	2	MIMAT0001184
miR-205/205ab	CCUUCAU	9598	ptr-miR-205	UCCUUCAUUCCACCGGAGUCUG	2	MIMAT0002544
miR-205/205ab	CCUUCAU	9913	bta-miR-205	UCCUUCAUUCCACCGGAGUCUG	2	MIMAT0003545
miR-205/205ab	CCUUCAU	8364	xtr-miR-205b	UCCUUCAUUCCACCGGAUCCUG	2	MIMAT0003622
miR-205/205ab	CCUUCAU	8364	xtr-miR-205a	UCCUUCAUUCCACCGGAGUCUG	2	MIMAT0003697
miR-205/205ab	CCUUCAU	9258	oan-miR-205	UCCUUCAUUCCACCGGAGUCU	2	MIMAT0006866
miR-205/205ab	CCUUCAU	9544	mml-miR-205	UCCUUCAUUCCACCGGAGUCUG	2	MIMAT0006236
miR-205/205ab	CCUUCAU	9615	cfa-miR-205	UCCUUCAUUCCACCGGAGUCUG	2	MIMAT0009845
miR-205/205ab	CCUUCAU	13616	mdo-miR-205a	UCCUUCAUUCCACCGGAGUCUG	2	MIMAT0012749
miR-205/205ab	CCUUCAU	9796	eca-miR-205	UCCUUCAUUCCACCGGAGUCUG	2	MIMAT0012962
miR-208ab/208ab-3p	UAAGACG	9606	hsa-miR-208a	AUAAGACGAGCAAAAAGCUUGU	2	MIMAT0000241
miR-208ab/208ab-3p	UAAGACG	10090	mmu-miR-208a-3p	AUAAGACGAGCAAAAAGCUUGU	2	MIMAT0000520
miR-208ab/208ab-3p	UAAGACG	10116	rno-miR-208	AUAAGACGAGCAAAAAGC	2	MIMAT0000880
miR-208ab/208ab-3p	UAAGACG	8364	xtr-miR-208	AUAAGACGAGCAUAAAGCUUGU	2	MIMAT0003698
miR-208ab/208ab-3p	UAAGACG	13616	mdo-miR-208	AUAAGACGAGCAAAAAGCUCGU	2	MIMAT0004129
miR-208ab/208ab-3p	UAAGACG	10090	mmu-miR-208b	AUAAGACGAACAAAAGGUUUGU	2	MIMAT0004939
miR-208ab/208ab-3p	UAAGACG	9606	hsa-miR-208b	AUAAGACGAACAAAAGGUUUGU	2	MIMAT0004960
miR-208ab/208ab-3p	UAAGACG	9258	oan-miR-208	AUAAGACGAGCAAAAAGCUUGU	2	MIMAT0006921
miR-208ab/208ab-3p	UAAGACG	9544	mml-miR-208a	AUAAGACGAGCAAAAAGCUUGU	2	MIMAT0006238
miR-208ab/208ab-3p	UAAGACG	9544	mml-miR-208b	AUAAGACGAACAAAAGGUUUGU	2	MIMAT0006239
miR-208ab/208ab-3p	UAAGACG	9598	ptr-miR-208a	AUAAGACGAGCAAAAAGCUUGU	2	MIMAT0008067
miR-208ab/208ab-3p	UAAGACG	9598	ptr-miR-208b	AUAAGACGAACAAAAGGUUUGU	2	MIMAT0008068
miR-208ab/208ab-3p	UAAGACG	9913	bta-miR-208a	AUAAGACGAGCAAAAAGCUUGU	2	MIMAT0009261
miR-208ab/208ab-3p	UAAGACG	9913	bta-miR-208b	AUAAGACGAACAAAAGGUUUGU	2	MIMAT0009262
miR-208ab/208ab-3p	UAAGACG	9615	cfa-miR-208a	AUAAGACGAGCAAAAAGCUUGU	2	MIMAT0009868
miR-208ab/208ab-3p	UAAGACG	9615	cfa-miR-208b	AUAAGACGAACAAAAGGUUUGU	2	MIMAT0009869
miR-208ab/208ab-3p	UAAGACG	9796	eca-miR-208a	AUAAGACGAGCAAAAAGCUUGU	2	MIMAT0012899
miR-208ab/208ab-3p	UAAGACG	9796	eca-miR-208b	AUAAGACGAACAAAAGGUUUGU	2	MIMAT0012900
miR-208ab/208ab-3p	UAAGACG	10116	rno-miR-208b-3p	AUAAGACGAACAAAAGGU	2	MIMAT0017845
miR-210	UGUGCGU	9606	hsa-miR-210	CUGUGCGUGUGACAGCGGCUGA	2	MIMAT0000267
miR-210	UGUGCGU	10090	mmu-miR-210	CUGUGCGUGUGACAGCGGCUGA	2	MIMAT0000658
miR-210	UGUGCGU	10116	rno-miR-210	CUGUGCGUGUGACAGCGGCUGA	2	MIMAT0000881
miR-210	UGUGCGU	8364	xtr-miR-210	CUGUGCGUGUGACAGCGGCUAA	2	MIMAT0003624
miR-210	UGUGCGU	9544	mml-miR-210	CUGUGCGUGUGACAGCGGCUGA	2	MIMAT0006240
miR-210	UGUGCGU	9598	ptr-miR-210	CUGUGCGUGUGACAGCGGCUGA	2	MIMAT0008070
miR-214/761/3619-5p	CAGCAGG	9606	hsa-miR-214	ACAGCAGGCACAGACAGGCAGU	2	MIMAT0000271
miR-214/761/3619-5p	CAGCAGG	10090	mmu-miR-214	ACAGCAGGCACAGACAGGCAGU	2	MIMAT0000661
miR-214/761/3619-5p	CAGCAGG	10116	rno-miR-214	ACAGCAGGCACAGACAGGCAG	2	MIMAT0000885
miR-214/761/3619-5p	CAGCAGG	9598	ptr-miR-214	ACAGCAGGCACAGACAGGCAG	2	MIMAT0002554
miR-214/761/3619-5p	CAGCAGG	9544	mml-miR-214	ACAGCAGGCACAGACAGGCAG	2	MIMAT0002555
miR-214/761/3619-5p	CAGCAGG	9606	hsa-miR-761	GCAGCAGGGUGAAACUGACACA	2	MIMAT0010364
miR-214/761/3619-5p	CAGCAGG	10090	mmu-miR-761	GCAGCAGGGUGAAACUGACACA	2	MIMAT0003893
miR-214/761/3619-5p	CAGCAGG	8364	xtr-miR-214	ACAGCAGGCACAGACAGGCAG	2	MIMAT0003627
miR-214/761/3619-5p	CAGCAGG	9913	bta-miR-214	ACAGCAGGCACAGACAGGCAGU	2	MIMAT0003825
miR-214/761/3619-5p	CAGCAGG	13616	mdo-miR-214	ACAGCAGGCACAGACAGGCAG	2	MIMAT0004130
miR-214/761/3619-5p	CAGCAGG	9258	oan-miR-214	ACAGCAGGCACAGACAGGCAGU	2	MIMAT0007171
miR-214/761/3619-5p	CAGCAGG	9913	bta-miR-761	GCAGCAGGGUGAAACUGACACA	2	MIMAT0009373
miR-214/761/3619-5p	CAGCAGG	9615	cfa-miR-214	ACAGCAGGCACAGACAGGCAGU	2	MIMAT0009847
miR-214/761/3619-5p	CAGCAGG	9615	cfa-miR-761	GCAGCAGGGUGAAACUGACACA	2	MIMAT0009936
miR-214/761/3619-5p	CAGCAGG	13616	mdo-miR-761	GCAGCAGGGUGAAACUGAGACA	2	MIMAT0012768
miR-214/761/3619-5p	CAGCAGG	9544	mml-miR-761	GCAGCAGGGUGAAACUGACACA	2	MIMAT0012793
miR-214/761/3619-5p	CAGCAGG	9598	ptr-miR-761	GCAGCAGGGUGAAACUGACACA	2	MIMAT0012817
miR-214/761/3619-5p	CAGCAGG	10116	rno-miR-761	GCAGCAGGGUGAAACUGACACA	2	MIMAT0012853
miR-214/761/3619-5p	CAGCAGG	9796	eca-miR-761	GCAGCAGGGUGAAACUGACACA	2	MIMAT0012923
miR-214/761/3619-5p	CAGCAGG	9796	eca-miR-214	ACAGCAGGCACAGACAGGCAGU	2	MIMAT0012963
miR-214/761/3619-5p	CAGCAGG	9606	hsa-miR-3619-5p	UCAGCAGGCAGGCUGGUGCAGC	2	MIMAT0017999
miR-216a	AAUCUCA	9606	hsa-miR-216a	UAAUCUCAGCUGGCAACUGUGA	2	MIMAT0000273
miR-216a	AAUCUCA	10090	mmu-miR-216a	UAAUCUCAGCUGGCAACUGUGA	2	MIMAT0000662
miR-216a	AAUCUCA	10116	rno-miR-216a	UAAUCUCAGCUGGCAACUGUGA	2	MIMAT0000886
miR-216a	AAUCUCA	9031	gga-miR-216	UAAUCUCAGCUGGCAACUGUG	2	MIMAT0001131
miR-216a	AAUCUCA	8364	xtr-miR-216	UAAUCUCAGCUGGCAACUGUG	2	MIMAT0003629
miR-216a	AAUCUCA	13616	mdo-miR-216	UAAUCUCAGCUGGCAACUGUG	2	MIMAT0004131
miR-216a	AAUCUCA	9258	oan-miR-216	UAAUCUCAGCUGGCAACUGUGA	2	MIMAT0007223
miR-216a	AAUCUCA	9544	mml-miR-216a	UAAUCUCAGCUGGCAACUGUGA	2	MIMAT0006242
miR-216a	AAUCUCA	9913	bta-miR-216a	UAAUCUCAGCUGGCAACUGUGA	2	MIMAT0009265
miR-216a	AAUCUCA	9615	cfa-miR-216a	UAAUCUCAGCUGGCAACUGUG	2	MIMAT0009849
miR-216a	AAUCUCA	9796	eca-miR-216a	UAAUCUCAGCUGGCAACUGUGA	2	MIMAT0013072
miR-216b/216b-5p	AAUCUCU	10090	mmu-miR-216b	AAAUCUCUGCAGGCAAAUGUGA	2	MIMAT0003729
miR-216b/216b-5p	AAUCUCU	9606	hsa-miR-216b	AAAUCUCUGCAGGCAAAUGUGA	2	MIMAT0004959
miR-216b/216b-5p	AAUCUCU	9544	mml-miR-216b	AAAUCUCUGCAGGCAAAUGUGA	2	MIMAT0006243
miR-216b/216b-5p	AAUCUCU	9615	cfa-miR-216b	AAAUCUCUGCAGGCAAAUGUGA	2	MIMAT0006592
miR-216b/216b-5p	AAUCUCU	9031	gga-miR-216b	AAAUCUCUGCAGGCAAAUGUGA	2	MIMAT0007748
miR-216b/216b-5p	AAUCUCU	9598	ptr-miR-216b	AAAUCUCUGCAGGCAAAUGUGA	2	MIMAT0008072
miR-216b/216b-5p	AAUCUCU	9913	bta-miR-216b	AAAUCUCUGCAGGCAAAUGUGA	2	MIMAT0009266
miR-216b/216b-5p	AAUCUCU	9796	eca-miR-216b	AAAUCUCUGCAGGCAAAUGUGA	2	MIMAT0013073
miR-216b/216b-5p	AAUCUCU	10116	rno-miR-216b-5p	AAAUCUCUGCAGGCAAAUGUGA	2	MIMAT0017846
miR-217	ACUGCAU	9606	hsa-miR-217	UACUGCAUCAGGAACUGAUUGGA	2	MIMAT0000274
miR-217	ACUGCAU	10090	mmu-miR-217	UACUGCAUCAGGAACUGACUGGA	2	MIMAT0000679
miR-217	ACUGCAU	10116	rno-miR-217	UACUGCAUCAGGAACUGACUGG	2	MIMAT0000887
miR-217	ACUGCAU	9031	gga-miR-217	UACUGCAUCAGGAACUGAUUGGAU	2	MIMAT0001132
miR-217	ACUGCAU	8364	xtr-miR-217	UACUGCAUCAGGAACUGAUUGGAU	2	MIMAT0003630
miR-217	ACUGCAU	13616	mdo-miR-217	UACUGCAUCAGGAACUGAUUGGAU	2	MIMAT0004132
miR-217	ACUGCAU	9258	oan-miR-217	UACUGCAUCAGGAACUGAUUGGA	2	MIMAT0007221
miR-217	ACUGCAU	9598	ptr-miR-217	UACUGCAUCAGGAACUGAUUGGA	2	MIMAT0008073
miR-217	ACUGCAU	9913	bta-miR-217	UACUGCAUCAGGAACUGAUUGGAU	2	MIMAT0009267
miR-217	ACUGCAU	9615	cfa-miR-217	UACUGCAUCAGGAACUGAUUGGAU	2	MIMAT0009850
miR-217	ACUGCAU	9796	eca-miR-217	UACUGCAUCAGGAACUGAUUGGA	2	MIMAT0013074
miR-218/218a	UGUGCUU	9606	hsa-miR-218	UUGUGCUUGAUCUAACCAUGU	2	MIMAT0000275
miR-218/218a	UGUGCUU	10090	mmu-miR-218	UUGUGCUUGAUCUAACCAUGU	2	MIMAT0000663
miR-218/218a	UGUGCUU	10116	rno-miR-218a	UUGUGCUUGAUCUAACCAUGU	2	MIMAT0000888
miR-218/218a	UGUGCUU	9031	gga-miR-218	UUGUGCUUGAUCUAACCAUGU	2	MIMAT0001144
miR-218/218a	UGUGCUU	9598	ptr-miR-218	UUGUGCUUGAUCUAACCAUGU	2	MIMAT0002570
miR-218/218a	UGUGCUU	9544	mml-miR-218	UUGUGCUUGAUCUAACCAUGU	2	MIMAT0002574
miR-218/218a	UGUGCUU	8364	xtr-miR-218	UUGUGCUUGAUCUAACCAUGU	2	MIMAT0003631
miR-218/218a	UGUGCUU	9913	bta-miR-218	UUGUGCUUGAUCUAACCAUGUG	2	MIMAT0003798
miR-218/218a	UGUGCUU	13616	mdo-miR-218	UUGUGCUUGAUCUAACCAUGU	2	MIMAT0004133
miR-218/218a	UGUGCUU	9258	oan-miR-218	UUGUGCUUGAUCUAACCAUGU	2	MIMAT0006815
miR-218/218a	UGUGCUU	9615	cfa-miR-218	UUGUGCUUGAUCUAACCAUGU	2	MIMAT0006672
miR-218/218a	UGUGCUU	9796	eca-miR-218	UUGUGCUUGAUCUAACCAUGU	2	MIMAT0012928
miR-219-5p/508/508-3p/4782-3p	GAUUGUC	9606	hsa-miR-219-5p	UGAUUGUCCAAACGCAAUUCU	2	MIMAT0000276
miR-219-5p/508/508-3p/4782-3p	GAUUGUC	10090	mmu-miR-219-5p	UGAUUGUCCAAACGCAAUUCU	2	MIMAT0000664
miR-219-5p/508/508-3p/4782-3p	GAUUGUC	10116	rno-miR-219-5p	UGAUUGUCCAAACGCAAUUCU	2	MIMAT0000889
miR-219-5p/508/508-3p/4782-3p	GAUUGUC	9031	gga-miR-219	UGAUUGUCCAAACGCAAUUCU	2	MIMAT0001170
miR-219-5p/508/508-3p/4782-3p	GAUUGUC	9544	mml-miR-219	UGAUUGUCCAAACGCAAUUCU	2	MIMAT0002575
miR-219-5p/508/508-3p/4782-3p	GAUUGUC	8364	xtr-miR-219	UGAUUGUCCAAACGCAAUUCU	2	MIMAT0003632
miR-219-5p/508/508-3p/4782-3p	GAUUGUC	13616	mdo-miR-219	UGAUUGUCCAAACGCAAUUCU	2	MIMAT0004134
miR-219-5p/508/508-3p/4782-3p	GAUUGUC	9544	mml-miR-508	UGAUUGUCGCCUUUUUGAGUAGA	2	MIMAT0005764
miR-219-5p/508/508-3p/4782-3p	GAUUGUC	9544	mml-miR-219-5p	UGAUUGUCCAAACGCAAUUCU	2	MIMAT0006245
miR-219-5p/508/508-3p/4782-3p	GAUUGUC	9615	cfa-miR-219	UGAUUGUCCAAACGCAAUUCU	2	MIMAT0006611
miR-219-5p/508/508-3p/4782-3p	GAUUGUC	9598	ptr-miR-219-5p	UGAUUGUCCAAACGCAAUUCU	2	MIMAT0009193
miR-219-5p/508/508-3p/4782-3p	GAUUGUC	9913	bta-miR-219-5p	UGAUUGUCCAAACGCAAUUCUU	2	MIMAT0009269
miR-219-5p/508/508-3p/4782-3p	GAUUGUC	9796	eca-miR-219-5p	UGAUUGUCCAAACGCAAUUCU	2	MIMAT0013099
miR-219-5p/508/508-3p/4782-3p	GAUUGUC	9796	eca-miR-508-3p	UGAUUGUCACCUUUUGGAGUAGA	2	MIMAT0013232
miR-219-5p/508/508-3p/4782-3p	GAUUGUC	9606	hsa-miR-4782-3p	UGAUUGUCUUCAUAUCUAGAAC	2	MIMAT0019945
miR-221/222/222ab/1928	GCUACAU	9606	hsa-miR-221	AGCUACAUUGUCUGCUGGGUUUC	2	MIMAT0000278
miR-221/222/222ab/1928	GCUACAU	9606	hsa-miR-222	AGCUACAUCUGGCUACUGGGU	2	MIMAT0000279
miR-221/222/222ab/1928	GCUACAU	10090	mmu-miR-221	AGCUACAUUGUCUGCUGGGUUUC	2	MIMAT0000669
miR-221/222/222ab/1928	GCUACAU	10090	mmu-miR-222	AGCUACAUCUGGCUACUGGGU	2	MIMAT0000670
miR-221/222/222ab/1928	GCUACAU	10116	rno-miR-221	AGCUACAUUGUCUGCUGGGUUUC	2	MIMAT0000890
miR-221/222/222ab/1928	GCUACAU	10116	rno-miR-222	AGCUACAUCUGGCUACUGGGU	2	MIMAT0000891
miR-221/222/222ab/1928	GCUACAU	9031	gga-miR-222	AGCUACAUCUGGCUACUGGGUCUC	2	MIMAT0001107
miR-221/222/222ab/1928	GCUACAU	9031	gga-miR-221	AGCUACAUUGUCUGCUGGGUUUC	2	MIMAT0001108
miR-221/222/222ab/1928	GCUACAU	9544	mml-miR-221	AGCUACAUUGUCUGCUGGGUUUC	2	MIMAT0002583
miR-221/222/222ab/1928	GCUACAU	9913	bta-miR-221	AGCUACAUUGUCUGCUGGGUUU	2	MIMAT0003529
miR-221/222/222ab/1928	GCUACAU	9913	bta-miR-222	AGCUACAUCUGGCUACUGGGU	2	MIMAT0003530
miR-221/222/222ab/1928	GCUACAU	8364	xtr-miR-222	AGCUACAUCUGGCUACUGGGUCUC	2	MIMAT0003633
miR-221/222/222ab/1928	GCUACAU	8364	xtr-miR-221	AGCUACAUUGUCUGCUGGGUUUC	2	MIMAT0003700
miR-221/222/222ab/1928	GCUACAU	13616	mdo-miR-222a	AGCUACAUCUGGCUACUGGGUCUC	2	MIMAT0004159
miR-221/222/222ab/1928	GCUACAU	13616	mdo-miR-221	AGCUACAUUGUCUGCUGGGUUUC	2	MIMAT0004160
miR-221/222/222ab/1928	GCUACAU	9258	oan-miR-222b	AGCUACAUCUGAUUACUGGGUCA	2	MIMAT0007057
miR-221/222/222ab/1928	GCUACAU	9258	oan-miR-222a	AGCUACAUCUGGCUACUGGGU	2	MIMAT0007133
miR-221/222/222ab/1928	GCUACAU	9258	oan-miR-221	AGCUACAUUGUCUGCUGGGUUU	2	MIMAT0007135
miR-221/222/222ab/1928	GCUACAU	9544	mml-miR-222	AGCUACAUCUGGCUACUGGGU	2	MIMAT0006250
miR-221/222/222ab/1928	GCUACAU	9615	cfa-miR-221	AGCUACAUUGUCUGCUGGGUUU	2	MIMAT0006757
miR-221/222/222ab/1928	GCUACAU	9598	ptr-miR-221	AGCUACAUUGUCUGCUGGGUUUC	2	MIMAT0008076
miR-221/222/222ab/1928	GCUACAU	10090	mmu-miR-1928	AGCUACAUUGCCAGCUC	2	MIMAT0009391
miR-221/222/222ab/1928	GCUACAU	9615	cfa-miR-222	AGCUACAUCUGGCUACUGGGU	2	MIMAT0009851
miR-221/222/222ab/1928	GCUACAU	9796	eca-miR-221	AGCUACAUUGUCUGCUGGGUUUC	2	MIMAT0013203
miR-221/222/222ab/1928	GCUACAU	9796	eca-miR-222	AGCUACAUCUGGCUACUGGGU	2	MIMAT0013204
miR-223	GUCAGUU	9606	hsa-miR-223	UGUCAGUUUGUCAAAUACCCCA	2	MIMAT0000280
miR-223	GUCAGUU	10090	mmu-miR-223	UGUCAGUUUGUCAAAUACCCCA	2	MIMAT0000665
miR-223	GUCAGUU	10116	rno-miR-223	UGUCAGUUUGUCAAAUACCCC	2	MIMAT0000892
miR-223	GUCAGUU	9031	gga-miR-223	UGUCAGUUUGUCAAAUACCCC	2	MIMAT0001140
miR-223	GUCAGUU	9544	mml-miR-223	UGUCAGUUUGUCAAAUACCCC	2	MIMAT0002588
miR-223	GUCAGUU	9598	ptr-miR-223	UGUCAGUUUGUCAAAUACCCC	2	MIMAT0002589
miR-223	GUCAGUU	8364	xtr-miR-223	UGUCAGUUUGUCAAAUACCCC	2	MIMAT0003634
miR-223	GUCAGUU	13616	mdo-miR-223	UGUCAGUUUGUCAAAUACCCC	2	MIMAT0004135
miR-223	GUCAGUU	9258	oan-miR-223	UGUCAGUUUGUCAAAUACCCUA	2	MIMAT0007020
miR-223	GUCAGUU	9913	bta-miR-223	UGUCAGUUUGUCAAAUACCCCA	2	MIMAT0009270
miR-223	GUCAGUU	9615	cfa-miR-223	UGUCAGUUUGUCAAAUACCCC	2	MIMAT0009852
miR-223	GUCAGUU	9796	eca-miR-223	UGUCAGUUUGUCAAAUACCCCA	2	MIMAT0013205
miR-338/338-3p	CCAGCAU	10116	rno-miR-338	UCCAGCAUCAGUGAUUUUGUUGA	2	MIMAT0000581
miR-338/338-3p	CCAGCAU	10090	mmu-miR-338-3p	UCCAGCAUCAGUGAUUUUGUUG	2	MIMAT0000582
miR-338/338-3p	CCAGCAU	9606	hsa-miR-338-3p	UCCAGCAUCAGUGAUUUUGUUG	2	MIMAT0000763
miR-338/338-3p	CCAGCAU	8364	xtr-miR-338	UCCAGCAUCAGUGAUUUUGUUG	2	MIMAT0003665
miR-338/338-3p	CCAGCAU	13616	mdo-miR-338	UCCAGCAUCAGUGAUUUUGUUGA	2	MIMAT0004136
miR-338/338-3p	CCAGCAU	9544	mml-miR-338-3p	UCCAGCAUCAGUGAUUUUGUUG	2	MIMAT0006278
miR-338/338-3p	CCAGCAU	9615	cfa-miR-338	UCCAGCAUCAGUGAUUUUGUUGA	2	MIMAT0006739
miR-338/338-3p	CCAGCAU	9598	ptr-miR-338	UCCAGCAUCAGUGAUUUUGUUG	2	MIMAT0008106
miR-338/338-3p	CCAGCAU	9913	bta-miR-338	UCCAGCAUCAGUGAUUUUGUUGA	2	MIMAT0009292
miR-338/338-3p	CCAGCAU	9796	eca-miR-338-3p	UCCAGCAUCAGUGAUUUUGUUG	2	MIMAT0013036
miR-375	UUGUUCG	9606	hsa-miR-375	UUUGUUCGUUCGGCUCGCGUGA	2	MIMAT0000728
miR-375	UUGUUCG	10090	mmu-miR-375	UUUGUUCGUUCGGCUCGCGUGA	2	MIMAT0000739
miR-375	UUGUUCG	9031	gga-miR-375	UUUGUUCGUUCGGCUCGCGUUA	2	MIMAT0003362
miR-375	UUGUUCG	10116	rno-miR-375	UUUGUUCGUUCGGCUCGCGUGA	2	MIMAT0005307
miR-375	UUGUUCG	8364	xtr-miR-375	UUUGUUCGUUCGGCUCGCGUUA	2	MIMAT0005565
miR-375	UUGUUCG	9544	mml-miR-375	UUUGUUCGUUCGGCUCGCGUGA	2	MIMAT0006302
miR-375	UUGUUCG	9598	ptr-miR-375	UUUGUUCGUUCGGCUCGCGUGA	2	MIMAT0008125
miR-375	UUGUUCG	9615	cfa-miR-375	UUUGUUCGUUCGGCUCGCGUGA	2	MIMAT0009871
miR-383	GAUCAGA	9606	hsa-miR-383	AGAUCAGAAGGUGAUUGUGGCU	2	MIMAT0000738
miR-383	GAUCAGA	10090	mmu-miR-383	AGAUCAGAAGGUGACUGUGGCU	2	MIMAT0000748
miR-383	GAUCAGA	9031	gga-miR-383	AGAUCAGAAGGUGAUUGUGGCU	2	MIMAT0003363
miR-383	GAUCAGA	8364	xtr-miR-383	AGAUCAGAAGGUGAUUGUGGCU	2	MIMAT0003639
miR-383	GAUCAGA	13616	mdo-miR-383	AGAUCAGAAGGUGAUUGUGGCU	2	MIMAT0004139
miR-383	GAUCAGA	9544	mml-miR-383	AGAUCAGAAGGUGAUUGUGGCU	2	MIMAT0006312
miR-383	GAUCAGA	9615	cfa-miR-383	AGAUCAGAAGGUGAUUGUGGCU	2	MIMAT0006629
miR-383	GAUCAGA	9598	ptr-miR-383	AGAUCAGAAGGUGAUUGUGGCU	2	MIMAT0008135
miR-383	GAUCAGA	9913	bta-miR-383	AGAUCAGAAGGUGAUUGUGGCU	2	MIMAT0009309
miR-383	GAUCAGA	9796	eca-miR-383	AGAUCAGAAGGUGAUUGUGGCU	2	MIMAT0013185
miR-425/425-5p/489	AUGACAC	10090	mmu-miR-425	AAUGACACGAUCACUCCCGUUGA	2	MIMAT0004750
miR-425/425-5p/489	AUGACAC	9606	hsa-miR-425	AAUGACACGAUCACUCCCGUUGA	2	MIMAT0003393
miR-425/425-5p/489	AUGACAC	10090	mmu-miR-489	AAUGACACCACAUAUAUGGCAGC	2	MIMAT0003112
miR-425/425-5p/489	AUGACAC	8364	xtr-miR-425-5p	AAUGACACGAUCACUCCCGUUGA	2	MIMAT0003640
miR-425/425-5p/489	AUGACAC	10116	rno-miR-425	AAUGACACGAUCACUCCCGUUGA	2	MIMAT0005314
miR-425/425-5p/489	AUGACAC	9258	oan-miR-425	AAUGACACGAUCACUCCCGUUGA	2	MIMAT0007154
miR-425/425-5p/489	AUGACAC	9544	mml-miR-425	AAUGACACGAUCACUCCCGUUGA	2	MIMAT0006324
miR-425/425-5p/489	AUGACAC	9615	cfa-miR-425	AAUGACACGAUCACUCCCGUUGA	2	MIMAT0006639
miR-425/425-5p/489	AUGACAC	9598	ptr-miR-425	AAUGACACGAUCACUCCCGUUGA	2	MIMAT0008144
miR-451	AACCGUU	9606	hsa-miR-451	AAACCGUUACCAUUACUGAGUU	2	MIMAT0001631
miR-451	AACCGUU	10090	mmu-miR-451	AAACCGUUACCAUUACUGAGUU	2	MIMAT0001632
miR-451	AACCGUU	10116	rno-miR-451	AAACCGUUACCAUUACUGAGUU	2	MIMAT0001633
miR-451	AACCGUU	8364	xtr-miR-451	AAACCGUUACCAUUACUGAGUU	2	MIMAT0003705
miR-451	AACCGUU	9031	gga-miR-451	AAACCGUUACCAUUACUGAGUUU	2	MIMAT0003775
miR-451	AACCGUU	13616	mdo-miR-451	AAACCGUUACCAUUACUGUGUU	2	MIMAT0004115
miR-451	AACCGUU	9258	oan-miR-451	AAACCGUUACCAUUACUGAGUUU	2	MIMAT0006901
miR-451	AACCGUU	9544	mml-miR-451	AAACCGUUACCAUUACUGAGUU	2	MIMAT0006335
miR-451	AACCGUU	9598	ptr-miR-451	AAACCGUUACCAUUACUGAGUU	2	MIMAT0008153
miR-451	AACCGUU	9913	bta-miR-451	AAACCGUUACCAUUACUGAGUUU	2	MIMAT0009323
miR-451	AACCGUU	9615	cfa-miR-451	AAACCGUUACCAUUACUGAGUU	2	MIMAT0009870
miR-451	AACCGUU	9796	eca-miR-451	AAACCGUUACCAUUACUGUGUU	2	MIMAT0013041
miR-455-5p	AUGUGCC	9606	hsa-miR-455-5p	UAUGUGCCUUUGGACUACAUCG	2	MIMAT0003150
miR-455-5p	AUGUGCC	9031	gga-miR-455-5p	UAUGUGCCCUUGGACUACAUCG	2	MIMAT0003364
miR-455-5p	AUGUGCC	8364	xtr-miR-455	UAUGUGCCCUUGGACUACAUCG	2	MIMAT0003641
miR-455-5p	AUGUGCC	9913	bta-miR-455	UAUGUGCCUUUGGACUACAUC	2	MIMAT0003835
miR-455-5p	AUGUGCC	10116	rno-miR-455	UAUGUGCCUUUGGACUACAUCG	2	MIMAT0005316
miR-455-5p	AUGUGCC	9544	mml-miR-455-5p	UAUGUGCCUUUGGACUACAUCG	2	MIMAT0006339
miR-455-5p	AUGUGCC	9615	cfa-miR-455	UAUGUGCCUUUGGACUACAUCG	2	MIMAT0006603
miR-455-5p	AUGUGCC	13616	mdo-miR-455	UAUGUGCCCUUGGACUACAUCG	2	MIMAT0012752
miR-490-3p	AACCUGG	9606	hsa-miR-490-3p	CAACCUGGAGGACUCCAUGCUG	2	MIMAT0002806
miR-490-3p	AACCUGG	9031	gga-miR-490	CAACCUGGAGGACUCCAUGCUG	2	MIMAT0003366
miR-490-3p	AACCUGG	10090	mmu-miR-490-3p	CAACCUGGAGGACUCCAUGCUG	2	MIMAT0003780
miR-490-3p	AACCUGG	9544	mml-miR-490-3p	CAACCUGGAGGACUCCAUGCUG	2	MIMAT0006351
miR-490-3p	AACCUGG	9598	ptr-miR-490	CAACCUGGAGGACUCCAUGCUG	2	MIMAT0008165
miR-490-3p	AACCUGG	9913	bta-miR-490	CAACCUGGAGGACUCCAUGCUG	2	MIMAT0009331
miR-490-3p	AACCUGG	9615	cfa-miR-490	CAACCUGGAGGACUCCAUGCUG	2	MIMAT0009875
miR-490-3p	AACCUGG	10116	rno-miR-490	CAACCUGGAGGACUCCAUGCUG	2	MIMAT0012823
miR-490-3p	AACCUGG	9796	eca-miR-490-3p	CAACCUGGAGGACUCCAUGCUG	2	MIMAT0012945
miR-499-5p	UAAGACU	9606	hsa-miR-499-5p	UUAAGACUUGCAGUGAUGUUU	2	MIMAT0002870
miR-499-5p	UAAGACU	9031	gga-miR-499	UUAAGACUUGUAGUGAUGUUUAG	2	MIMAT0003367
miR-499-5p	UAAGACU	10116	rno-miR-499	UUAAGACUUGCAGUGAUGUUU	2	MIMAT0003381
miR-499-5p	UAAGACU	10090	mmu-miR-499	UUAAGACUUGCAGUGAUGUUU	2	MIMAT0003482
miR-499-5p	UAAGACU	9913	bta-miR-499	UUAAGACUUGCAGUGAUGUUU	2	MIMAT0003536
miR-499-5p	UAAGACU	8364	xtr-miR-499	UUAAGACUUGCAGUGAUGUUUAG	2	MIMAT0003643
miR-499-5p	UAAGACU	9258	oan-miR-499	UUAAGACUUGUAGUGAUGUUU	2	MIMAT0006949
miR-499-5p	UAAGACU	9544	mml-miR-499-5p	UUAAGACUUGCAGUGAUGUUU	2	MIMAT0006361
miR-499-5p	UAAGACU	9615	cfa-miR-499	UUAAGACUUGCAGUGAUGUUU	2	MIMAT0006655
miR-499-5p	UAAGACU	13616	mdo-miR-499	UUAAGACUUGCAGUGAUGUUU	2	MIMAT0012753
miR-499-5p	UAAGACU	9796	eca-miR-499-5p	UUAAGACUUGCAGUGAUGUUU	2	MIMAT0013108
miR-503	AGCAGCG	9606	hsa-miR-503	UAGCAGCGGGAACAGUUCUGCAG	2	MIMAT0002874
miR-503	AGCAGCG	10090	mmu-miR-503	UAGCAGCGGGAACAGUACUGCAG	2	MIMAT0003188
miR-503	AGCAGCG	10116	rno-miR-503	UAGCAGCGGGAACAGUACUGCAG	2	MIMAT0003213
miR-503	AGCAGCG	9544	mml-miR-503	UAGCAGCGGGAACAGUUCUGCAG	2	MIMAT0006367
miR-503	AGCAGCG	9615	cfa-miR-503	UAGCAGCGGGAACAGUACUG	2	MIMAT0006746
miR-503	AGCAGCG	9598	ptr-miR-503	UAGCAGCGGGAACAGUUCUGCAG	2	MIMAT0008176
miR-503	AGCAGCG	9796	eca-miR-503	UAGCAGCGGGAACAGUACUGCAG	2	MIMAT0013227
miR-551a	CGACCCA	9606	hsa-miR-551a	GCGACCCACUCUUGGUUUCCA	2	MIMAT0003214
miR-551a	CGACCCA	9606	hsa-miR-551b	GCGACCCAUACUUGGUUUCAG	2	MIMAT0003233
miR-551a	CGACCCA	10090	mmu-miR-551b	GCGACCCAUACUUGGUUUCAG	2	MIMAT0003890
miR-551a	CGACCCA	9258	oan-miR-551	GCGACCCAUACUUGGUUUCAG	2	MIMAT0007130
miR-551a	CGACCCA	9031	gga-miR-551	GCGACCCAUACUUGGUUUCAG	2	MIMAT0007290
miR-551a	CGACCCA	9544	mml-miR-551a	GCGACCCACUCUUGGUUUCCA	2	MIMAT0006419
miR-551a	CGACCCA	9544	mml-miR-551b	GCGACCCAUACUUGGUUUCAG	2	MIMAT0006420
miR-551a	CGACCCA	9598	ptr-miR-551a	GCGACCCACUCUUGGUUUCCA	2	MIMAT0008231
miR-551a	CGACCCA	9598	ptr-miR-551b	GCGACCCAUACUUGGUUUCAG	2	MIMAT0008232
miR-551a	CGACCCA	9913	bta-miR-551a	GCGACCCAAUCUUGGUUUCCA	2	MIMAT0009347
miR-551a	CGACCCA	9615	cfa-miR-551a	GCGACCCACUCUUGGUUUCCA	2	MIMAT0009912
miR-551a	CGACCCA	9615	cfa-miR-551b	GCGACCCAUACUUGGUUUCAG	2	MIMAT0009913
miR-551a	CGACCCA	13616	mdo-miR-551a	GCGACCCAUUCUUGGUUUCAA	2	MIMAT0012763
miR-551a	CGACCCA	13616	mdo-miR-551b	GCGACCCAUACUUGGUUUCAG	2	MIMAT0012764
miR-551a	CGACCCA	9796	eca-miR-551a	GCGACCCACUCUUGGUUUCCA	2	MIMAT0012921
miR-551a	CGACCCA	9796	eca-miR-551b	GCGACCCAUACUUGGUUUCAG	2	MIMAT0013094
miR-186	AAAGAAU	10090	mmu-miR-186	CAAAGAAUUCUCCUUUUGGGCU	1	MIMAT0000215
miR-186	AAAGAAU	9606	hsa-miR-186	CAAAGAAUUCUCCUUUUGGGCU	1	MIMAT0000456
miR-186	AAAGAAU	10116	rno-miR-186	CAAAGAAUUCUCCUUUUGGGCU	1	MIMAT0000863
miR-186	AAAGAAU	9598	ptr-miR-186	CAAAGAAUUCUCCUUUUGGGCUU	1	MIMAT0002304
miR-186	AAAGAAU	9913	bta-miR-186	CAAAGAAUUCUCCUUUUGGGCU	1	MIMAT0003818
miR-186	AAAGAAU	13616	mdo-miR-186	CAAAGAAUUCUCCUUUUGGGCUU	1	MIMAT0004122
miR-186	AAAGAAU	9258	oan-miR-186	CAAAGAAUUCUCCUUUUGGGCU	1	MIMAT0006931
miR-186	AAAGAAU	9544	mml-miR-186	CAAAGAAUUCUCCUUUUGGGCU	1	MIMAT0006220
miR-186	AAAGAAU	9615	cfa-miR-186	CAAAGAAUUCUCCUUUUGGGCU	1	MIMAT0006694
miR-186	AAAGAAU	9796	eca-miR-186	CAAAGAAUUCUCCUUUUGGGCU	1	MIMAT0012956
miR-320abcd/4429	AAAGCUG	9606	hsa-miR-320a	AAAAGCUGGGUUGAGAGGGCGA	1	MIMAT0000510
miR-320abcd/4429	AAAGCUG	10090	mmu-miR-320	AAAAGCUGGGUUGAGAGGGCGA	1	MIMAT0000666
miR-320abcd/4429	AAAGCUG	10116	rno-miR-320	AAAAGCUGGGUUGAGAGGGCGA	1	MIMAT0000903
miR-320abcd/4429	AAAGCUG	9606	hsa-miR-320b	AAAAGCUGGGUUGAGAGGGCAA	1	MIMAT0005792
miR-320abcd/4429	AAAGCUG	9606	hsa-miR-320c	AAAAGCUGGGUUGAGAGGGU	1	MIMAT0005793
miR-320abcd/4429	AAAGCUG	9913	bta-miR-320	AAAAGCUGGGUUGAGAGGGCGA	1	MIMAT0003534
miR-320abcd/4429	AAAGCUG	8364	xtr-miR-320	AAAAGCUGGGUUGAGAGGUGA	1	MIMAT0005564
miR-320abcd/4429	AAAGCUG	9544	mml-miR-320	AAAAGCUGGGUUGAGAGGGCGA	1	MIMAT0006263
miR-320abcd/4429	AAAGCUG	9615	cfa-miR-320	AAAAGCUGGGUUGAGAGGGCGA	1	MIMAT0006658
miR-320abcd/4429	AAAGCUG	9606	hsa-miR-320d	AAAAGCUGGGUUGAGAGGA	1	MIMAT0006764
miR-320abcd/4429	AAAGCUG	9598	ptr-miR-320a	AAAAGCUGGGUUGAGAGGGCGA	1	MIMAT0008093
miR-320abcd/4429	AAAGCUG	9598	ptr-miR-320b	AAAAGCUGGGUUGAGAGGGCAA	1	MIMAT0008094
miR-320abcd/4429	AAAGCUG	9598	ptr-miR-320c	AAAAGCUGGGUUGAGAGGGU	1	MIMAT0008095
miR-320abcd/4429	AAAGCUG	9598	ptr-miR-320d	AAAAGCUGGGUUGAGAGG	1	MIMAT0008096
miR-320abcd/4429	AAAGCUG	9606	hsa-miR-4429	AAAAGCUGGGCUGAGAGGCG	1	MIMAT0018944
miR-495/1192	AACAAAC	9606	hsa-miR-495	AAACAAACAUGGUGCACUUCUU	1	MIMAT0002817
miR-495/1192	AACAAAC	10090	mmu-miR-495	AAACAAACAUGGUGCACUUCUU	1	MIMAT0003456
miR-495/1192	AACAAAC	10116	rno-miR-495	AAACAAACAUGGUGCACUUCUU	1	MIMAT0005320
miR-495/1192	AACAAAC	10090	mmu-miR-1192	AAACAAACAAACAGACCAAAUU	1	MIMAT0005850
miR-495/1192	AACAAAC	9544	mml-miR-495	AAACAAACAUGGUGCACUUCUU	1	MIMAT0006357
miR-495/1192	AACAAAC	9615	cfa-miR-495	AAACAAACAUGGUGCACUUCUU	1	MIMAT0006721
miR-495/1192	AACAAAC	9598	ptr-miR-495	AAACAAACAUGGUGCACUUCUU	1	MIMAT0008169
miR-495/1192	AACAAAC	9913	bta-miR-495	AAACAAACAUGGUGCACUUCUU	1	MIMAT0009335
miR-495/1192	AACAAAC	9796	eca-miR-495	AAACAAACAUGGUGCACUUCUU	1	MIMAT0013165
miR-543	AACAUUC	10090	mmu-miR-543	AAACAUUCGCGGUGCACUUCUU	1	MIMAT0003168
miR-543	AACAUUC	9606	hsa-miR-543	AAACAUUCGCGGUGCACUUCUU	1	MIMAT0004954
miR-543	AACAUUC	9615	cfa-miR-543	AAACAUUCGCGGUGCACUUCUU	1	MIMAT0006720
miR-543	AACAUUC	9598	ptr-miR-543	AAACAUUCGCGGUGCACUUCUU	1	MIMAT0008215
miR-543	AACAUUC	9913	bta-miR-543	AAACAUUCGCGGUGCACUUCUU	1	MIMAT0009344
miR-543	AACAUUC	9544	mml-miR-543	AAACAUUCGCGGUGCACUUCUU	1	MIMAT0012787
miR-543	AACAUUC	9796	eca-miR-543	AAACAUUCGCGGUGCACUUCUU	1	MIMAT0013169
miR-224	AAGUCAC	9606	hsa-miR-224	CAAGUCACUAGUGGUUCCGUU	1	MIMAT0000281
miR-224	AAGUCAC	10090	mmu-miR-224	UAAGUCACUAGUGGUUCCGUU	1	MIMAT0000671
miR-224	AAGUCAC	9544	mml-miR-224	CAAGUCACUAGUGGUUCCGUUUA	1	MIMAT0002594
miR-224	AAGUCAC	9598	ptr-miR-224	CAAGUCACUAGUGGUUCCGUUUA	1	MIMAT0002595
miR-224	AAGUCAC	10116	rno-miR-224	CAAGUCACUAGUGGUUCCGUUU	1	MIMAT0003119
miR-224	AAGUCAC	9615	cfa-miR-224	CAAGUCACUAGUGGUUCCGUUU	1	MIMAT0006744
miR-224	AAGUCAC	9913	bta-miR-224	CAAGUCACUAGUGGUUCCGUUUA	1	MIMAT0009271
miR-224	AAGUCAC	9796	eca-miR-224	CAAGUCACUAGUGGUUCCGUU	1	MIMAT0013206
miR-382	AAGUUGU	9606	hsa-miR-382	GAAGUUGUUCGUGGUGGAUUCG	1	MIMAT0000737
miR-382	AAGUUGU	10090	mmu-miR-382	GAAGUUGUUCGUGGUGGAUUCG	1	MIMAT0000747
miR-382	AAGUUGU	10116	rno-miR-382	GAAGUUGUUCGUGGUGGAUUCG	1	MIMAT0003201
miR-382	AAGUUGU	9544	mml-miR-382	GAAGUUGUUCGUGGUGGAUUCG	1	MIMAT0006311
miR-382	AAGUUGU	9598	ptr-miR-382	GAAGUUGUUCGUGGUGGAUUCG	1	MIMAT0008134
miR-382	AAGUUGU	9913	bta-miR-382	GAAGUUGUUCGUGGUGGAUUCG	1	MIMAT0009308
miR-382	AAGUUGU	9796	eca-miR-382	GAAGUUGUUCGUGGUGGAUUCG	1	MIMAT0013150
miR-590-3p	AAUUUUA	9606	hsa-miR-590-3p	UAAUUUUAUGUAUAAGCUAGU	1	MIMAT0004801
miR-590-3p	AAUUUUA	10090	mmu-miR-590-3p	UAAUUUUAUGUAUAAGCUAGU	1	MIMAT0004896
miR-590-3p	AAUUUUA	9544	mml-miR-590-3p	UAAUUUUAUGUAUAAGCUGGU	1	MIMAT0006451
miR-590-3p	AAUUUUA	9615	cfa-miR-590	UAAUUUUAUGUAUAAGCUAGU	1	MIMAT0006700
miR-590-3p	AAUUUUA	9598	ptr-miR-590	UAAUUUUAUGUAUAAGCUAGU	1	MIMAT0008261
miR-590-3p	AAUUUUA	9796	eca-miR-590-3p	UAAUUUUAUGUAUAAGCUAGU	1	MIMAT0013059
miR-329/329ab/362-3p	ACACACC	10116	rno-miR-329	AACACACCCAGCUAACCUUUUU	1	MIMAT0000566
miR-329/329ab/362-3p	ACACACC	10090	mmu-miR-329	AACACACCCAGCUAACCUUUUU	1	MIMAT0000567
miR-329/329ab/362-3p	ACACACC	9606	hsa-miR-362-3p	AACACACCUAUUCAAGGAUUCA	1	MIMAT0004683
miR-329/329ab/362-3p	ACACACC	10090	mmu-miR-362-3p	AACACACCUGUUCAAGGAUUCA	1	MIMAT0004684
miR-329/329ab/362-3p	ACACACC	9606	hsa-miR-329	AACACACCUGGUUAACCUCUUU	1	MIMAT0001629
miR-329/329ab/362-3p	ACACACC	9544	mml-miR-329	AACACACCUGGUUAACCUCUUU	1	MIMAT0006269
miR-329/329ab/362-3p	ACACACC	9544	mml-miR-362-3p	AACACACCUAUUCAAGGAUUCA	1	MIMAT0006289
miR-329/329ab/362-3p	ACACACC	9598	ptr-miR-329	AACACACCUGGUUAACCUCUUU	1	MIMAT0008101
miR-329/329ab/362-3p	ACACACC	9598	ptr-miR-362	AACACACCUAUUCAAGGAUUCA	1	MIMAT0008116
miR-329/329ab/362-3p	ACACACC	9913	bta-miR-329a	AACACACCUGGUUAACCUUUUU	1	MIMAT0009288
miR-329/329ab/362-3p	ACACACC	9913	bta-miR-362-3p	AACACACCUAUUCAAGGAUUC	1	MIMAT0012548
miR-329/329ab/362-3p	ACACACC	9615	cfa-miR-329b	AACACACCUGGUUAACCUCUUU	1	MIMAT0009899
miR-329/329ab/362-3p	ACACACC	9796	eca-miR-329	AACACACCUAGUUAACCUCUUU	1	MIMAT0013133
miR-329/329ab/362-3p	ACACACC	9796	eca-miR-362-3p	AACACACCUAUUCAAGGAUUCA	1	MIMAT0013211
miR-376c/741-5p	ACAUAGA	9606	hsa-miR-376c	AACAUAGAGGAAAUUCCACGU	1	MIMAT0000720
miR-376c/741-5p	ACAUAGA	10090	mmu-miR-376c	AACAUAGAGGAAAUUUCACGU	1	MIMAT0003183
miR-376c/741-5p	ACAUAGA	10116	rno-miR-376c	AACAUAGAGGAAAUUUCACGU	1	MIMAT0003194
miR-376c/741-5p	ACAUAGA	9544	mml-miR-376c	AACAUAGAGGAAAUUCCACGU	1	MIMAT0006305
miR-376c/741-5p	ACAUAGA	9598	ptr-miR-376c	AACAUAGAGGAAAUUCCACGU	1	MIMAT0008128
miR-376c/741-5p	ACAUAGA	9796	eca-miR-376c	AACAUAGAGGAAAUUCCACGU	1	MIMAT0013145
miR-376c/741-5p	ACAUAGA	10116	rno-miR-741-5p	UACAUAGAUUGGUACCUAUCA	1	MIMAT0017901
miR-28-5p/708/1407/1653/3139	AGGAGCU	9606	hsa-miR-28-5p	AAGGAGCUCACAGUCUAUUGAG	1	MIMAT0000085
miR-28-5p/708/1407/1653/3139	AGGAGCU	10090	mmu-miR-28	AAGGAGCUCACAGUCUAUUGAG	1	MIMAT0000653
miR-28-5p/708/1407/1653/3139	AGGAGCU	10116	rno-miR-28	AAGGAGCUCACAGUCUAUUGAG	1	MIMAT0000800
miR-28-5p/708/1407/1653/3139	AGGAGCU	9544	mml-miR-28	AAGGAGCUCACAGUCUAUUGAG	1	MIMAT0002352
miR-28-5p/708/1407/1653/3139	AGGAGCU	9598	ptr-miR-28	AAGGAGCUCACAGUCUAUUGAG	1	MIMAT0002353
miR-28-5p/708/1407/1653/3139	AGGAGCU	10090	mmu-miR-708	AAGGAGCUUACAAUCUAGCUGGG	1	MIMAT0004828
miR-28-5p/708/1407/1653/3139	AGGAGCU	9606	hsa-miR-708	AAGGAGCUUACAAUCUAGCUGGG	1	MIMAT0004926
miR-28-5p/708/1407/1653/3139	AGGAGCU	10116	rno-miR-708	AAGGAGCUUACAAUCUAGCUGGG	1	MIMAT0005331
miR-28-5p/708/1407/1653/3139	AGGAGCU	9258	oan-miR-1407	AAGGAGCUGACUGGGAAAA	1	MIMAT0007217
miR-28-5p/708/1407/1653/3139	AGGAGCU	9031	gga-miR-1653	CAGGAGCUGUGCUGCAUGCAGG	1	MIMAT0007532
miR-28-5p/708/1407/1653/3139	AGGAGCU	9615	cfa-miR-708	AAGGAGCUUACAAUCUAGCUGGG	1	MIMAT0006643
miR-28-5p/708/1407/1653/3139	AGGAGCU	9598	ptr-miR-708	AAGGAGCUUACAAUCUAGCUGGG	1	MIMAT0008315
miR-28-5p/708/1407/1653/3139	AGGAGCU	9913	bta-miR-28	AAGGAGCUCACAGUCUAUUGAG	1	MIMAT0009272
miR-28-5p/708/1407/1653/3139	AGGAGCU	9913	bta-miR-708	AAGGAGCUUACAAUCUAGCUGGG	1	MIMAT0009367
miR-28-5p/708/1407/1653/3139	AGGAGCU	13616	mdo-miR-28	AAGGAGCUCACAGUCGAAUG	1	MIMAT0012759
miR-28-5p/708/1407/1653/3139	AGGAGCU	9544	mml-miR-708	AAGGAGCUUACAAUCUAGCUGGG	1	MIMAT0012785
miR-28-5p/708/1407/1653/3139	AGGAGCU	9796	eca-miR-708	AAGGAGCUUACAAUCUAGCUGGG	1	MIMAT0012993
miR-28-5p/708/1407/1653/3139	AGGAGCU	9796	eca-miR-28-5p	AAGGAGCUCACAGUCUAUUGAG	1	MIMAT0013092
miR-28-5p/708/1407/1653/3139	AGGAGCU	9606	hsa-miR-3139	UAGGAGCUCAACAGAUGCCUGUU	1	MIMAT0015007
miR-296-3p	AGGGUUG	10090	mmu-miR-296-3p	GAGGGUUGGGUGGAGGCUCUCC	1	MIMAT0004576
miR-296-3p	AGGGUUG	9606	hsa-miR-296-3p	GAGGGUUGGGUGGAGGCUCUCC	1	MIMAT0004679
miR-296-3p	AGGGUUG	10116	rno-miR-296	GAGGGUUGGGUGGAGGCUCUCC	1	MIMAT0004742
miR-296-3p	AGGGUUG	9544	mml-miR-296-3p	GAGGGUUGGGUGGAGGCUCUCC	1	MIMAT0006252
miR-296-3p	AGGGUUG	9598	ptr-miR-296	GAGGGUUGGGUGGAGGCUCUCC	1	MIMAT0008079
miR-296-3p	AGGGUUG	9913	bta-miR-296	GAGGGUUGGGCGGAGGCUUUCC	1	MIMAT0009273
miR-296-3p	AGGGUUG	9796	eca-miR-296	GAGGGUUGGGUGGAGGCUUUCC	1	MIMAT0013107
miR-154/872	AGGUUAU	10090	mmu-miR-154	UAGGUUAUCCGUGUUGCCUUCG	1	MIMAT0000164
miR-154/872	AGGUUAU	9606	hsa-miR-154	UAGGUUAUCCGUGUUGCCUUCG	1	MIMAT0000452
miR-154/872	AGGUUAU	10116	rno-miR-154	UAGGUUAUCCGUGUUGCCUUCG	1	MIMAT0000856
miR-154/872	AGGUUAU	9598	ptr-miR-154	UAGGUUAUCCGUGUUGCCUUCG	1	MIMAT0002296
miR-154/872	AGGUUAU	9544	mml-miR-154	UAGGUUAUCCGUGUUGCCUUCG	1	MIMAT0006215
miR-154/872	AGGUUAU	9913	bta-miR-154	UAGGUUAUCCGUGUAGCCUUCG	1	MIMAT0009240
miR-154/872	AGGUUAU	9615	cfa-miR-872	AAGGUUAUGUGUUAGCUCAAG	1	MIMAT0009940
miR-154/872	AGGUUAU	9796	eca-miR-154	UAGGUUAUCCGUGUUGCCUUCG	1	MIMAT0013129
miR-411	AGUAGAC	10090	mmu-miR-411	UAGUAGACCGUAUAGCGUACG	1	MIMAT0004747
miR-411	AGUAGAC	9606	hsa-miR-411	UAGUAGACCGUAUAGCGUACG	1	MIMAT0003329
miR-411	AGUAGAC	10116	rno-miR-411	UAGUAGACCGUAUAGCGUACG	1	MIMAT0005312
miR-411	AGUAGAC	9544	mml-miR-411	UAGUAGACCGUAUAGCGUACG	1	MIMAT0006317
miR-411	AGUAGAC	9598	ptr-miR-411	UAGUAGACCGUAUAGCGUACG	1	MIMAT0008138
miR-411	AGUAGAC	9796	eca-miR-411	UAGUAGACCGUAUAGCGUACG	1	MIMAT0013154
miR-300/381/539-3p	AUACAAG	9606	hsa-miR-381	UAUACAAGGGCAAGCUCUCUGU	1	MIMAT0000736
miR-300/381/539-3p	AUACAAG	10090	mmu-miR-381	UAUACAAGGGCAAGCUCUCUGU	1	MIMAT0000746
miR-300/381/539-3p	AUACAAG	10090	mmu-miR-539-3p	CAUACAAGGAUAAUUUCUUUUU	1	MIMAT0017208
miR-300/381/539-3p	AUACAAG	10116	rno-miR-381	UAUACAAGGGCAAGCUCU	1	MIMAT0003199
miR-300/381/539-3p	AUACAAG	9606	hsa-miR-300	UAUACAAGGGCAGACUCUCUCU	1	MIMAT0004903
miR-300/381/539-3p	AUACAAG	9544	mml-miR-381	UAUACAAGGGCAAGCUCUCUGU	1	MIMAT0006310
miR-300/381/539-3p	AUACAAG	9598	ptr-miR-300	UAUACAAGGGCAGACUCUCUCU	1	MIMAT0008083
miR-300/381/539-3p	AUACAAG	9598	ptr-miR-381	UAUACAAGGGCAAGCUCUCUGU	1	MIMAT0008133
miR-300/381/539-3p	AUACAAG	9913	bta-miR-381	UAUACAAGGGCAAGCUCUCUGU	1	MIMAT0009307
miR-300/381/539-3p	AUACAAG	9615	cfa-miR-381	UAUACAAGGGCAAGCUCUCUGU	1	MIMAT0009891
miR-300/381/539-3p	AUACAAG	9796	eca-miR-381	UAUACAAGGGCAAGCUCUCUGU	1	MIMAT0013149
miR-875-5p	AUACCUC	9606	hsa-miR-875-5p	UAUACCUCAGUUUUAUCAGGUG	1	MIMAT0004922
miR-875-5p	AUACCUC	10090	mmu-miR-875-5p	UAUACCUCAGUUUUAUCAGGUG	1	MIMAT0004937
miR-875-5p	AUACCUC	9258	oan-miR-875	AAUACCUCAGUCUUAUCAGGUGU	1	MIMAT0006830
miR-875-5p	AUACCUC	9544	mml-miR-875-5p	UAUACCUCAGUUUUAUCAGGUG	1	MIMAT0006517
miR-875-5p	AUACCUC	9598	ptr-miR-875	UAUACCUCAGUUUUAUCAGGUG	1	MIMAT0008326
miR-875-5p	AUACCUC	9913	bta-miR-875	UAUACCUCAGUUUUAUCAGGUG	1	MIMAT0009379
miR-875-5p	AUACCUC	9615	cfa-miR-875	UAUACCUCAGUUUUAUCAGGUG	1	MIMAT0009931
miR-875-5p	AUACCUC	10116	rno-miR-875	UAUACCUCAGUUUUAUCAGGUG	1	MIMAT0012842
miR-410/344de/344b-1-3p	AUAUAAC	10090	mmu-miR-410	AAUAUAACACAGAUGGCCUGU	1	MIMAT0001091
miR-410/344de/344b-1-3p	AUAUAAC	9606	hsa-miR-410	AAUAUAACACAGAUGGCCUGU	1	MIMAT0002171
miR-410/344de/344b-1-3p	AUAUAAC	10090	mmu-miR-344d	GAUAUAACCACUGCCAGACUGA	1	MIMAT0014808
miR-410/344de/344b-1-3p	AUAUAAC	10116	rno-miR-410	AAUAUAACACAGAUGGCCUGU	1	MIMAT0005311
miR-410/344de/344b-1-3p	AUAUAAC	9544	mml-miR-410	AAUAUAACACAGAUGGCCUGU	1	MIMAT0006316
miR-410/344de/344b-1-3p	AUAUAAC	9615	cfa-miR-410	AAUAUAACACAGAUGGCCUGU	1	MIMAT0006728
miR-410/344de/344b-1-3p	AUAUAAC	9598	ptr-miR-410	AAUAUAACACAGAUGGCCUGU	1	MIMAT0008137
miR-410/344de/344b-1-3p	AUAUAAC	9913	bta-miR-410	AAUAUAACACAGAUGGCCUGU	1	MIMAT0009311
miR-410/344de/344b-1-3p	AUAUAAC	9796	eca-miR-410	AAUAUAACACAGAUGGCCUGU	1	MIMAT0013153
miR-410/344de/344b-1-3p	AUAUAAC	10090	mmu-miR-344e	GAUAUAACCAAAGCCUGACUAU	1	MIMAT0014924
miR-410/344de/344b-1-3p	AUAUAAC	10116	rno-miR-344b-1-3p	GAUAUAACCAAAGCCCGACUGU	1	MIMAT0017894
miR-487b	AUCGUAC	9606	hsa-miR-487b	AAUCGUACAGGGUCAUCCACUU	1	MIMAT0003180
miR-487b	AUCGUAC	10090	mmu-miR-487b	AAUCGUACAGGGUCAUCCACUU	1	MIMAT0003184
miR-487b	AUCGUAC	10116	rno-miR-487b	AAUCGUACAGGGUCAUCCACUU	1	MIMAT0003200
miR-487b	AUCGUAC	9913	bta-miR-487b	AAUCGUACAGGGUCAUCCACUU	1	MIMAT0003847
miR-487b	AUCGUAC	9544	mml-miR-487b	AAUCGUACAGGGUCAUCCACUU	1	MIMAT0006347
miR-487b	AUCGUAC	9615	cfa-miR-487b	AAUCGUACAGGGUCAUCCACUU	1	MIMAT0006723
miR-487b	AUCGUAC	9598	ptr-miR-487b	AAUCGUACAGGGUCAUCCACUU	1	MIMAT0008162
miR-487b	AUCGUAC	9796	eca-miR-487b	AAUCGUACAGGGUCAUCCACUU	1	MIMAT0013162
miR-299/299-3p/3563-3p	AUGUGGG	10090	mmu-miR-299	UAUGUGGGACGGUAAACCGCUU	1	MIMAT0004577
miR-299/299-3p/3563-3p	AUGUGGG	9606	hsa-miR-299-3p	UAUGUGGGAUGGUAAACCGCUU	1	MIMAT0000687
miR-299/299-3p/3563-3p	AUGUGGG	9544	mml-miR-299-3p	UAUGUGGGACGGUAAACCGCUU	1	MIMAT0006256
miR-299/299-3p/3563-3p	AUGUGGG	9796	eca-miR-299	UAUGUGGGAUGGUAAACCGCUU	1	MIMAT0013130
miR-299/299-3p/3563-3p	AUGUGGG	10116	rno-miR-3563-3p	UAUGUGGGACGGUAAAC	1	MIMAT0017834
miR-335/335-5p	CAAGAGC	10116	rno-miR-335	UCAAGAGCAAUAACGAAAAAUGU	1	MIMAT0000575
miR-335/335-5p	CAAGAGC	9606	hsa-miR-335	UCAAGAGCAAUAACGAAAAAUGU	1	MIMAT0000765
miR-335/335-5p	CAAGAGC	10090	mmu-miR-335-5p	UCAAGAGCAAUAACGAAAAAUGU	1	MIMAT0000766
miR-335/335-5p	CAAGAGC	9544	mml-miR-335	UCAAGAGCAAUAACGAAAAAUGU	1	MIMAT0006274
miR-335/335-5p	CAAGAGC	9615	cfa-miR-335	UCAAGAGCAAUAACGAAAAAUGU	1	MIMAT0006624
miR-335/335-5p	CAAGAGC	9598	ptr-miR-335	UCAAGAGCAAUAACGAAAAAUGU	1	MIMAT0008104
miR-335/335-5p	CAAGAGC	9913	bta-miR-335	UCAAGAGCAAUAACGAAAAAUGU	1	MIMAT0009291
miR-335/335-5p	CAAGAGC	9796	eca-miR-335	UCAAGAGCAAUAACGAAAAAUGU	1	MIMAT0012942
miR-873	CAGGAAC	10090	mmu-miR-873	GCAGGAACUUGUGAGUCUCCU	1	MIMAT0004936
miR-873	CAGGAAC	9606	hsa-miR-873	GCAGGAACUUGUGAGUCUCCU	1	MIMAT0004953
miR-873	CAGGAAC	10116	rno-miR-873	GCAGGAACUUGUGAGUCUCCU	1	MIMAT0005339
miR-873	CAGGAAC	9598	ptr-miR-873	GCAGGAACUUGUGAGUCUCCU	1	MIMAT0008324
miR-873	CAGGAAC	9913	bta-miR-873	GCAGGAACUUGUGAGUCUCCU	1	MIMAT0009377
miR-873	CAGGAAC	9796	eca-miR-873	GCAGGAACUUGUGAGUCUCCU	1	MIMAT0013120
miR-125a-3p/1554	CAGGUGA	10090	mmu-miR-125a-3p	ACAGGUGAGGUUCUUGGGAGCC	1	MIMAT0004528
miR-125a-3p/1554	CAGGUGA	9606	hsa-miR-125a-3p	ACAGGUGAGGUUCUUGGGAGCC	1	MIMAT0004602
miR-125a-3p/1554	CAGGUGA	10116	rno-miR-125a-3p	ACAGGUGAGGUUCUUGGGAGCC	1	MIMAT0004729
miR-125a-3p/1554	CAGGUGA	9031	gga-miR-1554	GCAGGUGAUGAGGCUUUGCUG	1	MIMAT0007411
miR-125a-3p/1554	CAGGUGA	9544	mml-miR-125a-3p	ACAGGUGAGGUUCUUGGGAGCC	1	MIMAT0006182
miR-125a-3p/1554	CAGGUGA	9598	ptr-miR-125a	ACAGGUGAGGUUCUUGGGAGCC	1	MIMAT0007984
miR-125a-3p/1554	CAGGUGA	9796	eca-miR-125a-3p	ACAGGUGAGGUUCUUGGGAGCC	1	MIMAT0013009
miR-339b/339-5p/3586-5p	CCCUGUC	10116	rno-miR-339-5p	UCCCUGUCCUCCAGGAGCUCACG	1	MIMAT0000583
miR-339b/339-5p/3586-5p	CCCUGUC	10090	mmu-miR-339-5p	UCCCUGUCCUCCAGGAGCUCACG	1	MIMAT0000584
miR-339b/339-5p/3586-5p	CCCUGUC	9606	hsa-miR-339-5p	UCCCUGUCCUCCAGGAGCUCACG	1	MIMAT0000764
miR-339b/339-5p/3586-5p	CCCUGUC	9544	mml-miR-339-5p	UCCCUGUCCUCCAGGAGCUCACG	1	MIMAT0006279
miR-339b/339-5p/3586-5p	CCCUGUC	9913	bta-miR-339	UCCCUGUCCUCCAGGAGCUCAC	1	MIMAT0009293
miR-339b/339-5p/3586-5p	CCCUGUC	9913	bta-miR-339b	UCCCUGUCCUCCAGGAGCUC	1	MIMAT0012038
miR-339b/339-5p/3586-5p	CCCUGUC	10116	rno-miR-3586-5p	UCCCUGUCCUCAAGGAG	1	MIMAT0017880
miR-615-3p	CCGAGCC	9606	hsa-miR-615-3p	UCCGAGCCUGGGUCUCCCUCUU	1	MIMAT0003283
miR-615-3p	CCGAGCC	10090	mmu-miR-615-3p	UCCGAGCCUGGGUCUCCCUCUU	1	MIMAT0003783
miR-615-3p	CCGAGCC	9544	mml-miR-615-3p	UCCGAGCCUGGGUCUCCCUCUU	1	MIMAT0006466
miR-615-3p	CCGAGCC	9598	ptr-miR-615	UCCGAGCCUGGGUCUCCCUCUU	1	MIMAT0008277
miR-615-3p	CCGAGCC	9796	eca-miR-615-3p	UCCGAGCCUGGGUCUCCCUCUC	1	MIMAT0012977
miR-370	CCUGCUG	9606	hsa-miR-370	GCCUGCUGGGGUGGAACCUGGU	1	MIMAT0000722
miR-370	CCUGCUG	10090	mmu-miR-370	GCCUGCUGGGGUGGAACCUGGU	1	MIMAT0001095
miR-370	CCUGCUG	10116	rno-miR-370	GCCUGCUGGGGUGGAACCUGGU	1	MIMAT0003122
miR-370	CCUGCUG	9544	mml-miR-370	GCCUGCUGGGGUGGAACCUGGU	1	MIMAT0006295
miR-370	CCUGCUG	9598	ptr-miR-370	GCCUGCUGGGGUGGAACCUGGU	1	MIMAT0008120
miR-370	CCUGCUG	9913	bta-miR-370	GCCUGCUGGGGUGGAACCUGGU	1	MIMAT0009300
miR-370	CCUGCUG	9615	cfa-miR-370	GCCUGCUGGGGUGGAACCUGGU	1	MIMAT0009889
miR-370	CCUGCUG	9796	eca-miR-370	GCCUGCUGGGGUGGAACCUGGU	1	MIMAT0013142
miR-486-5p/3107	CCUGUAC	9606	hsa-miR-486-5p	UCCUGUACUGAGCUGCCCCGAG	1	MIMAT0002177
miR-486-5p/3107	CCUGUAC	10090	mmu-miR-486	UCCUGUACUGAGCUGCCCCGAG	1	MIMAT0003130
miR-486-5p/3107	CCUGUAC	9544	mml-miR-486-5p	UCCUGUACUGAGCUGCCCCGAG	1	MIMAT0006344
miR-486-5p/3107	CCUGUAC	9598	ptr-miR-486	UCCUGUACUGAGCUGCCCCGAG	1	MIMAT0008160
miR-486-5p/3107	CCUGUAC	9913	bta-miR-486	UCCUGUACUGAGCUGCCCCGAG	1	MIMAT0009329
miR-486-5p/3107	CCUGUAC	9796	eca-miR-486-5p	UCCUGUACUGAGCUGCCCCGAG	1	MIMAT0013186
miR-486-5p/3107	CCUGUAC	10090	mmu-miR-3107	UCCUGUACUGAGCUGCCCCGAG	1	MIMAT0014943
miR-127/127-3p	CGGAUCC	10090	mmu-miR-127	UCGGAUCCGUCUGAGCUUGGCU	1	MIMAT0000139
miR-127/127-3p	CGGAUCC	9606	hsa-miR-127-3p	UCGGAUCCGUCUGAGCUUGGCU	1	MIMAT0000446
miR-127/127-3p	CGGAUCC	10116	rno-miR-127	UCGGAUCCGUCUGAGCUUGGCU	1	MIMAT0000833
miR-127/127-3p	CGGAUCC	9544	mml-miR-127	UCGGAUCCGUCUGAGCUUGGCU	1	MIMAT0002281
miR-127/127-3p	CGGAUCC	9598	ptr-miR-127	UCGGAUCCGUCUGAGCUUGGCU	1	MIMAT0002282
miR-127/127-3p	CGGAUCC	9913	bta-miR-127	UCGGAUCCGUCUGAGCUUGGCU	1	MIMAT0003787
miR-127/127-3p	CGGAUCC	9615	cfa-miR-127	UCGGAUCCGUCUGAGCUUGGCU	1	MIMAT0006713
miR-127/127-3p	CGGAUCC	9796	eca-miR-127	UCGGAUCCGUCUGAGCUUGGCU	1	MIMAT0013126
miR-290-5p/292-5p/371-5p/293	CUCAAAC	10090	mmu-miR-290-5p	ACUCAAACUAUGGGGGCACUUU	1	MIMAT0000366
miR-290-5p/292-5p/371-5p/293	CUCAAAC	10090	mmu-miR-292-5p	ACUCAAACUGGGGGCUCUUUUG	1	MIMAT0000369
miR-290-5p/292-5p/371-5p/293	CUCAAAC	9606	hsa-miR-371-5p	ACUCAAACUGUGGGGGCACU	1	MIMAT0004687
miR-290-5p/292-5p/371-5p/293	CUCAAAC	10116	rno-miR-290	UCUCAAACUAUGGGGGCA	1	MIMAT0000893
miR-290-5p/292-5p/371-5p/293	CUCAAAC	10116	rno-miR-292-5p	ACUCAAACUGGGGGCUCUUUUG	1	MIMAT0000896
miR-290-5p/292-5p/371-5p/293	CUCAAAC	9544	mml-miR-371-5p	ACUCAAACUGUGGGGGCACU	1	MIMAT0006296
miR-290-5p/292-5p/371-5p/293	CUCAAAC	10116	rno-miR-293	ACUCAAACUGUGUGACACUUU	1	MIMAT0012847
miR-290-5p/292-5p/371-5p/293	CUCAAAC	9796	eca-miR-371-5p	ACUCAAACUGUGGGGGCACU	1	MIMAT0013013
miR-342-3p	CUCACAC	10116	rno-miR-342-3p	UCUCACACAGAAAUCGCACCCGU	1	MIMAT0000589
miR-342-3p	CUCACAC	10090	mmu-miR-342-3p	UCUCACACAGAAAUCGCACCCGU	1	MIMAT0000590
miR-342-3p	CUCACAC	9606	hsa-miR-342-3p	UCUCACACAGAAAUCGCACCCGU	1	MIMAT0000753
miR-342-3p	CUCACAC	9913	bta-miR-342	UCUCACACAGAAAUCGCACCCAUCU	1	MIMAT0003846
miR-342-3p	CUCACAC	9544	mml-miR-342-3p	UCUCACACAGAAAUCGCACCCGU	1	MIMAT0006283
[truncated: 4,121 more rows]
