# Supplementary material for: PARma: identification of microRNA target sites in AGO-PAR-CLIP data
Source: Genome Biol. 2013 Jul 29;14(7):R79. doi: 10.1186/gb-2013-14-7-r79 (PMC4054675; doi:10.1186/gb-2013-14-7-r79)
Supplement: Additional file 1 — Zip file containing the runnable PARma pipeline including documentation and source code. [file gb-2013-14-7-r79-S1.ZIP › annotations/mirnas.fasta]

>hsa-let-7a
UGAGGUAGUAGGUUGUAUAGUU
>hsa-let-7a*
CUAUACAAUCUACUGUCUUUC
>hsa-let-7a-2*
CUGUACAGCCUCCUAGCUUUCC
>hsa-let-7b
UGAGGUAGUAGGUUGUGUGGUU
>hsa-let-7b*
CUAUACAACCUACUGCCUUCCC
>hsa-let-7c
UGAGGUAGUAGGUUGUAUGGUU
>hsa-let-7c*
UAGAGUUACACCCUGGGAGUUA
>hsa-let-7d
AGAGGUAGUAGGUUGCAUAGUU
>hsa-let-7d*
CUAUACGACCUGCUGCCUUUCU
>hsa-let-7e
UGAGGUAGGAGGUUGUAUAGUU
>hsa-let-7e*
CUAUACGGCCUCCUAGCUUUCC
>hsa-let-7f
UGAGGUAGUAGAUUGUAUAGUU
>hsa-let-7f-1*
CUAUACAAUCUAUUGCCUUCCC
>hsa-let-7f-2*
CUAUACAGUCUACUGUCUUUCC
>hsa-miR-15a
UAGCAGCACAUAAUGGUUUGUG
>hsa-miR-15a*
CAGGCCAUAUUGUGCUGCCUCA
>hsa-miR-16
UAGCAGCACGUAAAUAUUGGCG
>hsa-miR-16-1*
CCAGUAUUAACUGUGCUGCUGA
>hsa-miR-17
CAAAGUGCUUACAGUGCAGGUAG
>hsa-miR-17*
ACUGCAGUGAAGGCACUUGUAG
>hsa-miR-18a
UAAGGUGCAUCUAGUGCAGAUAG
>hsa-miR-18a*
ACUGCCCUAAGUGCUCCUUCUGG
>hsa-miR-19a*
AGUUUUGCAUAGUUGCACUACA
>hsa-miR-19a
UGUGCAAAUCUAUGCAAAACUGA
>hsa-miR-19b-1*
AGUUUUGCAGGUUUGCAUCCAGC
>hsa-miR-19b
UGUGCAAAUCCAUGCAAAACUGA
>hsa-miR-19b-2*
AGUUUUGCAGGUUUGCAUUUCA
>hsa-miR-20a
UAAAGUGCUUAUAGUGCAGGUAG
>hsa-miR-20a*
ACUGCAUUAUGAGCACUUAAAG
>hsa-miR-21
UAGCUUAUCAGACUGAUGUUGA
>hsa-miR-21*
CAACACCAGUCGAUGGGCUGU
>hsa-miR-22*
AGUUCUUCAGUGGCAAGCUUUA
>hsa-miR-22
AAGCUGCCAGUUGAAGAACUGU
>hsa-miR-23a*
GGGGUUCCUGGGGAUGGGAUUU
>hsa-miR-23a
AUCACAUUGCCAGGGAUUUCC
>hsa-miR-24-1*
UGCCUACUGAGCUGAUAUCAGU
>hsa-miR-24
UGGCUCAGUUCAGCAGGAACAG
>hsa-miR-24-2*
UGCCUACUGAGCUGAAACACAG
>hsa-miR-25*
AGGCGGAGACUUGGGCAAUUG
>hsa-miR-25
CAUUGCACUUGUCUCGGUCUGA
>hsa-miR-26a
UUCAAGUAAUCCAGGAUAGGCU
>hsa-miR-26a-1*
CCUAUUCUUGGUUACUUGCACG
>hsa-miR-26b
UUCAAGUAAUUCAGGAUAGGU
>hsa-miR-26b*
CCUGUUCUCCAUUACUUGGCUC
>hsa-miR-27a*
AGGGCUUAGCUGCUUGUGAGCA
>hsa-miR-27a
UUCACAGUGGCUAAGUUCCGC
>hsa-miR-28-5p
AAGGAGCUCACAGUCUAUUGAG
>hsa-miR-28-3p
CACUAGAUUGUGAGCUCCUGGA
>hsa-miR-29a*
ACUGAUUUCUUUUGGUGUUCAG
>hsa-miR-29a
UAGCACCAUCUGAAAUCGGUUA
>hsa-miR-30a
UGUAAACAUCCUCGACUGGAAG
>hsa-miR-30a*
CUUUCAGUCGGAUGUUUGCAGC
>hsa-miR-31
AGGCAAGAUGCUGGCAUAGCU
>hsa-miR-31*
UGCUAUGCCAACAUAUUGCCAU
>hsa-miR-32
UAUUGCACAUUACUAAGUUGCA
>hsa-miR-32*
CAAUUUAGUGUGUGUGAUAUUU
>hsa-miR-33a
GUGCAUUGUAGUUGCAUUGCA
>hsa-miR-33a*
CAAUGUUUCCACAGUGCAUCAC
>hsa-miR-92a-1*
AGGUUGGGAUCGGUUGCAAUGCU
>hsa-miR-92a
UAUUGCACUUGUCCCGGCCUGU
>hsa-miR-92a-2*
GGGUGGGGAUUUGUUGCAUUAC
>hsa-miR-93
CAAAGUGCUGUUCGUGCAGGUAG
>hsa-miR-93*
ACUGCUGAGCUAGCACUUCCCG
>hsa-miR-95
UUCAACGGGUAUUUAUUGAGCA
>hsa-miR-96
UUUGGCACUAGCACAUUUUUGCU
>hsa-miR-96*
AAUCAUGUGCAGUGCCAAUAUG
>hsa-miR-98
UGAGGUAGUAAGUUGUAUUGUU
>hsa-miR-99a
AACCCGUAGAUCCGAUCUUGUG
>hsa-miR-99a*
CAAGCUCGCUUCUAUGGGUCUG
>hsa-miR-100
AACCCGUAGAUCCGAACUUGUG
>hsa-miR-100*
CAAGCUUGUAUCUAUAGGUAUG
>hsa-miR-101*
CAGUUAUCACAGUGCUGAUGCU
>hsa-miR-101
UACAGUACUGUGAUAACUGAA
>hsa-miR-29b-1*
GCUGGUUUCAUAUGGUGGUUUAGA
>hsa-miR-29b
UAGCACCAUUUGAAAUCAGUGUU
>hsa-miR-29b-2*
CUGGUUUCACAUGGUGGCUUAG
>hsa-miR-103-2*
AGCUUCUUUACAGUGCUGCCUUG
>hsa-miR-103
AGCAGCAUUGUACAGGGCUAUGA
>hsa-miR-105
UCAAAUGCUCAGACUCCUGUGGU
>hsa-miR-105*
ACGGAUGUUUGAGCAUGUGCUA
>hsa-miR-106a
AAAAGUGCUUACAGUGCAGGUAG
>hsa-miR-106a*
CUGCAAUGUAAGCACUUCUUAC
>hsa-miR-107
AGCAGCAUUGUACAGGGCUAUCA
>hsa-miR-16-2*
CCAAUAUUACUGUGCUGCUUUA
>hsa-miR-192
CUGACCUAUGAAUUGACAGCC
>hsa-miR-192*
CUGCCAAUUCCAUAGGUCACAG
>hsa-miR-196a
UAGGUAGUUUCAUGUUGUUGGG
>hsa-miR-197
UUCACCACCUUCUCCACCCAGC
>hsa-miR-198
GGUCCAGAGGGGAGAUAGGUUC
>hsa-miR-199a-5p
CCCAGUGUUCAGACUACCUGUUC
>hsa-miR-199a-3p
ACAGUAGUCUGCACAUUGGUUA
>hsa-miR-208a
AUAAGACGAGCAAAAAGCUUGU
>hsa-miR-129-5p
CUUUUUGCGGUCUGGGCUUGC
>hsa-miR-129*
AAGCCCUUACCCCAAAAAGUAU
>hsa-miR-148a*
AAAGUUCUGAGACACUCCGACU
>hsa-miR-148a
UCAGUGCACUACAGAACUUUGU
>hsa-miR-30c
UGUAAACAUCCUACACUCUCAGC
>hsa-miR-30c-2*
CUGGGAGAAGGCUGUUUACUCU
>hsa-miR-30d
UGUAAACAUCCCCGACUGGAAG
>hsa-miR-30d*
CUUUCAGUCAGAUGUUUGCUGC
>hsa-miR-139-5p
UCUACAGUGCACGUGUCUCCAG
>hsa-miR-139-3p
GGAGACGCGGCCCUGUUGGAGU
>hsa-miR-147
GUGUGUGGAAAUGCUUCUGC
>hsa-miR-7
UGGAAGACUAGUGAUUUUGUUGU
>hsa-miR-7-1*
CAACAAAUCACAGUCUGCCAUA
>hsa-miR-7-2*
CAACAAAUCCCAGUCUACCUAA
>hsa-miR-10a
UACCCUGUAGAUCCGAAUUUGUG
>hsa-miR-10a*
CAAAUUCGUAUCUAGGGGAAUA
>hsa-miR-10b
UACCCUGUAGAACCGAAUUUGUG
>hsa-miR-10b*
ACAGAUUCGAUUCUAGGGGAAU
>hsa-miR-34a
UGGCAGUGUCUUAGCUGGUUGU
>hsa-miR-34a*
CAAUCAGCAAGUAUACUGCCCU
>hsa-miR-181a
AACAUUCAACGCUGUCGGUGAGU
>hsa-miR-181a-2*
ACCACUGACCGUUGACUGUACC
>hsa-miR-181b
AACAUUCAUUGCUGUCGGUGGGU
>hsa-miR-181c
AACAUUCAACCUGUCGGUGAGU
>hsa-miR-181c*
AACCAUCGACCGUUGAGUGGAC
>hsa-miR-182
UUUGGCAAUGGUAGAACUCACACU
>hsa-miR-182*
UGGUUCUAGACUUGCCAACUA
>hsa-miR-183
UAUGGCACUGGUAGAAUUCACU
>hsa-miR-183*
GUGAAUUACCGAAGGGCCAUAA
>hsa-miR-187*
GGCUACAACACAGGACCCGGGC
>hsa-miR-187
UCGUGUCUUGUGUUGCAGCCGG
>hsa-miR-196a*
CGGCAACAAGAAACUGCCUGAG
>hsa-miR-199b-5p
CCCAGUGUUUAGACUAUCUGUUC
>hsa-miR-199b-3p
ACAGUAGUCUGCACAUUGGUUA
>hsa-miR-203
GUGAAAUGUUUAGGACCACUAG
>hsa-miR-204
UUCCCUUUGUCAUCCUAUGCCU
>hsa-miR-205
UCCUUCAUUCCACCGGAGUCUG
>hsa-miR-205*
GAUUUCAGUGGAGUGAAGUUC
>hsa-miR-210
CUGUGCGUGUGACAGCGGCUGA
>hsa-miR-211
UUCCCUUUGUCAUCCUUCGCCU
>hsa-miR-212
UAACAGUCUCCAGUCACGGCC
>hsa-miR-181a*
ACCAUCGACCGUUGAUUGUACC
>hsa-miR-214*
UGCCUGUCUACACUUGCUGUGC
>hsa-miR-214
ACAGCAGGCACAGACAGGCAGU
>hsa-miR-215
AUGACCUAUGAAUUGACAGAC
>hsa-miR-216a
UAAUCUCAGCUGGCAACUGUGA
>hsa-miR-217
UACUGCAUCAGGAACUGAUUGGA
>hsa-miR-218
UUGUGCUUGAUCUAACCAUGU
>hsa-miR-218-1*
AUGGUUCCGUCAAGCACCAUGG
>hsa-miR-218-2*
CAUGGUUCUGUCAAGCACCGCG
>hsa-miR-219-5p
UGAUUGUCCAAACGCAAUUCU
>hsa-miR-219-1-3p
AGAGUUGAGUCUGGACGUCCCG
>hsa-miR-221*
ACCUGGCAUACAAUGUAGAUUU
>hsa-miR-221
AGCUACAUUGUCUGCUGGGUUUC
>hsa-miR-222*
CUCAGUAGCCAGUGUAGAUCCU
>hsa-miR-222
AGCUACAUCUGGCUACUGGGU
>hsa-miR-223*
CGUGUAUUUGACAAGCUGAGUU
>hsa-miR-223
UGUCAGUUUGUCAAAUACCCCA
>hsa-miR-224
CAAGUCACUAGUGGUUCCGUU
>hsa-miR-224*
AAAAUGGUGCCCUAGUGACUACA
>hsa-miR-200b*
CAUCUUACUGGGCAGCAUUGGA
>hsa-miR-200b
UAAUACUGCCUGGUAAUGAUGA
>hsa-let-7g
UGAGGUAGUAGUUUGUACAGUU
>hsa-let-7g*
CUGUACAGGCCACUGCCUUGC
>hsa-let-7i
UGAGGUAGUAGUUUGUGCUGUU
>hsa-let-7i*
CUGCGCAAGCUACUGCCUUGCU
>hsa-miR-1
UGGAAUGUAAAGAAGUAUGUAU
>hsa-miR-15b
UAGCAGCACAUCAUGGUUUACA
>hsa-miR-15b*
CGAAUCAUUAUUUGCUGCUCUA
>hsa-miR-23b*
UGGGUUCCUGGCAUGCUGAUUU
>hsa-miR-23b
AUCACAUUGCCAGGGAUUACC
>hsa-miR-27b*
AGAGCUUAGCUGAUUGGUGAAC
>hsa-miR-27b
UUCACAGUGGCUAAGUUCUGC
>hsa-miR-30b
UGUAAACAUCCUACACUCAGCU
>hsa-miR-30b*
CUGGGAGGUGGAUGUUUACUUC
>hsa-miR-122
UGGAGUGUGACAAUGGUGUUUG
>hsa-miR-122*
AACGCCAUUAUCACACUAAAUA
>hsa-miR-124*
CGUGUUCACAGCGGACCUUGAU
>hsa-miR-124
UAAGGCACGCGGUGAAUGCC
>hsa-miR-125b
UCCCUGAGACCCUAACUUGUGA
>hsa-miR-125b-1*
ACGGGUUAGGCUCUUGGGAGCU
>hsa-miR-128
UCACAGUGAACCGGUCUCUUU
>hsa-miR-130a*
UUCACAUUGUGCUACUGUCUGC
>hsa-miR-130a
CAGUGCAAUGUUAAAAGGGCAU
>hsa-miR-132*
ACCGUGGCUUUCGAUUGUUACU
>hsa-miR-132
UAACAGUCUACAGCCAUGGUCG
>hsa-miR-133a
UUUGGUCCCCUUCAACCAGCUG
>hsa-miR-135a
UAUGGCUUUUUAUUCCUAUGUGA
>hsa-miR-135a*
UAUAGGGAUUGGAGCCGUGGCG
>hsa-miR-137
UUAUUGCUUAAGAAUACGCGUAG
>hsa-miR-138
AGCUGGUGUUGUGAAUCAGGCCG
>hsa-miR-138-2*
GCUAUUUCACGACACCAGGGUU
>hsa-miR-140-5p
CAGUGGUUUUACCCUAUGGUAG
>hsa-miR-140-3p
UACCACAGGGUAGAACCACGG
>hsa-miR-141*
CAUCUUCCAGUACAGUGUUGGA
>hsa-miR-141
UAACACUGUCUGGUAAAGAUGG
>hsa-miR-142-5p
CAUAAAGUAGAAAGCACUACU
>hsa-miR-142-3p
UGUAGUGUUUCCUACUUUAUGGA
>hsa-miR-143*
GGUGCAGUGCUGCAUCUCUGGU
>hsa-miR-143
UGAGAUGAAGCACUGUAGCUC
>hsa-miR-144*
GGAUAUCAUCAUAUACUGUAAG
>hsa-miR-144
UACAGUAUAGAUGAUGUACU
>hsa-miR-145
GUCCAGUUUUCCCAGGAAUCCCU
>hsa-miR-145*
GGAUUCCUGGAAAUACUGUUCU
>hsa-miR-152
UCAGUGCAUGACAGAACUUGG
>hsa-miR-153
UUGCAUAGUCACAAAAGUGAUC
>hsa-miR-191
CAACGGAAUCCCAAAAGCAGCUG
>hsa-miR-191*
GCUGCGCUUGGAUUUCGUCCCC
>hsa-miR-9
UCUUUGGUUAUCUAGCUGUAUGA
>hsa-miR-9*
AUAAAGCUAGAUAACCGAAAGU
>hsa-miR-125a-5p
UCCCUGAGACCCUUUAACCUGUGA
>hsa-miR-125a-3p
ACAGGUGAGGUUCUUGGGAGCC
>hsa-miR-125b-2*
UCACAAGUCAGGCUCUUGGGAC
>hsa-miR-126*
CAUUAUUACUUUUGGUACGCG
>hsa-miR-126
UCGUACCGUGAGUAAUAAUGCG
>hsa-miR-127-5p
CUGAAGCUCAGAGGGCUCUGAU
>hsa-miR-127-3p
UCGGAUCCGUCUGAGCUUGGCU
>hsa-miR-129-3p
AAGCCCUUACCCCAAAAAGCAU
>hsa-miR-134
UGUGACUGGUUGACCAGAGGGG
>hsa-miR-136
ACUCCAUUUGUUUUGAUGAUGGA
>hsa-miR-136*
CAUCAUCGUCUCAAAUGAGUCU
>hsa-miR-138-1*
GCUACUUCACAACACCAGGGCC
>hsa-miR-146a
UGAGAACUGAAUUCCAUGGGUU
>hsa-miR-146a*
CCUCUGAAAUUCAGUUCUUCAG
>hsa-miR-149
UCUGGCUCCGUGUCUUCACUCCC
>hsa-miR-149*
AGGGAGGGACGGGGGCUGUGC
>hsa-miR-150
UCUCCCAACCCUUGUACCAGUG
>hsa-miR-150*
CUGGUACAGGCCUGGGGGACAG
>hsa-miR-154
UAGGUUAUCCGUGUUGCCUUCG
>hsa-miR-154*
AAUCAUACACGGUUGACCUAUU
>hsa-miR-184
UGGACGGAGAACUGAUAAGGGU
>hsa-miR-185
UGGAGAGAAAGGCAGUUCCUGA
>hsa-miR-185*
AGGGGCUGGCUUUCCUCUGGUC
>hsa-miR-186
CAAAGAAUUCUCCUUUUGGGCU
>hsa-miR-186*
GCCCAAAGGUGAAUUUUUUGGG
>hsa-miR-188-5p
CAUCCCUUGCAUGGUGGAGGG
>hsa-miR-188-3p
CUCCCACAUGCAGGGUUUGCA
>hsa-miR-190
UGAUAUGUUUGAUAUAUUAGGU
>hsa-miR-193a-5p
UGGGUCUUUGCGGGCGAGAUGA
>hsa-miR-193a-3p
AACUGGCCUACAAAGUCCCAGU
>hsa-miR-194
UGUAACAGCAACUCCAUGUGGA
>hsa-miR-195
UAGCAGCACAGAAAUAUUGGC
>hsa-miR-195*
CCAAUAUUGGCUGUGCUGCUCC
>hsa-miR-206
UGGAAUGUAAGGAAGUGUGUGG
>hsa-miR-320a
AAAAGCUGGGUUGAGAGGGCGA
>hsa-miR-200c*
CGUCUUACCCAGCAGUGUUUGG
>hsa-miR-200c
UAAUACUGCCGGGUAAUGAUGGA
>hsa-miR-155
UUAAUGCUAAUCGUGAUAGGGGU
>hsa-miR-155*
CUCCUACAUAUUAGCAUUAACA
>hsa-miR-194*
CCAGUGGGGCUGCUGUUAUCUG
>hsa-miR-106b
UAAAGUGCUGACAGUGCAGAU
>hsa-miR-106b*
CCGCACUGUGGGUACUUGCUGC
>hsa-miR-29c*
UGACCGAUUUCUCCUGGUGUUC
>hsa-miR-29c
UAGCACCAUUUGAAAUCGGUUA
>hsa-miR-30c-1*
CUGGGAGAGGGUUGUUUACUCC
>hsa-miR-200a*
CAUCUUACCGGACAGUGCUGGA
>hsa-miR-200a
UAACACUGUCUGGUAACGAUGU
>hsa-miR-302a*
ACUUAAACGUGGAUGUACUUGCU
>hsa-miR-302a
UAAGUGCUUCCAUGUUUUGGUGA
>hsa-miR-219-2-3p
AGAAUUGUGGCUGGACAUCUGU
>hsa-miR-34b*
UAGGCAGUGUCAUUAGCUGAUUG
>hsa-miR-34b
CAAUCACUAACUCCACUGCCAU
>hsa-miR-34c-5p
AGGCAGUGUAGUUAGCUGAUUGC
>hsa-miR-34c-3p
AAUCACUAACCACACGGCCAGG
>hsa-miR-299-5p
UGGUUUACCGUCCCACAUACAU
>hsa-miR-299-3p
UAUGUGGGAUGGUAAACCGCUU
>hsa-miR-301a
CAGUGCAAUAGUAUUGUCAAAGC
>hsa-miR-99b
CACCCGUAGAACCGACCUUGCG
>hsa-miR-99b*
CAAGCUCGUGUCUGUGGGUCCG
>hsa-miR-296-5p
AGGGCCCCCCCUCAAUCCUGU
>hsa-miR-296-3p
GAGGGUUGGGUGGAGGCUCUCC
>hsa-miR-130b*
ACUCUUUCCCUGUUGCACUAC
>hsa-miR-130b
CAGUGCAAUGAUGAAAGGGCAU
>hsa-miR-30e
UGUAAACAUCCUUGACUGGAAG
>hsa-miR-30e*
CUUUCAGUCGGAUGUUUACAGC
>hsa-miR-26a-2*
CCUAUUCUUGAUUACUUGUUUC
>hsa-miR-361-5p
UUAUCAGAAUCUCCAGGGGUAC
>hsa-miR-361-3p
UCCCCCAGGUGUGAUUCUGAUUU
>hsa-miR-362-5p
AAUCCUUGGAACCUAGGUGUGAGU
>hsa-miR-362-3p
AACACACCUAUUCAAGGAUUCA
>hsa-miR-363*
CGGGUGGAUCACGAUGCAAUUU
>hsa-miR-363
AAUUGCACGGUAUCCAUCUGUA
>hsa-miR-365
UAAUGCCCCUAAAAAUCCUUAU
>hsa-miR-365*
AGGGACUUUCAGGGGCAGCUGU
>hsa-miR-302b*
ACUUUAACAUGGAAGUGCUUUC
>hsa-miR-302b
UAAGUGCUUCCAUGUUUUAGUAG
>hsa-miR-302c*
UUUAACAUGGGGGUACCUGCUG
>hsa-miR-302c
UAAGUGCUUCCAUGUUUCAGUGG
>hsa-miR-302d*
ACUUUAACAUGGAGGCACUUGC
>hsa-miR-302d
UAAGUGCUUCCAUGUUUGAGUGU
>hsa-miR-367*
ACUGUUGCUAAUAUGCAACUCU
>hsa-miR-367
AAUUGCACUUUAGCAAUGGUGA
>hsa-miR-376c
AACAUAGAGGAAAUUCCACGU
>hsa-miR-369-5p
AGAUCGACCGUGUUAUAUUCGC
>hsa-miR-369-3p
AAUAAUACAUGGUUGAUCUUU
>hsa-miR-370
GCCUGCUGGGGUGGAACCUGGU
>hsa-miR-371-5p
ACUCAAACUGUGGGGGCACU
>hsa-miR-371-3p
AAGUGCCGCCAUCUUUUGAGUGU
>hsa-miR-372
AAAGUGCUGCGACAUUUGAGCGU
>hsa-miR-373*
ACUCAAAAUGGGGGCGCUUUCC
>hsa-miR-373
GAAGUGCUUCGAUUUUGGGGUGU
>hsa-miR-374a
UUAUAAUACAACCUGAUAAGUG
>hsa-miR-374a*
CUUAUCAGAUUGUAUUGUAAUU
>hsa-miR-375
UUUGUUCGUUCGGCUCGCGUGA
>hsa-miR-376a*
GUAGAUUCUCCUUCUAUGAGUA
>hsa-miR-376a
AUCAUAGAGGAAAAUCCACGU
>hsa-miR-377*
AGAGGUUGCCCUUGGUGAAUUC
>hsa-miR-377
AUCACACAAAGGCAACUUUUGU
>hsa-miR-378*
CUCCUGACUCCAGGUCCUGUGU
>hsa-miR-378
ACUGGACUUGGAGUCAGAAGG
>hsa-miR-379
UGGUAGACUAUGGAACGUAGG
>hsa-miR-379*
UAUGUAACAUGGUCCACUAACU
>hsa-miR-380*
UGGUUGACCAUAGAACAUGCGC
>hsa-miR-380
UAUGUAAUAUGGUCCACAUCUU
>hsa-miR-381
UAUACAAGGGCAAGCUCUCUGU
>hsa-miR-382
GAAGUUGUUCGUGGUGGAUUCG
>hsa-miR-383
AGAUCAGAAGGUGAUUGUGGCU
>hsa-miR-340
UUAUAAAGCAAUGAGACUGAUU
>hsa-miR-340*
UCCGUCUCAGUUACUUUAUAGC
>hsa-miR-330-5p
UCUCUGGGCCUGUGUCUUAGGC
>hsa-miR-330-3p
GCAAAGCACACGGCCUGCAGAGA
>hsa-miR-328
CUGGCCCUCUCUGCCCUUCCGU
>hsa-miR-342-5p
AGGGGUGCUAUCUGUGAUUGA
>hsa-miR-342-3p
UCUCACACAGAAAUCGCACCCGU
>hsa-miR-337-5p
GAACGGCUUCAUACAGGAGUU
>hsa-miR-337-3p
CUCCUAUAUGAUGCCUUUCUUC
>hsa-miR-323-5p
AGGUGGUCCGUGGCGCGUUCGC
>hsa-miR-323-3p
CACAUUACACGGUCGACCUCU
>hsa-miR-326
CCUCUGGGCCCUUCCUCCAG
>hsa-miR-151-5p
UCGAGGAGCUCACAGUCUAGU
>hsa-miR-151-3p
CUAGACUGAAGCUCCUUGAGG
>hsa-miR-135b
UAUGGCUUUUCAUUCCUAUGUGA
>hsa-miR-135b*
AUGUAGGGCUAAAAGCCAUGGG
>hsa-miR-148b*
AAGUUCUGUUAUACACUCAGGC
>hsa-miR-148b
UCAGUGCAUCACAGAACUUUGU
>hsa-miR-331-5p
CUAGGUAUGGUCCCAGGGAUCC
>hsa-miR-331-3p
GCCCCUGGGCCUAUCCUAGAA
>hsa-miR-324-5p
CGCAUCCCCUAGGGCAUUGGUGU
>hsa-miR-324-3p
ACUGCCCCAGGUGCUGCUGG
>hsa-miR-338-5p
AACAAUAUCCUGGUGCUGAGUG
>hsa-miR-338-3p
UCCAGCAUCAGUGAUUUUGUUG
>hsa-miR-339-5p
UCCCUGUCCUCCAGGAGCUCACG
>hsa-miR-339-3p
UGAGCGCCUCGACGACAGAGCCG
>hsa-miR-335
UCAAGAGCAAUAACGAAAAAUGU
>hsa-miR-335*
UUUUUCAUUAUUGCUCCUGACC
>hsa-miR-133b
UUUGGUCCCCUUCAACCAGCUA
>hsa-miR-325
CCUAGUAGGUGUCCAGUAAGUGU
>hsa-miR-345
GCUGACUCCUAGUCCAGGGCUC
>hsa-miR-346
UGUCUGCCCGCAUGCCUGCCUCU
>hsa-miR-384
AUUCCUAGAAAUUGUUCAUA
>hsa-miR-196b
UAGGUAGUUUCCUGUUGUUGGG
>hsa-miR-196b*
UCGACAGCACGACACUGCCUUC
>hsa-miR-422a
ACUGGACUUAGGGUCAGAAGGC
>hsa-miR-423-5p
UGAGGGGCAGAGAGCGAGACUUU
>hsa-miR-423-3p
AGCUCGGUCUGAGGCCCCUCAGU
>hsa-miR-424
CAGCAGCAAUUCAUGUUUUGAA
>hsa-miR-424*
CAAAACGUGAGGCGCUGCUAU
>hsa-miR-425
AAUGACACGAUCACUCCCGUUGA
>hsa-miR-425*
AUCGGGAAUGUCGUGUCCGCCC
>hsa-miR-18b
UAAGGUGCAUCUAGUGCAGUUAG
>hsa-miR-18b*
UGCCCUAAAUGCCCCUUCUGGC
>hsa-miR-20b
CAAAGUGCUCAUAGUGCAGGUAG
>hsa-miR-20b*
ACUGUAGUAUGGGCACUUCCAG
>hsa-miR-448
UUGCAUAUGUAGGAUGUCCCAU
>hsa-miR-429
UAAUACUGUCUGGUAAAACCGU
>hsa-miR-449a
UGGCAGUGUAUUGUUAGCUGGU
>hsa-miR-450a
UUUUGCGAUGUGUUCCUAAUAU
>hsa-miR-431
UGUCUUGCAGGCCGUCAUGCA
>hsa-miR-431*
CAGGUCGUCUUGCAGGGCUUCU
>hsa-miR-433
AUCAUGAUGGGCUCCUCGGUGU
>hsa-miR-329
AACACACCUGGUUAACCUCUUU
>hsa-miR-451
AAACCGUUACCAUUACUGAGUU
>hsa-miR-452
AACUGUUUGCAGAGGAAACUGA
>hsa-miR-452*
CUCAUCUGCAAAGAAGUAAGUG
>hsa-miR-409-5p
AGGUUACCCGAGCAACUUUGCAU
>hsa-miR-409-3p
GAAUGUUGCUCGGUGAACCCCU
>hsa-miR-412
ACUUCACCUGGUCCACUAGCCGU
>hsa-miR-410
AAUAUAACACAGAUGGCCUGU
>hsa-miR-376b
AUCAUAGAGGAAAAUCCAUGUU
>hsa-miR-483-5p
AAGACGGGAGGAAAGAAGGGAG
>hsa-miR-483-3p
UCACUCCUCUCCUCCCGUCUU
>hsa-miR-484
UCAGGCUCAGUCCCCUCCCGAU
>hsa-miR-485-5p
AGAGGCUGGCCGUGAUGAAUUC
>hsa-miR-485-3p
GUCAUACACGGCUCUCCUCUCU
>hsa-miR-486-5p
UCCUGUACUGAGCUGCCCCGAG
>hsa-miR-486-3p
CGGGGCAGCUCAGUACAGGAU
>hsa-miR-487a
AAUCAUACAGGGACAUCCAGUU
>kshv-miR-K12-10a*
GGCUUGGGGCGAUACCACCACU
>kshv-miR-K12-10a
UAGUGUUGUCCCCCCGAGUGGC
>kshv-miR-K12-10b
UGGUGUUGUCCCCCCGAGUGGC
>kshv-miR-K12-11*
GGUCACAGCUUAAACAUUUCUAGG
>kshv-miR-K12-11
UUAAUGCUUAGCCUGUGUCCGA
>kshv-miR-K12-1
AUUACAGGAAACUGGGUGUAAGC
>kshv-miR-K12-1*
GCAGCACCUGUUUCCUGCAACC
>kshv-miR-K12-2
AACUGUAGUCCGGGUCGAUCUG
>kshv-miR-K12-2*
GAUCUUCCAGGGCUAGAGCUG
>kshv-miR-K12-9*
ACCCAGCUGCGUAAACCCCGCU
>kshv-miR-K12-9
CUGGGUAUACGCAGCUGCGUAA
>kshv-miR-K12-8*
ACUCCCUCACUAACGCCCCGCU
>kshv-miR-K12-8
CUAGGCGCGACUGAGAGAGCA
>kshv-miR-K12-7*
AGCGCCACCGGACGGGGAUUUAUG
>kshv-miR-K12-7
UGAUCCCAUGUUGCUGGCGC
>kshv-miR-K12-6-5p
CCAGCAGCACCUAAUCCAUCGG
>kshv-miR-K12-6-3p
UGAUGGUUUUCGGGCUGUUGAG
>kshv-miR-K12-5*
AGGUAGUCCCUGGUGCCCUAAGG
>kshv-miR-K12-5
UAGGAUGCCUGGAACUUGCCGGU
>kshv-miR-K12-4-5p
AGCUAAACCGCAGUACUCUAGG
>kshv-miR-K12-4-3p
UAGAAUACUGAGGCCUAGCUGA
>kshv-miR-K12-3
UCACAUUCUGAGGACGGCAGCGA
>kshv-miR-K12-3*
UCGCGGUCACAGAAUGUGACA
>hsa-miR-488*
CCCAGAUAAUGGCACUCUCAA
>hsa-miR-488
UUGAAAGGCUAUUUCUUGGUC
>hsa-miR-489
GUGACAUCACAUAUACGGCAGC
>hsa-miR-490-5p
CCAUGGAUCUCCAGGUGGGU
>hsa-miR-490-3p
CAACCUGGAGGACUCCAUGCUG
>hsa-miR-491-5p
AGUGGGGAACCCUUCCAUGAGG
>hsa-miR-491-3p
CUUAUGCAAGAUUCCCUUCUAC
>hsa-miR-511
GUGUCUUUUGCUCUGCAGUCA
>hsa-miR-146b-5p
UGAGAACUGAAUUCCAUAGGCU
>hsa-miR-146b-3p
UGCCCUGUGGACUCAGUUCUGG
>hsa-miR-202*
UUCCUAUGCAUAUACUUCUUUG
>hsa-miR-202
AGAGGUAUAGGGCAUGGGAA
>hsa-miR-492
AGGACCUGCGGGACAAGAUUCUU
>hsa-miR-493*
UUGUACAUGGUAGGCUUUCAUU
>hsa-miR-493
UGAAGGUCUACUGUGUGCCAGG
>hsa-miR-432
UCUUGGAGUAGGUCAUUGGGUGG
>hsa-miR-432*
CUGGAUGGCUCCUCCAUGUCU
>hsa-miR-494
UGAAACAUACACGGGAAACCUC
>hsa-miR-495
AAACAAACAUGGUGCACUUCUU
>hsa-miR-496
UGAGUAUUACAUGGCCAAUCUC
>hsa-miR-193b*
CGGGGUUUUGAGGGCGAGAUGA
>hsa-miR-193b
AACUGGCCCUCAAAGUCCCGCU
>hsa-miR-497
CAGCAGCACACUGUGGUUUGU
>hsa-miR-497*
CAAACCACACUGUGGUGUUAGA
>hsa-miR-181d
AACAUUCAUUGUUGUCGGUGGGU
>hsa-miR-512-5p
CACUCAGCCUUGAGGGCACUUUC
>hsa-miR-512-3p
AAGUGCUGUCAUAGCUGAGGUC
>hsa-miR-498
UUUCAAGCCAGGGGGCGUUUUUC
>hsa-miR-520e
AAAGUGCUUCCUUUUUGAGGG
>hsa-miR-515-5p
UUCUCCAAAAGAAAGCACUUUCUG
>hsa-miR-515-3p
GAGUGCCUUCUUUUGGAGCGUU
>hsa-miR-519e*
UUCUCCAAAAGGGAGCACUUUC
>hsa-miR-519e
AAGUGCCUCCUUUUAGAGUGUU
>hsa-miR-520f
AAGUGCUUCCUUUUAGAGGGUU
>hsa-miR-519c-5p
CUCUAGAGGGAAGCGCUUUCUG
>hsa-miR-519c-3p
AAAGUGCAUCUUUUUAGAGGAU
>hsa-miR-520a-5p
CUCCAGAGGGAAGUACUUUCU
>hsa-miR-520a-3p
AAAGUGCUUCCCUUUGGACUGU
>hsa-miR-526b
CUCUUGAGGGAAGCACUUUCUGU
>hsa-miR-526b*
GAAAGUGCUUCCUUUUAGAGGC
>hsa-miR-519b-5p
CUCUAGAGGGAAGCGCUUUCUG
>hsa-miR-519b-3p
AAAGUGCAUCCUUUUAGAGGUU
>hsa-miR-525-5p
CUCCAGAGGGAUGCACUUUCU
>hsa-miR-525-3p
GAAGGCGCUUCCCUUUAGAGCG
>hsa-miR-523*
CUCUAGAGGGAAGCGCUUUCUG
>hsa-miR-523
GAACGCGCUUCCCUAUAGAGGGU
>hsa-miR-518f*
CUCUAGAGGGAAGCACUUUCUC
>hsa-miR-518f
GAAAGCGCUUCUCUUUAGAGG
>hsa-miR-520b
AAAGUGCUUCCUUUUAGAGGG
>hsa-miR-518b
CAAAGCGCUCCCCUUUAGAGGU
>hsa-miR-526a
CUCUAGAGGGAAGCACUUUCUG
>hsa-miR-520c-5p
CUCUAGAGGGAAGCACUUUCUG
>hsa-miR-520c-3p
AAAGUGCUUCCUUUUAGAGGGU
>hsa-miR-518c*
UCUCUGGAGGGAAGCACUUUCUG
>hsa-miR-518c
CAAAGCGCUUCUCUUUAGAGUGU
>hsa-miR-524-5p
CUACAAAGGGAAGCACUUUCUC
>hsa-miR-524-3p
GAAGGCGCUUCCCUUUGGAGU
>hsa-miR-517*
CCUCUAGAUGGAAGCACUGUCU
>hsa-miR-517a
AUCGUGCAUCCCUUUAGAGUGU
>hsa-miR-519d
CAAAGUGCCUCCCUUUAGAGUG
>hsa-miR-521
AACGCACUUCCCUUUAGAGUGU
>hsa-miR-520d-5p
CUACAAAGGGAAGCCCUUUC
>hsa-miR-520d-3p
AAAGUGCUUCUCUUUGGUGGGU
>hsa-miR-517b
UCGUGCAUCCCUUUAGAGUGUU
>hsa-miR-520g
ACAAAGUGCUUCCCUUUAGAGUGU
>hsa-miR-516b
AUCUGGAGGUAAGAAGCACUUU
>hsa-miR-516b*
UGCUUCCUUUCAGAGGGU
>hsa-miR-518e*
CUCUAGAGGGAAGCGCUUUCUG
>hsa-miR-518e
AAAGCGCUUCCCUUCAGAGUG
>hsa-miR-518a-5p
CUGCAAAGGGAAGCCCUUUC
>hsa-miR-518a-3p
GAAAGCGCUUCCCUUUGCUGGA
>hsa-miR-518d-5p
CUCUAGAGGGAAGCACUUUCUG
>hsa-miR-518d-3p
CAAAGCGCUUCCCUUUGGAGC
>hsa-miR-517c
AUCGUGCAUCCUUUUAGAGUGU
>hsa-miR-520h
ACAAAGUGCUUCCCUUUAGAGU
>hsa-miR-522*
CUCUAGAGGGAAGCGCUUUCUG
>hsa-miR-522
AAAAUGGUUCCCUUUAGAGUGU
>hsa-miR-519a*
CUCUAGAGGGAAGCGCUUUCUG
>hsa-miR-519a
AAAGUGCAUCCUUUUAGAGUGU
>hsa-miR-527
CUGCAAAGGGAAGCCCUUUC
>hsa-miR-516a-5p
UUCUCGAGGAAAGAAGCACUUUC
>hsa-miR-516a-3p
UGCUUCCUUUCAGAGGGU
>hsa-miR-499-5p
UUAAGACUUGCAGUGAUGUUU
>hsa-miR-499-3p
AACAUCACAGCAAGUCUGUGCU
>hsa-miR-500a
UAAUCCUUGCUACCUGGGUGAGA
>hsa-miR-500a*
AUGCACCUGGGCAAGGAUUCUG
>hsa-miR-501-5p
AAUCCUUUGUCCCUGGGUGAGA
>hsa-miR-501-3p
AAUGCACCCGGGCAAGGAUUCU
>hsa-miR-502-5p
AUCCUUGCUAUCUGGGUGCUA
>hsa-miR-502-3p
AAUGCACCUGGGCAAGGAUUCA
>hsa-miR-503
UAGCAGCGGGAACAGUUCUGCAG
>hsa-miR-504
AGACCCUGGUCUGCACUCUAUC
>hsa-miR-505*
GGGAGCCAGGAAGUAUUGAUGU
>hsa-miR-505
CGUCAACACUUGCUGGUUUCCU
>hsa-miR-513a-5p
UUCACAGGGAGGUGUCAU
>hsa-miR-513a-3p
UAAAUUUCACCUUUCUGAGAAGG
>hsa-miR-506
UAAGGCACCCUUCUGAGUAGA
>hsa-miR-507
UUUUGCACCUUUUGGAGUGAA
>hsa-miR-508-5p
UACUCCAGAGGGCGUCACUCAUG
>hsa-miR-508-3p
UGAUUGUAGCCUUUUGGAGUAGA
>hsa-miR-509-5p
UACUGCAGACAGUGGCAAUCA
>hsa-miR-509-3p
UGAUUGGUACGUCUGUGGGUAG
>hsa-miR-510
UACUCAGGAGAGUGGCAAUCAC
>hsa-miR-514
AUUGACACUUCUGUGAGUAGA
>hsa-miR-532-5p
CAUGCCUUGAGUGUAGGACCGU
>hsa-miR-532-3p
CCUCCCACACCCAAGGCUUGCA
>hsa-miR-455-5p
UAUGUGCCUUUGGACUACAUCG
>hsa-miR-455-3p
GCAGUCCAUGGGCAUAUACAC
>hsa-miR-539
GGAGAAAUUAUCCUUGGUGUGU
>hsa-miR-544
AUUCUGCAUUUUUAGCAAGUUC
>hsa-miR-545*
UCAGUAAAUGUUUAUUAGAUGA
>hsa-miR-545
UCAGCAAACAUUUAUUGUGUGC
>hsa-miR-487b
AAUCGUACAGGGUCAUCCACUU
>hsa-miR-551a
GCGACCCACUCUUGGUUUCCA
>hsa-miR-552
AACAGGUGACUGGUUAGACAA
>hsa-miR-553
AAAACGGUGAGAUUUUGUUUU
>hsa-miR-554
GCUAGUCCUGACUCAGCCAGU
>hsa-miR-92b*
AGGGACGGGACGCGGUGCAGUG
>hsa-miR-92b
UAUUGCACUCGUCCCGGCCUCC
>hsa-miR-555
AGGGUAAGCUGAACCUCUGAU
>hsa-miR-556-5p
GAUGAGCUCAUUGUAAUAUGAG
>hsa-miR-556-3p
AUAUUACCAUUAGCUCAUCUUU
>hsa-miR-557
GUUUGCACGGGUGGGCCUUGUCU
>hsa-miR-558
UGAGCUGCUGUACCAAAAU
>hsa-miR-559
UAAAGUAAAUAUGCACCAAAA
>hsa-miR-561
CAAAGUUUAAGAUCCUUGAAGU
>hsa-miR-562
AAAGUAGCUGUACCAUUUGC
>hsa-miR-563
AGGUUGACAUACGUUUCCC
>hsa-miR-564
AGGCACGGUGUCAGCAGGC
>hsa-miR-566
GGGCGCCUGUGAUCCCAAC
>hsa-miR-567
AGUAUGUUCUUCCAGGACAGAAC
>hsa-miR-568
AUGUAUAAAUGUAUACACAC
>hsa-miR-551b*
GAAAUCAAGCGUGGGUGAGACC
>hsa-miR-551b
GCGACCCAUACUUGGUUUCAG
>hsa-miR-569
AGUUAAUGAAUCCUGGAAAGU
>hsa-miR-570
CGAAAACAGCAAUUACCUUUGC
>hsa-miR-571
UGAGUUGGCCAUCUGAGUGAG
>hsa-miR-572
GUCCGCUCGGCGGUGGCCCA
>hsa-miR-573
CUGAAGUGAUGUGUAACUGAUCAG
>hsa-miR-574-5p
UGAGUGUGUGUGUGUGAGUGUGU
>hsa-miR-574-3p
CACGCUCAUGCACACACCCACA
>hsa-miR-575
GAGCCAGUUGGACAGGAGC
>hsa-miR-576-5p
AUUCUAAUUUCUCCACGUCUUU
>hsa-miR-576-3p
AAGAUGUGGAAAAAUUGGAAUC
>hsa-miR-577
UAGAUAAAAUAUUGGUACCUG
>hsa-miR-578
CUUCUUGUGCUCUAGGAUUGU
>hsa-miR-579
UUCAUUUGGUAUAAACCGCGAUU
>hsa-miR-580
UUGAGAAUGAUGAAUCAUUAGG
>hsa-miR-581
UCUUGUGUUCUCUAGAUCAGU
>hsa-miR-582-5p
UUACAGUUGUUCAACCAGUUACU
>hsa-miR-582-3p
UAACUGGUUGAACAACUGAACC
>hsa-miR-583
CAAAGAGGAAGGUCCCAUUAC
>hsa-miR-584
UUAUGGUUUGCCUGGGACUGAG
>hsa-miR-585
UGGGCGUAUCUGUAUGCUA
>hsa-miR-548a-3p
CAAAACUGGCAAUUACUUUUGC
>hsa-miR-586
UAUGCAUUGUAUUUUUAGGUCC
>hsa-miR-587
UUUCCAUAGGUGAUGAGUCAC
>hsa-miR-548b-5p
AAAAGUAAUUGUGGUUUUGGCC
>hsa-miR-548b-3p
CAAGAACCUCAGUUGCUUUUGU
>hsa-miR-588
UUGGCCACAAUGGGUUAGAAC
>hsa-miR-589
UGAGAACCACGUCUGCUCUGAG
>hsa-miR-589*
UCAGAACAAAUGCCGGUUCCCAGA
>hsa-miR-550a
AGUGCCUGAGGGAGUAAGAGCCC
>hsa-miR-550a*
UGUCUUACUCCCUCAGGCACAU
>hsa-miR-590-5p
GAGCUUAUUCAUAAAAGUGCAG
>hsa-miR-590-3p
UAAUUUUAUGUAUAAGCUAGU
>hsa-miR-591
AGACCAUGGGUUCUCAUUGU
>hsa-miR-592
UUGUGUCAAUAUGCGAUGAUGU
>hsa-miR-593*
AGGCACCAGCCAGGCAUUGCUCAGC
>hsa-miR-593
UGUCUCUGCUGGGGUUUCU
>hsa-miR-595
GAAGUGUGCCGUGGUGUGUCU
>hsa-miR-596
AAGCCUGCCCGGCUCCUCGGG
>hsa-miR-597
UGUGUCACUCGAUGACCACUGU
>hsa-miR-598
UACGUCAUCGUUGUCAUCGUCA
>hsa-miR-599
GUUGUGUCAGUUUAUCAAAC
>hsa-miR-548a-5p
AAAAGUAAUUGCGAGUUUUACC
>hsa-miR-600
ACUUACAGACAAGAGCCUUGCUC
>hsa-miR-601
UGGUCUAGGAUUGUUGGAGGAG
>hsa-miR-602
GACACGGGCGACAGCUGCGGCCC
>hsa-miR-603
CACACACUGCAAUUACUUUUGC
>hsa-miR-604
AGGCUGCGGAAUUCAGGAC
>hsa-miR-605
UAAAUCCCAUGGUGCCUUCUCCU
>hsa-miR-606
AAACUACUGAAAAUCAAAGAU
>hsa-miR-607
GUUCAAAUCCAGAUCUAUAAC
>hsa-miR-608
AGGGGUGGUGUUGGGACAGCUCCGU
>hsa-miR-609
AGGGUGUUUCUCUCAUCUCU
>hsa-miR-610
UGAGCUAAAUGUGUGCUGGGA
>hsa-miR-611
GCGAGGACCCCUCGGGGUCUGAC
>hsa-miR-612
GCUGGGCAGGGCUUCUGAGCUCCUU
>hsa-miR-613
AGGAAUGUUCCUUCUUUGCC
>hsa-miR-614
GAACGCCUGUUCUUGCCAGGUGG
>hsa-miR-615-5p
GGGGGUCCCCGGUGCUCGGAUC
>hsa-miR-615-3p
UCCGAGCCUGGGUCUCCCUCUU
>hsa-miR-616*
ACUCAAAACCCUUCAGUGACUU
>hsa-miR-616
AGUCAUUGGAGGGUUUGAGCAG
>hsa-miR-548c-5p
AAAAGUAAUUGCGGUUUUUGCC
>hsa-miR-548c-3p
CAAAAAUCUCAAUUACUUUUGC
>hsa-miR-617
AGACUUCCCAUUUGAAGGUGGC
>hsa-miR-618
AAACUCUACUUGUCCUUCUGAGU
>hsa-miR-619
GACCUGGACAUGUUUGUGCCCAGU
>hsa-miR-620
AUGGAGAUAGAUAUAGAAAU
>hsa-miR-621
GGCUAGCAACAGCGCUUACCU
>hsa-miR-622
ACAGUCUGCUGAGGUUGGAGC
>hsa-miR-623
AUCCCUUGCAGGGGCUGUUGGGU
>hsa-miR-624*
UAGUACCAGUACCUUGUGUUCA
>hsa-miR-624
CACAAGGUAUUGGUAUUACCU
>hsa-miR-625
AGGGGGAAAGUUCUAUAGUCC
>hsa-miR-625*
GACUAUAGAACUUUCCCCCUCA
>hsa-miR-626
AGCUGUCUGAAAAUGUCUU
>hsa-miR-627
GUGAGUCUCUAAGAAAAGAGGA
>hsa-miR-628-5p
AUGCUGACAUAUUUACUAGAGG
>hsa-miR-628-3p
UCUAGUAAGAGUGGCAGUCGA
>hsa-miR-629
UGGGUUUACGUUGGGAGAACU
>hsa-miR-629*
GUUCUCCCAACGUAAGCCCAGC
>hsa-miR-630
AGUAUUCUGUACCAGGGAAGGU
>hsa-miR-631
AGACCUGGCCCAGACCUCAGC
>hsa-miR-33b
GUGCAUUGCUGUUGCAUUGC
>hsa-miR-33b*
CAGUGCCUCGGCAGUGCAGCCC
>hsa-miR-632
GUGUCUGCUUCCUGUGGGA
>hsa-miR-633
CUAAUAGUAUCUACCACAAUAAA
>hsa-miR-634
AACCAGCACCCCAACUUUGGAC
>hsa-miR-635
ACUUGGGCACUGAAACAAUGUCC
>hsa-miR-636
UGUGCUUGCUCGUCCCGCCCGCA
>hsa-miR-637
ACUGGGGGCUUUCGGGCUCUGCGU
>hsa-miR-638
AGGGAUCGCGGGCGGGUGGCGGCCU
>hsa-miR-639
AUCGCUGCGGUUGCGAGCGCUGU
>hsa-miR-640
AUGAUCCAGGAACCUGCCUCU
>hsa-miR-641
AAAGACAUAGGAUAGAGUCACCUC
>hsa-miR-642a
GUCCCUCUCCAAAUGUGUCUUG
>hsa-miR-643
ACUUGUAUGCUAGCUCAGGUAG
>hsa-miR-644
AGUGUGGCUUUCUUAGAGC
>hsa-miR-645
UCUAGGCUGGUACUGCUGA
>hsa-miR-646
AAGCAGCUGCCUCUGAGGC
>hsa-miR-647
GUGGCUGCACUCACUUCCUUC
>hsa-miR-648
AAGUGUGCAGGGCACUGGU
>hsa-miR-649
AAACCUGUGUUGUUCAAGAGUC
>hsa-miR-650
AGGAGGCAGCGCUCUCAGGAC
>hsa-miR-651
UUUAGGAUAAGCUUGACUUUUG
>hsa-miR-652
AAUGGCGCCACUAGGGUUGUG
>hsa-miR-548d-5p
AAAAGUAAUUGUGGUUUUUGCC
>hsa-miR-548d-3p
CAAAAACCACAGUUUCUUUUGC
>hsa-miR-661
UGCCUGGGUCUCUGGCCUGCGCGU
>hsa-miR-662
UCCCACGUUGUGGCCCAGCAG
>hsa-miR-663
AGGCGGGGCGCCGCGGGACCGC
>hsa-miR-449b
AGGCAGUGUAUUGUUAGCUGGC
>hsa-miR-449b*
CAGCCACAACUACCCUGCCACU
>hsa-miR-653
GUGUUGAAACAAUCUCUACUG
>hsa-miR-411
UAGUAGACCGUAUAGCGUACG
>hsa-miR-411*
UAUGUAACACGGUCCACUAACC
>hsa-miR-654-5p
UGGUGGGCCGCAGAACAUGUGC
>hsa-miR-654-3p
UAUGUCUGCUGACCAUCACCUU
>hsa-miR-655
AUAAUACAUGGUUAACCUCUUU
>hsa-miR-656
AAUAUUAUACAGUCAACCUCU
>hsa-miR-549
UGACAACUAUGGAUGAGCUCU
>hsa-miR-657
GGCAGGUUCUCACCCUCUCUAGG
>hsa-miR-658
GGCGGAGGGAAGUAGGUCCGUUGGU
>hsa-miR-659
CUUGGUUCAGGGAGGGUCCCCA
>hsa-miR-660
UACCCAUUGCAUAUCGGAGUUG
>hsa-miR-421
AUCAACAGACAUUAAUUGGGCGC
>hsa-miR-542-5p
UCGGGGAUCAUCAUGUCACGAGA
>hsa-miR-542-3p
UGUGACAGAUUGAUAACUGAAA
>hsa-miR-758
UUUGUGACCUGGUCCACUAACC
>hsa-miR-1264
CAAGUCUUAUUUGAGCACCUGUU
>hsa-miR-671-5p
AGGAAGCCCUGGAGGGGCUGGAG
>hsa-miR-671-3p
UCCGGUUCUCAGGGCUCCACC
>hsa-miR-668
UGUCACUCGGCUCGGCCCACUAC
>hsa-miR-767-5p
UGCACCAUGGUUGUCUGAGCAUG
>hsa-miR-767-3p
UCUGCUCAUACCCCAUGGUUUCU
>hsa-miR-1224-5p
GUGAGGACUCGGGAGGUGG
>hsa-miR-1224-3p
CCCCACCUCCUCUCUCCUCAG
>hsa-miR-320b
AAAAGCUGGGUUGAGAGGGCAA
>hsa-miR-320c
AAAAGCUGGGUUGAGAGGGU
>hsa-miR-1296
UUAGGGCCCUGGCUCCAUCUCC
>hsa-miR-1468
CUCCGUUUGCCUGUUUCGCUG
>hsa-miR-1323
UCAAAACUGAGGGGCAUUUUCU
>hsa-miR-1271
CUUGGCACCUAGCAAGCACUCA
>hsa-miR-1301
UUGCAGCUGCCUGGGAGUGACUUC
>hsa-miR-454*
ACCCUAUCAAUAUUGUCUCUGC
>hsa-miR-454
UAGUGCAAUAUUGCUUAUAGGGU
>hsa-miR-1185
AGAGGAUACCCUUUGUAUGUU
>hsa-miR-449c
UAGGCAGUGUAUUGCUAGCGGCUGU
>hsa-miR-449c*
UUGCUAGUUGCACUCCUCUCUGU
>hsa-miR-1283
UCUACAAAGGAAAGCGCUUUCU
>hsa-miR-769-5p
UGAGACCUCUGGGUUCUGAGCU
>hsa-miR-769-3p
CUGGGAUCUCCGGGGUCUUGGUU
>hsa-miR-766
ACUCCAGCCCCACAGCCUCAGC
>hsa-miR-762
GGGGCUGGGGCCGGGGCCGAGC
>hsa-miR-802
CAGUAACAAAGAUUCAUCCUUGU
>hsa-miR-670
GUCCCUGAGUGUAUGUGGUG
>hsa-miR-1298
UUCAUUCGGCUGUCCAGAUGUA
>hsa-miR-2113
AUUUGUGCUUGGCUCUGUCAC
>hsa-miR-761
GCAGCAGGGUGAAACUGACACA
>hsa-miR-764
GCAGGUGCUCACUUGUCCUCCU
>hsa-miR-759
GCAGAGUGCAAACAAUUUUGAC
>kshv-miR-K12-12*
AACCAGGCCACCAUUCCUCUCCG
>kshv-miR-K12-12
UGGGGGAGGGUGCCCUGGUUGA
>hsa-miR-765
UGGAGGAGAAGGAAGGUGAUG
>hsa-miR-770-5p
UCCAGUACCACGUGUCAGGGCCA
>hsa-miR-675
UGGUGCGGAGAGGGCCCACAGUG
>hsa-miR-675*
CUGUAUGCCCUCACCGCUCA
>hsa-miR-298
AGCAGAAGCAGGGAGGUUCUCCCA
>hsa-miR-891a
UGCAACGAACCUGAGCCACUGA
>hsa-miR-300
UAUACAAGGGCAGACUCUCUCU
>hsa-miR-892a
CACUGUGUCCUUUCUGCGUAG
>hsa-miR-450b-5p
UUUUGCAAUAUGUUCCUGAAUA
>hsa-miR-450b-3p
UUGGGAUCAUUUUGCAUCCAUA
>hsa-miR-874
CUGCCCUGGCCCGAGGGACCGA
>hsa-miR-890
UACUUGGAAAGGCAUCAGUUG
>hsa-miR-891b
UGCAACUUACCUGAGUCAUUGA
>hsa-miR-888
UACUCAAAAAGCUGUCAGUCA
>hsa-miR-888*
GACUGACACCUCUUUGGGUGAA
>hsa-miR-892b
CACUGGCUCCUUUCUGGGUAGA
>hsa-miR-541*
AAAGGAUUCUGCUGUCGGUCCCACU
>hsa-miR-541
UGGUGGGCACAGAAUCUGGACU
>hsa-miR-889
UUAAUAUCGGACAACCAUUGU
>hsa-miR-875-5p
UAUACCUCAGUUUUAUCAGGUG
>hsa-miR-875-3p
CCUGGAAACACUGAGGUUGUG
>hsa-miR-876-5p
UGGAUUUCUUUGUGAAUCACCA
>hsa-miR-876-3p
UGGUGGUUUACAAAGUAAUUCA
>hsa-miR-708
AAGGAGCUUACAAUCUAGCUGGG
>hsa-miR-708*
CAACUAGACUGUGAGCUUCUAG
>hsa-miR-147b
GUGUGCGGAAAUGCUUCUGCUA
>hsa-miR-190b
UGAUAUGUUUGAUAUUGGGUU
>hsa-miR-744
UGCGGGGCUAGGGCUAACAGCA
>hsa-miR-744*
CUGUUGCCACUAACCUCAACCU
>hsa-miR-885-5p
UCCAUUACACUACCCUGCCUCU
>hsa-miR-885-3p
AGGCAGCGGGGUGUAGUGGAUA
>hsa-miR-877
GUAGAGGAGAUGGCGCAGGG
>hsa-miR-877*
UCCUCUUCUCCCUCCUCCCAG
>hsa-miR-887
GUGAACGGGCGCCAUCCCGAGG
>hsa-miR-665
ACCAGGAGGCUGAGGCCCCU
>hsa-miR-873
GCAGGAACUUGUGAGUCUCCU
>hsa-miR-543
AAACAUUCGCGGUGCACUUCUU
>hsa-miR-374b
AUAUAAUACAACCUGCUAAGUG
>hsa-miR-374b*
CUUAGCAGGUUGUAUUAUCAUU
>hsa-miR-760
CGGCUCUGGGUCUGUGGGGA
>hsa-miR-301b
CAGUGCAAUGAUAUUGUCAAAGC
>hsa-miR-216b
AAAUCUCUGCAGGCAAAUGUGA
>hsa-miR-208b
AUAAGACGAACAAAAGGUUUGU
>hsa-miR-920
GGGGAGCUGUGGAAGCAGUA
>hsa-miR-921
CUAGUGAGGGACAGAACCAGGAUUC
>hsa-miR-922
GCAGCAGAGAAUAGGACUACGUC
>hsa-miR-924
AGAGUCUUGUGAUGUCUUGC
>hsa-miR-509-3-5p
UACUGCAGACGUGGCAAUCAUG
>hsa-miR-933
UGUGCGCAGGGAGACCUCUCCC
>hsa-miR-934
UGUCUACUACUGGAGACACUGG
>hsa-miR-935
CCAGUUACCGCUUCCGCUACCGC
>hsa-miR-936
ACAGUAGAGGGAGGAAUCGCAG
>hsa-miR-937
AUCCGCGCUCUGACUCUCUGCC
>hsa-miR-938
UGCCCUUAAAGGUGAACCCAGU
>hsa-miR-939
UGGGGAGCUGAGGCUCUGGGGGUG
>hsa-miR-940
AAGGCAGGGCCCCCGCUCCCC
>hsa-miR-941
CACCCGGCUGUGUGCACAUGUGC
>hsa-miR-942
UCUUCUCUGUUUUGGCCAUGUG
>hsa-miR-943
CUGACUGUUGCCGUCCUCCAG
>hsa-miR-944
AAAUUAUUGUACAUCGGAUGAG
>hsa-miR-297
AUGUAUGUGUGCAUGUGCAUG
>hsa-miR-1178
UUGCUCACUGUUCUUCCCUAG
>hsa-miR-1179
AAGCAUUCUUUCAUUGGUUGG
>hsa-miR-1180
UUUCCGGCUCGCGUGGGUGUGU
>hsa-miR-1181
CCGUCGCCGCCACCCGAGCCG
>hsa-miR-1182
GAGGGUCUUGGGAGGGAUGUGAC
>hsa-miR-1183
CACUGUAGGUGAUGGUGAGAGUGGGCA
>hsa-miR-1184
CCUGCAGCGACUUGAUGGCUUCC
>hsa-miR-1225-5p
GUGGGUACGGCCCAGUGGGGGG
>hsa-miR-1225-3p
UGAGCCCCUGUGCCGCCCCCAG
>hsa-miR-1226*
GUGAGGGCAUGCAGGCCUGGAUGGGG
>hsa-miR-1226
UCACCAGCCCUGUGUUCCCUAG
>hsa-miR-1227
CGUGCCACCCUUUUCCCCAG
>hsa-miR-1228*
GUGGGCGGGGGCAGGUGUGUG
>hsa-miR-1228
UCACACCUGCCUCGCCCCCC
>hsa-miR-1229
CUCUCACCACUGCCCUCCCACAG
>hsa-miR-1231
GUGUCUGGGCGGACAGCUGC
>hsa-miR-1233
UGAGCCCUGUCCUCCCGCAG
>hsa-miR-1234
UCGGCCUGACCACCCACCCCAC
>hsa-miR-1236
CCUCUUCCCCUUGUCUCUCCAG
>hsa-miR-1237
UCCUUCUGCUCCGUCCCCCAG
>hsa-miR-1238
CUUCCUCGUCUGUCUGCCCC
>hsa-miR-1200
CUCCUGAGCCAUUCUGAGCCUC
>hsa-miR-1202
GUGCCAGCUGCAGUGGGGGAG
>hsa-miR-1203
CCCGGAGCCAGGAUGCAGCUC
>hsa-miR-663b
GGUGGCCCGGCCGUGCCUGAGG
>hsa-miR-1204
UCGUGGCCUGGUCUCCAUUAU
>hsa-miR-1205
UCUGCAGGGUUUGCUUUGAG
>hsa-miR-1206
UGUUCAUGUAGAUGUUUAAGC
>hsa-miR-1207-5p
UGGCAGGGAGGCUGGGAGGGG
>hsa-miR-1207-3p
UCAGCUGGCCCUCAUUUC
>hsa-miR-1208
UCACUGUUCAGACAGGCGGA
>hsa-miR-548e
AAAAACUGAGACUACUUUUGCA
>hsa-miR-548j
AAAAGUAAUUGCGGUCUUUGGU
>hsa-miR-1285
UCUGGGCAACAAAGUGAGACCU
>hsa-miR-1286
UGCAGGACCAAGAUGAGCCCU
>hsa-miR-1287
UGCUGGAUCAGUGGUUCGAGUC
>hsa-miR-1289
UGGAGUCCAGGAAUCUGCAUUUU
>hsa-miR-1290
UGGAUUUUUGGAUCAGGGA
>hsa-miR-1291
UGGCCCUGACUGAAGACCAGCAGU
>hsa-miR-548k
AAAAGUACUUGCGGAUUUUGCU
>hsa-miR-1293
UGGGUGGUCUGGAGAUUUGUGC
>hsa-miR-1294
UGUGAGGUUGGCAUUGUUGUCU
>hsa-miR-1295
UUAGGCCGCAGAUCUGGGUGA
>hsa-miR-1297
UUCAAGUAAUUCAGGUG
>hsa-miR-1299
UUCUGGAAUUCUGUGUGAGGGA
>hsa-miR-548l
AAAAGUAUUUGCGGGUUUUGUC
>hsa-miR-1302
UUGGGACAUACUUAUGCUAAA
>hsa-miR-1303
UUUAGAGACGGGGUCUUGCUCU
>hsa-miR-1304
UUUGAGGCUACAGUGAGAUGUG
>hsa-miR-1305
UUUUCAACUCUAAUGGGAGAGA
>hsa-miR-1243
AACUGGAUCAAUUAUAGGAGUG
>hsa-miR-548f
AAAAACUGUAAUUACUUUU
>hsa-miR-1244
AAGUAGUUGGUUUGUAUGAGAUGGUU
>hsa-miR-1245
AAGUGAUCUAAAGGCCUACAU
>hsa-miR-1246
AAUGGAUUUUUGGAGCAGG
>hsa-miR-1247
ACCCGUCCCGUUCGUCCCCGGA
>hsa-miR-1248
ACCUUCUUGUAUAAGCACUGUGCUAAA
>hsa-miR-1249
ACGCCCUUCCCCCCCUUCUUCA
>hsa-miR-1250
ACGGUGCUGGAUGUGGCCUUU
>hsa-miR-1251
ACUCUAGCUGCCAAAGGCGCU
>hsa-miR-1253
AGAGAAGAAGAUCAGCCUGCA
>hsa-miR-1254
AGCCUGGAAGCUGGAGCCUGCAGU
>hsa-miR-1255a
AGGAUGAGCAAAGAAAGUAGAUU
>hsa-miR-1256
AGGCAUUGACUUCUCACUAGCU
>hsa-miR-1257
AGUGAAUGAUGGGUUCUGACC
>hsa-miR-1258
AGUUAGGAUUAGGUCGUGGAA
>hsa-miR-1260
AUCCCACCUCUGCCACCA
>hsa-miR-548g
AAAACUGUAAUUACUUUUGUAC
>hsa-miR-1261
AUGGAUAAGGCUUUGGCUU
>hsa-miR-1262
AUGGGUGAAUUUGUAGAAGGAU
>hsa-miR-1263
AUGGUACCCUGGCAUACUGAGU
>hsa-miR-548n
CAAAAGUAAUUGUGGAUUUUGU
>hsa-miR-548m
CAAAGGUAUUUGUGGUUUUUG
>hsa-miR-1265
CAGGAUGUGGUCAAGUGUUGUU
>hsa-miR-548o
CCAAAACUGCAGUUACUUUUGC
>hsa-miR-1266
CCUCAGGGCUGUAGAACAGGGCU
>hsa-miR-1267
CCUGUUGAAGUGUAAUCCCCA
>hsa-miR-1268
CGGGCGUGGUGGUGGGGG
>hsa-miR-1269
CUGGACUGAGCCGUGCUACUGG
>hsa-miR-1270
CUGGAGAUAUGGAAGAGCUGUGU
>hsa-miR-1272
GAUGAUGAUGGCAGCAAAUUCUGAAA
>hsa-miR-1273
GGGCGACAAAGCAAGACUCUUUCUU
>hsa-miR-1274a
GUCCCUGUUCAGGCGCCA
>hsa-miR-548h
AAAAGUAAUCGCGGUUUUUGUC
>hsa-miR-1275
GUGGGGGAGAGGCUGUC
>hsa-miR-1276
UAAAGAGCCCUGUGGAGACA
>hsa-miR-302e
UAAGUGCUUCCAUGCUU
>hsa-miR-302f
UAAUUGCUUCCAUGUUU
>hsa-miR-1277
UACGUAGAUAUAUAUGUAUUUU
>hsa-miR-548p
UAGCAAAAACUGCAGUUACUUU
>hsa-miR-548i
AAAAGUAAUUGCGGAUUUUGCC
>hsa-miR-1278
UAGUACUGUGCAUAUCAUCUAU
>hsa-miR-1279
UCAUAUUGCUUCUUUCU
>hsa-miR-1274b
UCCCUGUUCGGGCGCCA
>hsa-miR-1281
UCGCCUCCUCCUCUCCC
>hsa-miR-1282
UCGUUUGCCUUUUUCUGCUU
>hsa-miR-1284
UCUAUACAGACCCUGGCUUUUC
>hsa-miR-1288
UGGACUGCCCUGAUCUGGAGA
>hsa-miR-1292
UGGGAACGGGUUCCGGCAGACGCUG
>hsa-miR-1252
AGAAGGAAAUUGAAUUCAUUUA
>hsa-miR-1255b
CGGAUGAGCAAAGAAAGUGGUU
>hsa-miR-1280
UCCCACCGCUGCCACCC
>hsa-miR-664*
ACUGGCUAGGGAAAAUGAUUGGAU
>hsa-miR-664
UAUUCAUUUAUCCCCAGCCUACA
>hsa-miR-1306
ACGUUGGCUCUGGUGGUG
>hsa-miR-1307
ACUCGGCGUGGCGUCGGUCGUG
>hsa-miR-513b
UUCACAAGGAGGUGUCAUUUAU
>hsa-miR-513c
UUCUCAAGGAGGUGUCGUUUAU
>hsa-miR-1321
CAGGGAGGUGAAUGUGAU
>hsa-miR-1322
GAUGAUGCUGCUGAUGCUG
>hsa-miR-720
UCUCGCUGGGGCCUCCA
>hsa-miR-1197
UAGGACACAUGGUCUACUUCU
>hsa-miR-1324
CCAGACAGAAUUCUAUGCACUUUC
>hsa-miR-1469
CUCGGCGCGGGGCGCGGGCUCC
>hsa-miR-1470
GCCCUCCGCCCGUGCACCCCG
>hsa-miR-1471
GCCCGCGUGUGGAGCCAGGUGU
>hsa-miR-1537
AAAACCGUCUAGUUACAGUUGU
>hsa-miR-1538
CGGCCCGGGCUGCUGCUGUUCCU
>hsa-miR-1539
UCCUGCGCGUCCCAGAUGCCC
>hsa-miR-103-as
UCAUAGCCCUGUACAAUGCUGCU
>hsa-miR-320d
AAAAGCUGGGUUGAGAGGA
>hsa-miR-1825
UCCAGUGCCCUCCUCUCC
>hsa-miR-1827
UGAGGCAGUAGAUUGAAU
>hsa-miR-1908
CGGCGGGGACGGCGAUUGGUC
>hsa-miR-1909*
UGAGUGCCGGUGCCUGCCCUG
>hsa-miR-1909
CGCAGGGGCCGGGUGCUCACCG
>hsa-miR-1910
CCAGUCCUGUGCCUGCCGCCU
>hsa-miR-1911
UGAGUACCGCCAUGUCUGUUGGG
>hsa-miR-1911*
CACCAGGCAUUGUGGUCUCC
>hsa-miR-1912
UACCCAGAGCAUGCAGUGUGAA
>hsa-miR-1913
UCUGCCCCCUCCGCUGCUGCCA
>hsa-miR-1914
CCCUGUGCCCGGCCCACUUCUG
>hsa-miR-1914*
GGAGGGGUCCCGCACUGGGAGG
>hsa-miR-1915*
ACCUUGCCUUGCUGCCCGGGCC
>hsa-miR-1915
CCCCAGGGCGACGCGGCGGG
>hsa-miR-1972
UCAGGCCAGGCACAGUGGCUCA
>hsa-miR-1973
ACCGUGCAAAGGUAGCAUA
>hsa-miR-1976
CCUCCUGCCCUCCUUGCUGU
>hsa-miR-2052
UGUUUUGAUAACAGUAAUGU
>hsa-miR-2053
GUGUUAAUUAAACCUCUAUUUAC
>hsa-miR-2054
CUGUAAUAUAAAUUUAAUUUAUU
>hsa-miR-2110
UUGGGGAAACGGCCGCUGAGUG
>hsa-miR-2114
UAGUCCCUUCCUUGAAGCGGUC
>hsa-miR-2114*
CGAGCCUCAAGCAAGGGACUU
>hsa-miR-2115
AGCUUCCAUGACUCCUGAUGGA
>hsa-miR-2115*
CAUCAGAAUUCAUGGAGGCUAG
>hsa-miR-2116
GGUUCUUAGCAUAGGAGGUCU
>hsa-miR-2116*
CCUCCCAUGCCAAGAACUCCC
>hsa-miR-2117
UGUUCUCUUUGCCAAGGACAG
>hsa-miR-548q
GCUGGUGCAAAAGUAAUGGCGG
>hsa-miR-2276
UCUGCAAGUGUCAGAGGCGAGG
>hsa-miR-2277-5p
AGCGCGGGCUGAGCGCUGCCAGUC
>hsa-miR-2277-3p
UGACAGCGCCCUGCCUGGCUC
>hsa-miR-2278
GAGAGCAGUGUGUGUUGCCUGG
>hsa-miR-711
GGGACCCAGGGAGAGACGUAAG
>hsa-miR-718
CUUCCGCCCCGCCGGGCGUCG
>hsa-miR-2861
GGGGCCUGGCGGUGGGCGG
>hsa-miR-2909
GUUAGGGCCAACAUCUCUUGG
>hsa-miR-3115
AUAUGGGUUUACUAGUUGGU
>hsa-miR-3116
UGCCUGGAACAUAGUAGGGACU
>hsa-miR-3117
AUAGGACUCAUAUAGUGCCAG
>hsa-miR-3118
UGUGACUGCAUUAUGAAAAUUCU
>hsa-miR-3119
UGGCUUUUAACUUUGAUGGC
>hsa-miR-3120
CACAGCAAGUGUAGACAGGCA
>hsa-miR-3121
UAAAUAGAGUAGGCAAAGGACA
>hsa-miR-3122
GUUGGGACAAGAGGACGGUCUU
>hsa-miR-3123
CAGAGAAUUGUUUAAUC
>hsa-miR-3124
UUCGCGGGCGAAGGCAAAGUC
>hsa-miR-548s
AUGGCCAAAACUGCAGUUAUUUU
>hsa-miR-3125
UAGAGGAAGCUGUGGAGAGA
>hsa-miR-3126-5p
UGAGGGACAGAUGCCAGAAGCA
>hsa-miR-3126-3p
CAUCUGGCAUCCGUCACACAGA
>hsa-miR-3127
AUCAGGGCUUGUGGAAUGGGAAG
>hsa-miR-3128
UCUGGCAAGUAAAAAACUCUCAU
>hsa-miR-3129
GCAGUAGUGUAGAGAUUGGUUU
>hsa-miR-3130-5p
UACCCAGUCUCCGGUGCAGCC
>hsa-miR-3130-3p
GCUGCACCGGAGACUGGGUAA
>hsa-miR-3131
UCGAGGACUGGUGGAAGGGCCUU
>hsa-miR-3132
UGGGUAGAGAAGGAGCUCAGAGGA
>hsa-miR-3133
UAAAGAACUCUUAAAACCCAAU
>hsa-miR-378b
ACUGGACUUGGAGGCAGAA
>hsa-miR-3134
UGAUGGAUAAAAGACUACAUAUU
>hsa-miR-3135
UGCCUAGGCUGAGACUGCAGUG
>hsa-miR-466
AUACACAUACACGCAACACACAU
>hsa-miR-3136
CUGACUGAAUAGGUAGGGUCAUU
>hsa-miR-544b
ACCUGAGGUUGUGCAUUUCUAA
>hsa-miR-3137
UCUGUAGCCUGGGAGCAAUGGGGU
>hsa-miR-3138
UGUGGACAGUGAGGUAGAGGGAGU
>hsa-miR-3139
UAGGAGCUCAACAGAUGCCUGUU
>hsa-miR-3140
AGCUUUUGGGAAUUCAGGUAGU
>hsa-miR-548t
CAAAAGUGAUCGUGGUUUUUG
>hsa-miR-3141
GAGGGCGGGUGGAGGAGGA
>hsa-miR-3142
AAGGCCUUUCUGAACCUUCAGA
>hsa-miR-3143
AUAACAUUGUAAAGCGCUUCUUUCG
>hsa-miR-548u
CAAAGACUGCAAUUACUUUUGCG
>hsa-miR-3144-5p
AGGGGACCAAAGAGAUAUAUAG
>hsa-miR-3144-3p
AUAUACCUGUUCGGUCUCUUUA
>hsa-miR-3145
AGAUAUUUUGAGUGUUUGGAAUUG
>hsa-miR-1273c
GGCGACAAAACGAGACCCUGUC
>hsa-miR-3146
CAUGCUAGGAUAGAAAGAAUGG
>hsa-miR-3147
GGUUGGGCAGUGAGGAGGGUGUGA
>hsa-miR-548v
AGCUACAGUUACUUUUGCACCA
>hsa-miR-3148
UGGAAAAAACUGGUGUGUGCUU
>hsa-miR-3149
UUUGUAUGGAUAUGUGUGUGUAU
>hsa-miR-3150
CUGGGGAGAUCCUCGAGGUUGG
>hsa-miR-3151
GGUGGGGCAAUGGGAUCAGGU
>hsa-miR-3152
UGUGUUAGAAUAGGGGCAAUAA
>hsa-miR-3153
GGGGAAAGCGAGUAGGGACAUUU
>hsa-miR-3074
GAUAUCAGCUCAGUAGGCACCG
>hsa-miR-3154
CAGAAGGGGAGUUGGGAGCAGA
>hsa-miR-3155
CCAGGCUCUGCAGUGGGAACU
>hsa-miR-3156
AAAGAUCUGGAAGUGGGAGACA
>hsa-miR-3157
UUCAGCCAGGCUAGUGCAGUCU
>hsa-miR-3158
AAGGGCUUCCUCUCUGCAGGAC
>hsa-miR-3159
UAGGAUUACAAGUGUCGGCCAC
>hsa-miR-3160
AGAGCUGAGACUAGAAAGCCCA
>hsa-miR-3161
CUGAUAAGAACAGAGGCCCAGAU
>hsa-miR-3162
UUAGGGAGUAGAAGGGUGGGGAG
>hsa-miR-3163
UAUAAAAUGAGGGCAGUAAGAC
>hsa-miR-3164
UGUGACUUUAAGGGAAAUGGCG
>hsa-miR-3165
AGGUGGAUGCAAUGUGACCUCA
>hsa-miR-3166
CGCAGACAAUGCCUACUGGCCUA
>hsa-miR-1260b
AUCCCACCACUGCCACCAU
>hsa-miR-3167
AGGAUUUCAGAAAUACUGGUGU
>hsa-miR-3168
GAGUUCUACAGUCAGAC
>hsa-miR-3169
UAGGACUGUGCUUGGCACAUAG
>hsa-miR-3170
CUGGGGUUCUGAGACAGACAGU
>hsa-miR-3171
AGAUGUAUGGAAUCUGUAUAUAUC
>hsa-miR-3173
AAAGGAGGAAAUAGGCAGGCCA
>hsa-miR-1193
GGGAUGGUAGACCGGUGACGUGC
>hsa-miR-323b-5p
AGGUUGUCCGUGGUGAGUUCGCA
>hsa-miR-323b-3p
CCCAAUACACGGUCGACCUCUU
>hsa-miR-3174
UAGUGAGUUAGAGAUGCAGAGCC
>hsa-miR-3175
CGGGGAGAGAACGCAGUGACGU
>hsa-miR-3176
ACUGGCCUGGGACUACCGG
>hsa-miR-3177
UGCACGGCACUGGGGACACGU
>hsa-miR-3178
GGGGCGCGGCCGGAUCG
>hsa-miR-3179
AGAAGGGGUGAAAUUUAAACGU
>hsa-miR-3180-5p
CUUCCAGACGCUCCGCCCCACGUCG
>hsa-miR-3180-3p
UGGGGCGGAGCUUCCGGAGGCC
>hsa-miR-548w
AAAAGUAACUGCGGUUUUUGCCU
>hsa-miR-3181
AUCGGGCCCUCGGCGCCGG
>hsa-miR-3182
GCUUCUGUAGUGUAGUC
>hsa-miR-3183
GCCUCUCUCGGAGUCGCUCGGA
>hsa-miR-3184
UGAGGGGCCUCAGACCGAGCUUUU
>hsa-miR-3185
AGAAGAAGGCGGUCGGUCUGCGG
>hsa-miR-3065-5p
UCAACAAAAUCACUGAUGCUGGA
>hsa-miR-3065-3p
UCAGCACCAGGAUAUUGUUGGAG
>hsa-miR-3186-5p
CAGGCGUCUGUCUACGUGGCUU
>hsa-miR-3186-3p
UCACGCGGAGAGAUGGCUUUG
>hsa-miR-3187
UUGGCCAUGGGGCUGCGCGG
>hsa-miR-3188
AGAGGCUUUGUGCGGAUACGGGG
>hsa-miR-3189
CCCUUGGGUCUGAUGGGGUAG
>hsa-miR-320e
AAAGCUGGGUUGAGAAGG
>hsa-miR-3190
UGUGGAAGGUAGACGGCCAGAGA
>hsa-miR-3191
UGGGGACGUAGCUGGCCAGACAG
>hsa-miR-3192
UCUGGGAGGUUGUAGCAGUGGAA
>hsa-miR-3193
UCCUGCGUAGGAUCUGAGGAGU
>hsa-miR-3194
GGCCAGCCACCAGGAGGGCUG
>hsa-miR-3195
CGCGCCGGGCCCGGGUU
>hsa-miR-3196
CGGGGCGGCAGGGGCCUC
>hsa-miR-548x
UAAAAACUGCAAUUACUUUCA
>hsa-miR-3197
GGAGGCGCAGGCUCGGAAAGGCG
>hsa-miR-3198
GUGGAGUCCUGGGGAAUGGAGA
>hsa-miR-3199
AGGGACUGCCUUAGGAGAAAGUU
>hsa-miR-3200-5p
AAUCUGAGAAGGCGCACAAGGU
>hsa-miR-3200-3p
CACCUUGCGCUACUCAGGUCUG
>hsa-miR-3201
GGGAUAUGAAGAAAAAU
>hsa-miR-514b-5p
UUCUCAAGAGGGAGGCAAUCAU
>hsa-miR-514b-3p
AUUGACACCUCUGUGAGUGGA
>hsa-miR-3202
UGGAAGGGAGAAGAGCUUUAAU
>hsa-miR-1273d
GAACCCAUGAGGUUGAGGCUGCAGU
>hsa-miR-4295
CAGUGCAAUGUUUUCCUU
>hsa-miR-4296
AUGUGGGCUCAGGCUCA
>hsa-miR-4297
UGCCUUCCUGUCUGUG
>hsa-miR-378c
ACUGGACUUGGAGUCAGAAGAGUGG
>hsa-miR-4293
CAGCCUGACAGGAACAG
>hsa-miR-4294
GGGAGUCUACAGCAGGG
>hsa-miR-4301
UCCCACUACUUCACUUGUGA
>hsa-miR-4299
GCUGGUGACAUGAGAGGC
>hsa-miR-4298
CUGGGACAGGAGGAGGAGGCAG
>hsa-miR-4300
UGGGAGCUGGACUACUUC
>hsa-miR-4304
CCGGCAUGUCCAGGGCA
>hsa-miR-4302
CCAGUGUGGCUCAGCGAG
>hsa-miR-4303
UUCUGAGCUGAGGACAG
>hsa-miR-4305
CCUAGACACCUCCAGUUC
>hsa-miR-4306
UGGAGAGAAAGGCAGUA
>hsa-miR-4309
CUGGAGUCUAGGAUUCCA
>hsa-miR-4307
AAUGUUUUUUCCUGUUUCC
>hsa-miR-4308
UCCCUGGAGUUUCUUCUU
>hsa-miR-4310
GCAGCAUUCAUGUCCC
>hsa-miR-4311
GAAAGAGAGCUGAGUGUG
>hsa-miR-4312
GGCCUUGUUCCUGUCCCCA
>hsa-miR-4313
AGCCCCCUGGCCCCAAACCC
>hsa-miR-4315
CCGCUUUCUGAGCUGGAC
>hsa-miR-4316
GGUGAGGCUAGCUGGUG
>hsa-miR-4314
CUCUGGGAAAUGGGACAG
>hsa-miR-4318
CACUGUGGGUACAUGCU
>hsa-miR-4319
UCCCUGAGCAAAGCCAC
>hsa-miR-4320
GGGAUUCUGUAGCUUCCU
>hsa-miR-4317
ACAUUGCCAGGGAGUUU
>hsa-miR-4322
CUGUGGGCUCAGCGCGUGGGG
>hsa-miR-4321
UUAGCGGUGGACCGCCCUGCG
>hsa-miR-4323
CAGCCCCACAGCCUCAGA
>hsa-miR-4324
CCCUGAGACCCUAACCUUAA
>hsa-miR-4256
AUCUGACCUGAUGAAGGU
>hsa-miR-4257
CCAGAGGUGGGGACUGAG
>hsa-miR-4258
CCCCGCCACCGCCUUGG
>hsa-miR-4259
CAGUUGGGUCUAGGGGUCAGGA
>hsa-miR-4260
CUUGGGGCAUGGAGUCCCA
>hsa-miR-4253
AGGGCAUGUCCAGGGGGU
>hsa-miR-4251
CCUGAGAAAAGGGCCAA
>hsa-miR-4254
GCCUGGAGCUACUCCACCAUCUC
>hsa-miR-4255
CAGUGUUCAGAGAUGGA
>hsa-miR-4252
GGCCACUGAGUCAGCACCA
>hsa-miR-4325
UUGCACUUGUCUCAGUGA
>hsa-miR-4326
UGUUCCUCUGUCUCCCAGAC
>hsa-miR-4327
GGCUUGCAUGGGGGACUGG
>hsa-miR-4261
AGGAAACAGGGACCCA
>hsa-miR-4265
CUGUGGGCUCAGCUCUGGG
>hsa-miR-4266
CUAGGAGGCCUUGGCC
>hsa-miR-4267
UCCAGCUCGGUGGCAC
>hsa-miR-4262
GACAUUCAGACUACCUG
>hsa-miR-2355-5p
AUCCCCAGAUACAAUGGACAA
>hsa-miR-2355-3p
AUUGUCCUUGCUGUUUGGAGAU
>hsa-miR-4268
GGCUCCUCCUCUCAGGAUGUG
>hsa-miR-4269
GCAGGCACAGACAGCCCUGGC
>hsa-miR-4263
AUUCUAAGUGCCUUGGCC
>hsa-miR-4264
ACUCAGUCAUGGUCAUU
>hsa-miR-4270
UCAGGGAGUCAGGGGAGGGC
>hsa-miR-4271
GGGGGAAGAAAAGGUGGGG
>hsa-miR-4272
CAUUCAACUAGUGAUUGU
>hsa-miR-4273
GUGUUCUCUGAUGGACAG
>hsa-miR-4276
CUCAGUGACUCAUGUGC
>hsa-miR-4275
CCAAUUACCACUUCUUU
>hsa-miR-4274
CAGCAGUCCCUCCCCCUG
>hsa-miR-4281
GGGUCCCGGGGAGGGGGG
>hsa-miR-4277
GCAGUUCUGAGCACAGUACAC
>hsa-miR-4279
CUCUCCUCCCGGCUUC
>hsa-miR-4278
CUAGGGGGUUUGCCCUUG
>hsa-miR-4280
GAGUGUAGUUCUGAGCAGAGC
>hsa-miR-4282
UAAAAUUUGCAUCCAGGA
>hsa-miR-4285
GCGGCGAGUCCGACUCAU
>hsa-miR-4283
UGGGGCUCAGCGAGUUU
>hsa-miR-4284
GGGCUCACAUCACCCCAU
>hsa-miR-4286
ACCCCACUCCUGGUACC
>hsa-miR-4287
UCUCCCUUGAGGGCACUUU
>hsa-miR-4288
UUGUCUGCUGAGUUUCC
>hsa-miR-4292
CCCCUGGGCCGGCCUUGG
>hsa-miR-4289
GCAUUGUGCAGGGCUAUCA
>hsa-miR-4290
UGCCCUCCUUUCUUCCCUC
>hsa-miR-4291
UUCAGCAGGAACAGCU
>hsa-miR-4329
CCUGAGACCCUAGUUCCAC
>hsa-miR-4330
CCUCAGAUCAGAGCCUUGC
>hsa-miR-500b
AAUCCUUGCUACCUGGGU
>hsa-miR-4328
CCAGUUUUCCCAGGAUU
>hsa-miR-3605-5p
UGAGGAUGGAUAGCAAGGAAGCC
>hsa-miR-3605-3p
CCUCCGUGUUACCUGUCCUCUAG
>hsa-miR-3606
UUAGUGAAGGCUAUUUUAAUU
>hsa-miR-3607-5p
GCAUGUGAUGAAGCAAAUCAGU
>hsa-miR-3607-3p
ACUGUAAACGCUUUCUGAUG
>hsa-miR-3609
CAAAGUGAUGAGUAAUACUGGCUG
>hsa-miR-3610
GAAUCGGAAAGGAGGCGCCG
>hsa-miR-3611
UUGUGAAGAAAGAAAUUCUUA
>hsa-miR-3612
AGGAGGCAUCUUGAGAAAUGGA
>hsa-miR-3613-5p
UGUUGUACUUUUUUUUUUGUUC
>hsa-miR-3613-3p
ACAAAAAAAAAAGCCCAACCCUUC
>hsa-miR-3614-5p
CCACUUGGAUCUGAAGGCUGCCC
>hsa-miR-3614-3p
UAGCCUUCAGAUCUUGGUGUUUU
>hsa-miR-3615
UCUCUCGGCUCCUCGCGGCUC
>hsa-miR-3616-5p
AUGAAGUGCACUCAUGAUAUGU
>hsa-miR-3616-3p
CGAGGGCAUUUCAUGAUGCAGGC
>hsa-miR-3617
AAAGACAUAGUUGCAAGAUGGG
>hsa-miR-3618
UGUCUACAUUAAUGAAAAGAGC
>hsa-miR-3619
UCAGCAGGCAGGCUGGUGCAGC
>hsa-miR-23c
AUCACAUUGCCAGUGAUUACCC
>hsa-miR-3620
UCACCCUGCAUCCCGCACCCAG
>hsa-miR-3621
CGCGGGUCGGGGUCUGCAGG
>hsa-miR-3622a-5p
CAGGCACGGGAGCUCAGGUGAG
>hsa-miR-3622a-3p
UCACCUGACCUCCCAUGCCUGU
>hsa-miR-3622b-5p
AGGCAUGGGAGGUCAGGUGA
>hsa-miR-3622b-3p
UCACCUGAGCUCCCGUGCCUG
>hsa-miR-3646
AAAAUGAAAUGAGCCCAGCCCA
>hsa-miR-3647-5p
CUGAAGUGAUGAUUCACAUUCAU
>hsa-miR-3647-3p
AGAAAAUUUUUGUGUGUCUGAUC
>hsa-miR-3648
AGCCGCGGGGAUCGCCGAGGG
>hsa-miR-3649
AGGGACCUGAGUGUCUAAG
>hsa-miR-3650
AGGUGUGUCUGUAGAGUCC
>hsa-miR-3651
CAUAGCCCGGUCGCUGGUACAUGA
>hsa-miR-3652
CGGCUGGAGGUGUGAGGA
>hsa-miR-3653
CUAAGAAGUUGACUGAAG
>hsa-miR-3654
GACUGGACAAGCUGAGGAA
>hsa-miR-3655
GCUUGUCGCUGCGGUGUUGCU
>hsa-miR-3656
GGCGGGUGCGGGGGUGG
>hsa-miR-3657
UGUGUCCCAUUAUUGGUGAUU
>hsa-miR-3658
UUUAAGAAAACACCAUGGAGAU
>hsa-miR-1273e
UUGCUUGAACCCAGGAAGUGGA
>hsa-miR-3659
UGAGUGUUGUCUACGAGGGCA
>hsa-miR-3660
ACUGACAGGAGAGCAUUUUGA
>hsa-miR-3661
UGACCUGGGACUCGGACAGCUG
>hsa-miR-3662
GAAAAUGAUGAGUAGUGACUGAUG
>hsa-miR-3663-5p
GCUGGUCUGCGUGGUGCUCGG
>hsa-miR-3663-3p
UGAGCACCACACAGGCCGGGCGC
>hsa-miR-3664
AACUCUGUCUUCACUCAUGAGU
>hsa-miR-3665
AGCAGGUGCGGGGCGGCG
>hsa-miR-3666
CAGUGCAAGUGUAGAUGCCGA
>hsa-miR-3667-5p
AAAGACCCAUUGAGGAGAAGGU
>hsa-miR-3667-3p
ACCUUCCUCUCCAUGGGUCUUU
>hsa-miR-3668
AAUGUAGAGAUUGAUCAAAAU
>hsa-miR-3669
ACGGAAUAUGUAUACGGAAUAUA
>hsa-miR-3670
AGAGCUCACAGCUGUCCUUCUCUA
>hsa-miR-3671
AUCAAAUAAGGACUAGUCUGCA
>hsa-miR-3672
AUGAGACUCAUGUAAAACAUCUU
>hsa-miR-3673
AUGGAAUGUAUAUACGGAAUA
>hsa-miR-3674
AUUGUAGAACCUAAGAUUGGCC
>hsa-miR-3675-5p
UAUGGGGCUUCUGUAGAGAUUUC
>hsa-miR-3675-3p
CAUCUCUAAGGAACUCCCCCAA
>hsa-miR-3676
CCGUGUUUCCCCCACGCUUU
>hsa-miR-3677
CUCGUGGGCUCUGGCCACGGCC
>hsa-miR-3678-5p
UCCGUACAAACUCUGCUGUG
>hsa-miR-3678-3p
CUGCAGAGUUUGUACGGACCGG
>hsa-miR-3679-5p
UGAGGAUAUGGCAGGGAAGGGGA
>hsa-miR-3679-3p
CUUCCCCCCAGUAAUCUUCAUC
>hsa-miR-3680
GACUCACUCACAGGAUUGUGCA
>hsa-miR-3680*
UUUUGCAUGACCCUGGGAGUAGG
>hsa-miR-3681
UAGUGGAUGAUGCACUCUGUGC
>hsa-miR-3681*
ACACAGUGCUUCAUCCACUACU
>hsa-miR-3682
UGAUGAUACAGGUGGAGGUAG
>hsa-miR-3683
UGCGACAUUGGAAGUAGUAUCA
>hsa-miR-3684
UUAGACCUAGUACACGUCCUU
>hsa-miR-3685
UUUCCUACCCUACCUGAAGACU
>hsa-miR-3686
AUCUGUAAGAGAAAGUAAAUGA
>hsa-miR-3687
CCCGGACAGGCGUUCGUGCGACGU
>hsa-miR-3688
UAUGGAAAGACUUUGCCACUCU
>hsa-miR-3689a-5p
UGUGAUAUCAUGGUUCCUGGGA
>hsa-miR-3689a-3p
CUGGGAGGUGUGAUAUCGUGGU
>hsa-miR-3690
ACCUGGACCCAGCGUAGACAAAG
>hsa-miR-3691
AGUGGAUGAUGGAGACUCGGUAC
>hsa-miR-3692*
CCUGCUGGUCAGGAGUGGAUACUG
>hsa-miR-3692
GUUCCACACUGACACUGCAGAAGU
>hsa-miR-3713
GGUAUCCGUUUGGGGAUGGU
>hsa-miR-3714
GAAGGCAGCAGUGCUCCCCUGU
>hsa-miR-3180
UGGGGCGGAGCUUCCGGAG
>hsa-miR-3907
AGGUGCUCCAGGCUGGCUCACA
>hsa-miR-3689b
UGUGAUAUCAUGGUUCCUGGGA
>hsa-miR-3689b*
CUGGGAGGUGUGAUAUUGUGGU
>hsa-miR-3908
GAGCAAUGUAGGUAGACUGUUU
>hsa-miR-3909
UGUCCUCUAGGGCCUGCAGUCU
>hsa-miR-3910
AAAGGCAUAAAACCAAGACA
>hsa-miR-3911
UGUGUGGAUCCUGGAGGAGGCA
>hsa-miR-3912
UAACGCAUAAUAUGGACAUGU
>hsa-miR-3913
UUUGGGACUGAUCUUGAUGUCU
>hsa-miR-3914
AAGGAACCAGAAAAUGAGAAGU
>hsa-miR-3915
UUGAGGAAAAGAUGGUCUUAUU
>hsa-miR-3916
AAGAGGAAGAAAUGGCUGGUUCUCAG
>hsa-miR-3917
GCUCGGACUGAGCAGGUGGG
>hsa-miR-3918
ACAGGGCCGCAGAUGGAGACU
>hsa-miR-3919
GCAGAGAACAAAGGACUCAGU
>hsa-miR-3150b
UGAGGAGAUCGUCGAGGUUGG
>hsa-miR-3920
ACUGAUUAUCUUAACUCUCUGA
>hsa-miR-3921
UCUCUGAGUACCAUAUGCCUUGU
>hsa-miR-3922
UCUGGCCUUGACUUGACUCUUU
>hsa-miR-3923
AACUAGUAAUGUUGGAUUAGGG
>hsa-miR-3924
AUAUGUAUAUGUGACUGCUACU
>hsa-miR-3925
AAGAGAACUGAAAGUGGAGCCU
>hsa-miR-3926
UGGCCAAAAAGCAGGCAGAGA
>hsa-miR-3927
CAGGUAGAUAUUUGAUAGGCAU
>hsa-miR-676*
UCUUCAACCUCAGGACUUGCA
>hsa-miR-676
CUGUCCUAAGGUUGUUGAGUU
>hsa-miR-3928
GGAGGAACCUUGGAGCUUCGGC
>hsa-miR-3929
GAGGCUGAUGUGAGUAGACCACU
>hsa-miR-3934
UCAGGUGUGGAAACUGAGGCAG
>hsa-miR-3935
UGUAGAUACGAGCACCAGCCAC
>hsa-miR-3936
UAAGGGGUGUAUGGCAGAUGCA
>hsa-miR-3937
ACAGGCGGCUGUAGCAAUGGGGG
>hsa-miR-3938
AAUUCCCUUGUAGAUAACCCGG
>hsa-miR-548y
AAAAGUAAUCACUGUUUUUGCC
>hsa-miR-3939
UACGCGCAGACCACAGGAUGUC
>hsa-miR-3940
CAGCCCGGAUCCCAGCCCACUU
>hsa-miR-3941
UUACACACAACUGAGGAUCAUA
>hsa-miR-3942
AAGCAAUACUGUUACCUGAAAU
>hsa-miR-3943
UAGCCCCCAGGCUUCACUUGGCG
>hsa-miR-3944
UUCGGGCUGGCCUGCUGCUCCGG
>hsa-miR-3945
AGGGCAUAGGAGAGGGUUGAUAU
>hsa-miR-374c
AUAAUACAACCUGCUAAGUGCU
>hsa-miR-642b
AGACACAUUUGGAGAGGGACCC
>hsa-miR-550b
UCUUACUCCCUCAGGCACUG
>hsa-miR-548z
CAAAAACCGCAAUUACUUUUGCA
>hsa-miR-548aa
AAAAACCACAAUUACUUUUGCACCA
