# Supplementary material for: PARma: identification of microRNA target sites in AGO-PAR-CLIP data
Source: Genome Biol. 2013 Jul 29;14(7):R79. doi: 10.1186/gb-2013-14-7-r79 (PMC4054675; doi:10.1186/gb-2013-14-7-r79)
Supplement: Additional file 1 — Zip file containing the runnable PARma pipeline including documentation and source code. [file gb-2013-14-7-r79-S1.ZIP › bin/PARma]

#!/usr/bin/perl

use File::Basename;
my $dirname = dirname(__FILE__);use strict;

my $d = "";
if ($ARGV[0] eq "-d") {
	$d = "-Xdebug -Xrunjdwp:transport=dt_socket,address=8998,server=y";
	shift @ARGV;
} elsif ($ARGV[0] eq "Start" and $ARGV[2] eq "-d") {
	$d = "-Xdebug -Xrunjdwp:transport=dt_socket,address=8998,server=y";
	shift @ARGV;
	my $scr = shift @ARGV;
	shift @ARGV;
	unshift @ARGV,$scr;
	unshift @ARGV,"Start";
}

my $prog = shift @ARGV;
my $xp = $ENV{'XMS1'};

my $param;

for (@ARGV) {
	$param.="\"$_\" ";
}

$prog = "executables.$prog" if (not $prog=~/\./);

system("java $xp $d -Xmx4096m -Xms2048m -cp `ls $dirname/*.jar | xargs | tr ' ' : ` $prog $param");
exit($?>>8);
