# Supplementary material for: PARma: identification of microRNA target sites in AGO-PAR-CLIP data
Source: Genome Biol. 2013 Jul 29;14(7):R79. doi: 10.1186/gb-2013-14-7-r79 (PMC4054675; doi:10.1186/gb-2013-14-7-r79)
Supplement: Additional file 1 — Zip file containing the runnable PARma pipeline including documentation and source code. [file gb-2013-14-7-r79-S1.ZIP › bin/match_grid.sh]

#!/bin/sh

qsubhere BCBL1_A.fin bin/match.parma -targets cluster/clusters.BCBL1_A.details -kmer assignments_7mer/clusters.BCBL1_A.it5.kmers -model assignments_7mer/clusters.BCBL1_A.it4 -output assignments_7mer/clusters.BCBL1_A.final
qsubhere BCBL1_B.fin bin/match.parma -targets cluster/clusters.BCBL1_B.details -kmer assignments_7mer/clusters.BCBL1_B.it5.kmers -model assignments_7mer/clusters.BCBL1_B.it4 -output assignments_7mer/clusters.BCBL1_B.final
