# Supplementary material for: PARma: identification of microRNA target sites in AGO-PAR-CLIP data
Source: Genome Biol. 2013 Jul 29;14(7):R79. doi: 10.1186/gb-2013-14-7-r79 (PMC4054675; doi:10.1186/gb-2013-14-7-r79)
Supplement: Additional file 1 — Zip file containing the runnable PARma pipeline including documentation and source code. [file gb-2013-14-7-r79-S1.ZIP › bin/train.parma]

#!bin/PARma Start

ParclipSeedMatcher stderr

parameter -name in -text 'input file'
parameter -name out -text 'output prefix'
parameter -name k -text 'seed length'

readTargetSites -f ${in}

filterByAnnotationRegex -regex mir -remove
filterByAnnotationRegex -regex 3utr
filterValidInThisCondition

setPriorForAll -p 0.1 -k ${k}

kmerExplain -o ${out}.it0.kmers -s ${out}.it0.solution
fitModel -o ${out}.it0.cofit -m conv
fitModel -o ${out}.it0.urfit -m upstream -downstream 0 -upstream 30
fitModel -o ${out}.it0.drfit -m downstream -downstream 30 -upstream 0

kmerExplain -o ${out}.it1.kmers -s ${out}.it1.solution
fitModel -o ${out}.it1.cofit -m conv
fitModel -o ${out}.it1.urfit -m upstream -downstream 0 -upstream 30
fitModel -o ${out}.it1.drfit -m downstream -downstream 30 -upstream 0
kmerExplain -o ${out}.it2.kmers -s ${out}.it2.solution
fitModel -o ${out}.it2.cofit -m conv
fitModel -o ${out}.it2.urfit -m upstream -downstream 0 -upstream 30
fitModel -o ${out}.it2.drfit -m downstream -downstream 30 -upstream 0
kmerExplain -o ${out}.it3.kmers -s ${out}.it3.solution
fitModel -o ${out}.it3.cofit -m conv
fitModel -o ${out}.it3.urfit -m upstream -downstream 0 -upstream 30
fitModel -o ${out}.it3.drfit -m downstream -downstream 30 -upstream 0
kmerExplain -o ${out}.it4.kmers -s ${out}.it4.solution
fitModel -o ${out}.it4.cofit -m conv
fitModel -o ${out}.it4.urfit -m upstream -downstream 0 -upstream 30
fitModel -o ${out}.it4.drfit -m downstream -downstream 30 -upstream 0
kmerExplain -o ${out}.it5.kmers -s ${out}.it5.solution
