# Supplementary material for: PARma: identification of microRNA target sites in AGO-PAR-CLIP data
Source: Genome Biol. 2013 Jul 29;14(7):R79. doi: 10.1186/gb-2013-14-7-r79 (PMC4054675; doi:10.1186/gb-2013-14-7-r79)
Supplement: Additional file 1 — Zip file containing the runnable PARma pipeline including documentation and source code. [file gb-2013-14-7-r79-S1.ZIP › bin/train_grid.sh]

#!/bin/sh


qsubhere BCBL1_A bin/train.parma -in cluster/clusters.BCBL1_A.details -out assignments_7mer/clusters.BCBL1_A -k 7
qsubhere BCBL1_B bin/train.parma -in cluster/clusters.BCBL1_B.details -out assignments_7mer/clusters.BCBL1_B -k 7
