# Supplementary material for: PARma: identification of microRNA target sites in AGO-PAR-CLIP data
Source: Genome Biol. 2013 Jul 29;14(7):R79. doi: 10.1186/gb-2013-14-7-r79 (PMC4054675; doi:10.1186/gb-2013-14-7-r79)
Supplement: Additional file 1 — Zip file containing the runnable PARma pipeline including documentation and source code. [file gb-2013-14-7-r79-S1.ZIP › bin/annotate.parma]

#!bin/PARma Start

CorrelateClusterToGenes stderr

parameter -name file -text '.bed file from ParclipClusterFinder'
parameter -name out -text 'output prefix'

loadExons -e annotations/ensembl_coordinates_full.csv -g annotations/ensembl_gene_info.csv
loadMirnas -m annotations/hsa_annotated.gff

loadBed -c ${file}
mapClusters -o ${out}.types
annotateGeneInfo -f annotations/ensembl_gene_info.csv -id 'Ensembl Gene ID' -a 'Associated Gene Name' -name Gene.Symbol -h
annotateGeneInfo -f annotations/ensembl_gene_info.csv -id 'Ensembl Gene ID' -a 'Description' -name Description -h
annotateRelativePosition
annotateOverlap
annotateGeneType
writeClusterInformation -f ${out}.info
