# Supplementary material for: PARma: identification of microRNA target sites in AGO-PAR-CLIP data
Source: Genome Biol. 2013 Jul 29;14(7):R79. doi: 10.1186/gb-2013-14-7-r79 (PMC4054675; doi:10.1186/gb-2013-14-7-r79)
Supplement: Additional file 1 — Zip file containing the runnable PARma pipeline including documentation and source code. [file gb-2013-14-7-r79-S1.ZIP › bin/cluster_finder.parma]

#!bin/PARma Start

ParclipClusterFinder stderr

addGenomeIndex -i annotations/hg19.fi
addGenomeIndex -i annotations/NC_009333.1.fi

addGffFile -t hsa-mir -f annotations/hsa.gff
addBedFile -t kshv-mir -f annotations/hairpin.bed
addGffFile -t ${Alias} -f annotations/hg19_simplified.gff3
addTsvFile -file annotations/ensembl_coordinates_full.csv -h -chromosome "Chromosome Name" -start "Exon Chr Start (bp)" -end "Exon Chr End (bp)" -strand "Strand" -coordinates ENS -label ${0}
addTsvFile -file annotations/ensembl_coordinates_full.csv -h -chromosome "Chromosome Name" -start "5' UTR Start" -end "5' UTR End" -strand "Strand" -coordinates ENS -label ' "5utr" '
addTsvFile -file annotations/ensembl_coordinates_full.csv -h -chromosome "Chromosome Name" -start "Genomic coding start" -end "Genomic coding end" -strand "Strand" -coordinates ENS -label ' "cds" '
addTsvFile -file annotations/ensembl_coordinates_full.csv -h -chromosome "Chromosome Name" -start "3' UTR Start" -end "3' UTR End" -strand "Strand" -coordinates ENS -label ' "3utr" '


addReadData -n BCBL1_A -b bed/BCBL1_A.bed -r 50
addReadData -n BCBL1_B -b bed/BCBL1_B.bed -r 50

addMedianNormalizer -name median -r 1

findClustersWithSpliced -extendReads
saveNormalizer -n median -f cluster/normalization.data

activateNormalizer -n median
findClustersWithSpliced -output cluster/clusters  -extendReads
