# Supplementary material for: PARma: identification of microRNA target sites in AGO-PAR-CLIP data
Source: Genome Biol. 2013 Jul 29;14(7):R79. doi: 10.1186/gb-2013-14-7-r79 (PMC4054675; doi:10.1186/gb-2013-14-7-r79)
Supplement: Additional file 1 — Zip file containing the runnable PARma pipeline including documentation and source code. [file gb-2013-14-7-r79-S1.ZIP › bin/integrate.parma]

#!bin/PARma Start

ParclipSeedIntegrator stderr

setBedFile -f cluster/clusters.bed
addProfileFile -n BCBL1_A -f assignments_7mer/clusters.BCBL1_A.final.profiles
addProfileFile -n BCBL1_B -f assignments_7mer/clusters.BCBL1_B.final.profiles

addWithSeedCLScoreComputer -q cluster/clusters.quantitative.csv
addIdOutput
addGenomicPositionOutput
addSeedPositionOutput
addSeedFamilyOutput -m annotations/mirnas.fasta -f annotations/miR_Family_Info.txt
addWithSeedConsistencyOutput
addPresentOutput
addWithoutSeedCLScoreOutput -q cluster/clusters.quantitative.csv
addWithSeedCLScoreOutput -q cluster/clusters.quantitative.csv
addMaximalWithoutSeedMasScoreOutput
addMaximalWithSeedMasScoreOutput

writeClusterScores -o assignments_7mer/clusters.scores
