# Supplementary material for: PARma: identification of microRNA target sites in AGO-PAR-CLIP data
Source: Genome Biol. 2013 Jul 29;14(7):R79. doi: 10.1186/gb-2013-14-7-r79 (PMC4054675; doi:10.1186/gb-2013-14-7-r79)
Supplement: Additional file 1 — Zip file containing the runnable PARma pipeline including documentation and source code. [file gb-2013-14-7-r79-S1.ZIP › bin/match.parma]

#!bin/PARma Start

ParclipSeedMatcher stderr

parameter -name targets -text target site file
parameter -name kmer -text kmer file
parameter -name model -text model file prefix (w/o dot)
parameter -name output -text output prefix name

readTargetSites -f ${targets}

filterByAnnotationRegex -regex mir -remove
filterValidInThisCondition

readMirnaFile -f annotations/mirnas.fasta

loadPrior -f ${kmer}
loadModel -f ${model}.cofit -m co
loadModel -f ${model}.urfit -m up
loadModel -f ${model}.drfit -m down

kmerExplain -maxIter -1 -o ${output}.kmers -s ${output}.solution -p ${output}.profiles
